# Supplementary material for: Identification and characterization of non-coding RNA networks in infected macrophages revealing the pathogenesis of F. nucleatum-associated diseases
Source: BMC Genomics. 2022 Dec 13;23:826. doi: 10.1186/s12864-022-09052-z (PMC9749367; doi:10.1186/s12864-022-09052-z)
Supplement: Supplementary file 1 — Additional file 1: Supplementary Table 1. All Primers used in qRT-PCR analysis. [file 12864_2022_9052_MOESM1_ESM.xlsx]

## Sheet: Sheet1
Primer Sequences of mRNAs Used in the Study
Gene	Forward primer 5′ to 3′	Reverse primer 5′ to 3′
GAPDH	CTTTGGTATCGTGGAAGGACTC	GTAGAGGCAGGGATGATGTTCT
CASP8	CGGATGAGGCTGACTTTCTGCTG	GGCTCTGGCAAAGTGACTGGATG
AKT2	GGTCGCCAACAGCCTCAAGC	ACCGCCACTTCCATCTCCTCAG
GABRG2	GCTATGAGTGTCTGGACGGCAAG	CCATGTCTCCAAGCTCCTGTTCG
MITF	GCCCACCACCCTTCCCTCTG	ACTGCTTTACCTGCTGCCGTTG
TBC1D4	AACGGTCCAACAGTCTTGCTTCAG	GTCGGAATCCTCTTCGGGAAACG
Primer Sequences of miRNAs Used in the Study
miRNA	Forward primer 5′ to 3′
hsa-miR-150-5p	CTCTCCCAACCCTTGTACCAGTG
has-miR-3614-5p	TATACCACTTGGATCTGAAGGCTGCC
has-miR-23b-3p	CCATCACATTGCCAGGGATTACCAC
has-miR-146a-3p	CGCGCCTCTGAAATTCAGTTCTTCAG
Primer Sequences of lncRNAs Used in the Study
Gene	Forward primer 5′ to 3′	Reverse primer 5′ to 3′
ENST00000592750	CACCTAGCCAGTCCTGCCTCTC	CCACCATTGAGACCACAGCCATTAG
ENST00000522718	AGCCGACCTTCCTACCGAGTTC	TCTCAACTGCCTCTGTCTCCTGTC
TCONS_00431970	TCATGCCAGTGATTTGCCCAAGG	GAGCAAGAAAGCCAGTCCAAGTCC
TCONS_00431957	AGCAGGCAGGAGAAGATGGAAGAG	AAGCTGAAGAACACGGAGTCTGATG
TCONS_00249118	CAGCTATGCTTGAAAAGCCTCACTG	GGGGTTTGGACTCACAGACAAGC
TCONS_00384095	CGAGAGGAGCATCGTGCATCAAG	AGTGGCAGTGGAGGAGGAGATTG
TCONS_00083883	ATTGTAGTTCGCCTTGCCCAGAAG	ACGCTTGTATAGGTGAAGAGGATGC
ENST00000618522	ATCCATCAAGCACCATCAACCAGTC	TGTCCTACTCTTGTGTTTGGCAGTG
ENST00000506480	TCCCTCTCGTGGTCATCAAGTCTC	GAAGGCAAGGAGGAGCAAGTCAC
ENST00000538895	TCTCTTCCGCTCACTGGTGTCC	ATGGTGGTGTCCGAGGTCAGG
ENST00000420141	GGTGGAGGACGTGAGGGTGAG	GCGGTGCTGGTGTTGAGGAAG
Primer Sequences of circRNAs Used in the Study
Gene	Forward primer 5′ to 3′	Reverse primer 5′ to 3′
hsa_circ_0001118	TCATCAGACTGACCGTGTCTTACATC	ATAGGAATGCTTGTGTAATTCAGCACC
hsa_circ_0004836	CAGTTAACTGCAGCTCAACAGCA	CTTTTCTTTGGCCAAGACCCAGT
hsa_circ_0008460	TTACCCTTGGTGGCCTTGCA	ATCCAGCCCAGATGCTTCCG
hsa_circ_0006936	CTGCTACCACCGCTCAGTGA	GCATAGTGGGAGCGGTCTGT
hsa_circ_0003047	TGGCACCAAGAAAGACTCTGG	AGCAGGCCTTTCGAGCTTTAG
hsa_circ_0001165	TGATGGGCAGTCATGGTCCC	ACTTTCCTGCTCCCGTCTCC
hsa_circ_0008360	TTTGGGATGGTCCGCGATCT	GCGAAGTGCATATTCCACCTGA
hsa_circ_0000133	ACAGTGCCACCCAATCTTCGA	ATCAGGTGCTGGCTTGACCC
hsa_circ_0008585	TGTCTCACCATGCAGCAGCT	TCTGTGTGCCACTGGGAGTG
hsa_circ_0007375	TGCTGCAGAAGAATCCAATTTTCCT	ACAGGCTTTTATCATCAATTCCGGA
hsa_circ_0025765	GCCCCTCTTTTCAGAGCAGG	TTCTATTGCTGCTTGCTCTCAGA
hsa_circ_0069227	TCTGATCAAGAGACTGGACGTGT	AGACTGCAGAAGAGCACGGA
hsa_circ_0081028	TCCAAATTGGCCTGTGTGCT	TGTTGACAAGATACCACATGGGAAC
hsa_circ_0084089	ATCAGGATGGCTGGGATGGC	ACAGATGGGGATTGGTTCAGCA
hsa_circ_0078617	TTGGTAAAGAACGATCGTCCAGTG	ATCTGTCGAGGTGTGCTGGG
