# Supplementary material for: Identification and characterization of non-coding RNA networks in infected macrophages revealing the pathogenesis of F. nucleatum-associated diseases
Source: BMC Genomics. 2022 Dec 13;23:826. doi: 10.1186/s12864-022-09052-z (PMC9749367; doi:10.1186/s12864-022-09052-z)
Supplement: Supplementary file 2 — Additional file 2: Supplementary Table 2. Differentially expressed mRNAs screened by RNA-Seq. [file 12864_2022_9052_MOESM2_ESM.xlsx]

## Sheet: Supplementary Table 2
transcript_id	transcript_name	gene_id	gene_name	transcript_locus	F_nuc_FPKM	Con_FPKM	log2FoldChange	padj
ENST00000485910	MBNL1-218	ENSG00000152601	MBNL1	chr3:152299683-152465203	0	45.0223	-21.9758	1.38e-06
ENST00000336429	SERPINB7-201	ENSG00000166396	SERPINB7	chr18:63753047-63805376	114.921	0	21.6235	1.38e-06
ENST00000613246	PTPRJ-207	ENSG00000149177	PTPRJ	chr11:47980558-48170841	0	24.4126	-21.2868	1.42e-06
ENST00000261847	SECISBP2L-201	ENSG00000138593	SECISBP2L	chr15:48988770-49046433	0	32.4796	-19.9842	6.41e-06
ENST00000356508	PLD3-201	ENSG00000105223	PLD3	chr19:40348700-40378483	0	63.6017	-19.9939	6.41e-06
ENST00000619499	FBN2-208	ENSG00000138829	FBN2	chr5:128258037-128537603	0	4.22624	-19.3143	1.58e-05
ENST00000379868	DDX58-201	ENSG00000107201	DDX58	chr9:32455705-32526208	14.7985	0	19.0996	1.97e-05
ENST00000543354	RPS6KC1-206	ENSG00000136643	RPS6KC1	chr1:213051233-213273464	0	4.12877	-18.9676	2.74e-05
ENST00000351718	NRCAM-201	ENSG00000091129	NRCAM	chr7:108147662-108456339	0	2.6857	-18.792	3.4e-05
ENST00000505239	MANBA-202	ENSG00000109323	MANBA	chr4:102631988-102760933	0	4.98901	-18.4436	4.11e-05
ENST00000579225	SRGAP2-204	ENSG00000266028	SRGAP2	chr1:206203345-206303473	0	6.27684	-18.4161	4.12e-05
ENST00000517887	PTK2-207	ENSG00000169398	PTK2	chr8:140658402-140921219	0	3.53156	-18.9995	4.12e-05
ENST00000355305	DNM3-201	ENSG00000197959	DNM3	chr1:171841500-172408354	0	1.19167	-18.5014	4.12e-05
ENST00000367953	FCRLA-208	ENSG00000132185	FCRLA	chr1:161707265-161714348	0	82.7856	-18.3018	4.12e-05
ENST00000423827	BCAP31-203	ENSG00000185825	BCAP31	chrX:153703001-153724044	0	25.6468	-18.1919	4.42e-05
ENST00000358994	PTPA-206	ENSG00000119383	PTPA	chr9:129110950-129148944	0	14.0046	-18.162	4.44e-05
ENST00000377625	TBC1D4-201	ENSG00000136111	TBC1D4	chr13:75284665-75482114	0	2.47761	-18.0505	5.19e-05
ENST00000624873	SRGAP2-217	ENSG00000266028	SRGAP2	chr1:206205909-206462850	0	2.10379	-18.1762	5.19e-05
ENST00000249749	DLL4-201	ENSG00000128917	DLL4	chr15:40929340-40939073	45.8695	0	17.8816	6.7e-05
ENST00000374332	MAN1C1-203	ENSG00000117643	MAN1C1	chr1:25617468-25786207	0	2.34694	-17.7447	8.62e-05
ENST00000511168	MRPL3-209	ENSG00000114686	MRPL3	chr3:131462436-131502983	0	10.6515	-17.8537	8.8e-05
ENST00000433922	BZW2-207	ENSG00000136261	BZW2	chr7:16646134-16706512	0	8.51182	-18.1299	9.2e-05
ENST00000398844	SEC24A-202	ENSG00000113615	SEC24A	chr5:134648789-134727823	5.86195	0	17.9486	9.33e-05
ENST00000322536	DDX10-201	ENSG00000178105	DDX10	chr11:108665025-108940930	0	1.64216	-17.9195	0.00010837
ENST00000522941	FAM49B-224	ENSG00000153310	FAM49B	chr8:129841503-129939746	0.000279667	52.7135	-17.362	0.00010925
ENST00000395226	GPAT3-202	ENSG00000138678	GPAT3	chr4:83536108-83605875	0	5.34488	-17.6384	0.00013945
ENST00000358537	FLNB-202	ENSG00000136068	FLNB	chr3:58008400-58172251	0	1.86977	-17.3597	0.000154486
ENST00000519548	TATDN1-206	ENSG00000147687	TATDN1	chr8:124488513-124539076	0	6.34964	-17.4244	0.000154486
ENST00000324684	PRPSAP1-201	ENSG00000161542	PRPSAP1	chr17:76310934-76354198	4e-05	9.96622	-15.8714	0.000154486
ENST00000459747	MBNL1-207	ENSG00000152601	MBNL1	chr3:152269103-152415109	1.95391	0	17.2297	0.000154486
ENST00000393359	TGFBRAP1-202	ENSG00000135966	TGFBRAP1	chr2:105264414-105330034	0	4.86306	-17.4145	0.000154486
ENST00000366855	RNASET2-203	ENSG00000026297	RNASET2	chr6:166929504-166956611	0	10.2565	-17.2325	0.000154486
ENST00000504942	RIMS2-207	ENSG00000176406	RIMS2	chr8:103500748-104251859	0	0.484671	-17.6287	0.00017127
ENST00000472994	PEX5L-211	ENSG00000114757	PEX5L	chr3:179801657-180036959	1.13773	0	17.1474	0.000171555
ENST00000369797	PDCD11-201	ENSG00000148843	PDCD11	chr10:103396648-103446292	0	5.13137	-17.1044	0.000171555
ENST00000004531	SLC7A2-201	ENSG00000003989	SLC7A2	chr8:17538777-17570561	9.29504	0	17.2685	0.000173459
ENST00000345003	GYG1-202	ENSG00000163754	GYG1	chr3:148991341-149027632	0	6.85661	-17.0741	0.000179669
ENST00000533274	HBS1L-216	ENSG00000112339	HBS1L	chr6:134964842-135050621	0	3.06955	-17.1723	0.000207665
ENST00000643329	OPA1-222	ENSG00000198836	OPA1	chr3:193593228-193697523	0	3.87815	-17.8071	0.000207665
ENST00000642456	PMS2-209	ENSG00000122512	PMS2	chr7:5973274-6009075	0	6.71447	-17.0313	0.000207665
ENST00000383056	TPGS2-202	ENSG00000134779	TPGS2	chr18:36796072-36828986	0	6.90146	-16.9331	0.000207665
ENST00000369748	CHI3L2-202	ENSG00000064886	CHI3L2	chr1:111227659-111243438	14.1479	0	16.8826	0.000219691
ENST00000520518	FYN-221	ENSG00000010810	FYN	chr6:111703023-111873037	0	1.42285	-17.0498	0.000222649
ENST00000286758	CXCL13-201	ENSG00000156234	CXCL13	chr4:77511753-77611834	2.15104	0	16.8149	0.000243381
ENST00000393651	SRPK2-202	ENSG00000135250	SRPK2	chr7:105116376-105388894	0	0.736526	-16.7509	0.00027671
ENST00000638552	GABRG2-208	ENSG00000113327	GABRG2	chr5:162061638-162155509	0	2.04437	-16.7044	0.000281793
ENST00000647131	RPS7-213	ENSG00000171863	RPS7	chr2:3575321-3580878	0	33.4959	-16.6539	0.000283012
ENST00000617887	TMEM200A-204	ENSG00000164484	TMEM200A	chr6:130366281-130443061	0	2.50424	-16.6907	0.000306783
ENST00000373129	STK40-202	ENSG00000196182	STK40	chr1:36339624-36385884	0	9.54825	-17.9051	0.000311783
ENST00000450689	KIAA1324L-208	ENSG00000164659	KIAA1324L	chr7:86876906-87059699	0	0.961782	-16.5685	0.000311783
ENST00000447540	CHD9-203	ENSG00000177200	CHD9	chr16:53055033-53327501	0	1.10638	-17.3643	0.000325055
ENST00000377776	ACTR3B-202	ENSG00000133627	ACTR3B	chr7:152759749-152854938	0	1.79254	-16.5212	0.000346999
ENST00000328306	SLC9A7-201	ENSG00000065923	SLC9A7	chrX:46605318-46759055	0	4.75408	-18.5984	0.000349887
ENST00000494999	ST20-MTHFS-202	ENSG00000259332	ST20-MTHFS	chr15:79845376-79923754	2.12979	0	16.4655	0.00039943
ENST00000261947	RNF130-201	ENSG00000113269	RNF130	chr5:179955453-180072101	0	1.34594	-16.4038	0.000413652
ENST00000296048	GYG1-201	ENSG00000163754	GYG1	chr3:148991452-149027632	4.3712	0	16.3796	0.00042591
ENST00000645407	DEPDC5-242	ENSG00000100150	DEPDC5	chr22:31754915-31906730	0	2.38958	-17.6282	0.000459804
ENST00000647318	NOD2-213	ENSG00000167207	NOD2	chr16:50693588-50731819	4.97394	0	16.625	0.000460537
ENST00000647341	CCDC88A-263	ENSG00000115355	CCDC88A	chr2:55344464-55419565	0	3.58171	-17.1948	0.000472271
ENST00000478182	CD80-204	ENSG00000121594	CD80	chr3:119527464-119559556	4.59464	0	16.2778	0.000480844
ENST00000640574	GABRG2-224	ENSG00000113327	GABRG2	chr5:162061659-162151191	0	1.60791	-16.2753	0.000480844
ENST00000327536	TNFAIP8L3-201	ENSG00000183578	TNFAIP8L3	chr15:51056598-51105276	0	2.92103	-16.2696	0.000480844
ENST00000639877	RPS10-NUDT3-204	ENSG00000270800	RPS10-NUDT3	chr6:34286969-34426046	0	1.03291	-16.2769	0.000480844
ENST00000272771	TMEFF2-201	ENSG00000144339	TMEFF2	chr2:191950017-192195709	0	0.605551	-16.32	0.000480844
ENST00000450955	DLG1-216	ENSG00000075711	DLG1	chr3:197044623-197297204	0	0.717216	-16.636	0.00048678
ENST00000395038	SOS1-201	ENSG00000115904	SOS1	chr2:38985686-39120450	2.05546	0	17.1357	0.000510378
ENST00000259205	IL36G-201	ENSG00000136688	IL36G	chr2:112978029-112985665	20.3187	0	16.3358	0.000510378
ENST00000299084	SPRED1-201	ENSG00000166068	SPRED1	chr15:38252326-38357249	0	1.32094	-16.2376	0.000510864
ENST00000258743	IL6-201	ENSG00000136244	IL6	chr7:22727147-22732000	29.6171	0	16.2431	0.000510864
ENST00000379977	IL15RA-204	ENSG00000134470	IL15RA	chr10:5952371-5977590	5.53066	0	16.1873	0.000514151
ENST00000525069	TMEM9B-202	ENSG00000175348	TMEM9B	chr11:8947501-8965011	0	7.79345	-16.2076	0.000524299
ENST00000580449	RASSF5-204	ENSG00000266094	RASSF5	chr1:206507546-206587712	0	1.66526	-16.178	0.000524299
ENST00000352431	ZMYND8-203	ENSG00000101040	ZMYND8	chr20:47210441-47356699	0	1.12874	-16.4913	0.000524299
ENST00000524826	ME3-203	ENSG00000151376	ME3	chr11:86441352-86672636	0	1.34409	-17.4126	0.000593839
ENST00000566799	CORO2B-204	ENSG00000103647	CORO2B	chr15:68578969-68727803	0	1.02998	-16.356	0.000640915
ENST00000257724	MDFIC-201	ENSG00000135272	MDFIC	chr7:114922154-115019202	0	4.10548	-17.748	0.000667713
ENST00000608083	ACOT7-210	ENSG00000097021	ACOT7	chr1:6264269-6393361	0	1.41039	-16.6108	0.000667713
ENST00000367286	RNPEP-202	ENSG00000176393	RNPEP	chr1:201982652-202006147	0	4.88621	-15.9566	0.000667713
ENST00000642352	MITF-218	ENSG00000187098	MITF	chr3:69739482-69968336	0	0.912485	-16.8009	0.000752997
ENST00000375512	BICD2-202	ENSG00000185963	BICD2	chr9:92711363-92764812	0	2.48008	-16.1636	0.00076431
ENST00000367623	ABL2-202	ENSG00000143322	ABL2	chr1:179107718-179229397	0	1.15934	-16.2796	0.00076431
ENST00000381938	TMEM156-203	ENSG00000121895	TMEM156	chr4:38966744-39032421	1.70896	0	15.8826	0.000777639
ENST00000612147	KYNU-207	ENSG00000115919	KYNU	chr2:142918679-142967494	2.43967	0	15.9841	0.000820523
ENST00000406039	MAST4-205	ENSG00000069020	MAST4	chr5:66596656-66986486	0	0.267483	-15.8179	0.000821666
ENST00000505314	SRP72-203	ENSG00000174780	SRP72	chr4:56467736-56489401	0	5.5826	-16.0329	0.000835579
ENST00000373422	PHC2-203	ENSG00000134686	PHC2	chr1:33323626-33355209	0	3.21105	-15.779	0.000843846
ENST00000424901	AKT2-210	ENSG00000105221	AKT2	chr19:40230318-40285395	0	1.84021	-15.7719	0.000850625
ENST00000648994	GAN-204	ENSG00000261609	GAN	chr16:81314966-81380198	0	1.58097	-15.7918	0.000856431
ENST00000506797	MGST2-204	ENSG00000085871	MGST2	chr4:139665835-139704224	0	2.72505	-15.8135	0.000870173
ENST00000367601	AIG1-204	ENSG00000146416	AIG1	chr6:143060496-143333356	0	0.480077	-16.1333	0.000870173
ENST00000428214	PEX1-203	ENSG00000127980	PEX1	chr7:92487457-92528435	0	2.3	-15.6652	0.000954757
ENST00000625258	AC243547.3-202	ENSG00000280778	AC243547.3	chr1:145927258-145977811	0	1.76305	-15.5917	0.00102908
ENST00000542666	CDK17-202	ENSG00000059758	CDK17	chr12:96280544-96400074	0	1.00651	-16.0544	0.00114295
ENST00000443614	FDFT1-202	ENSG00000079459	FDFT1	chr8:11802739-11838783	0	4.14279	-16.3292	0.00119451
ENST00000636455	ASAH1-227	ENSG00000104763	ASAH1	chr8:18057048-18084980	0	3.71153	-15.7973	0.00120865
ENST00000380075	TRIM54-202	ENSG00000138100	TRIM54	chr2:27282392-27307435	0	3.49196	-15.5771	0.00123437
ENST00000507173	ABL2-207	ENSG00000143322	ABL2	chr1:179107718-179229397	0	0.824049	-15.7831	0.00127657
ENST00000297979	C9orf3-202	ENSG00000148120	C9orf3	chr9:94726712-95087159	0	0.383935	-16.1993	0.0012937
ENST00000642265	C11orf80-219	ENSG00000173715	C11orf80	chr11:66744890-66843234	0	0.851239	-15.5128	0.00133695
ENST00000435611	MX2-205	ENSG00000183486	MX2	chr21:41362007-41377916	5.01726	0	15.3885	0.00142409
ENST00000519232	TATDN1-205	ENSG00000147687	TATDN1	chr8:124508474-124539037	0	2.72113	-15.4827	0.00146016
ENST00000393454	TDP1-203	ENSG00000042088	TDP1	chr14:89955938-90043344	0	0.862275	-15.3433	0.00156705
ENST00000643502	GSS-210	ENSG00000100983	GSS	chr20:34928600-34942980	0	6.93849	-15.7322	0.00157215
ENST00000269209	GAREM1-201	ENSG00000141441	GAREM1	chr18:32267500-32470432	0	0.370957	-15.3439	0.00157215
ENST00000466035	CLEC2D-208	ENSG00000069493	CLEC2D	chr12:9669753-9693479	3.20854	0	15.3128	0.00168967
ENST00000559085	MEIS2-211	ENSG00000134138	MEIS2	chr15:36891256-37098302	0	1.22823	-17.0741	0.001707
ENST00000507379	APC-206	ENSG00000134982	APC	chr5:112707522-112839054	0	1.87776	-17.0827	0.00179188
ENST00000402731	CHEK2-206	ENSG00000183765	CHEK2	chr22:28687897-28734721	0	1.54084	-15.2751	0.00185184
ENST00000303698	NFU1-201	ENSG00000169599	NFU1	chr2:69396120-69437475	0	1.88025	-15.4022	0.0019112
ENST00000613664	KYNU-208	ENSG00000115919	KYNU	chr2:142927659-142971393	0	2.05908	-15.5828	0.00191952
ENST00000407022	BSCL2-207	ENSG00000168000	BSCL2	chr11:62690295-62706344	0	4.2001	-15.1771	0.00200378
ENST00000555631	DNAL1-207	ENSG00000119661	DNAL1	chr14:73644991-73689515	0	2.53966	-15.9115	0.00205636
ENST00000560676	AKAP13-222	ENSG00000170776	AKAP13	chr15:85619696-85727414	0	0.590086	-15.0966	0.00212016
ENST00000559609	TCF12-212	ENSG00000140262	TCF12	chr15:56918675-57282476	0	0.590532	-16.8356	0.00213803
ENST00000380027	TRIM5-201	ENSG00000132256	TRIM5	chr11:5663563-5872358	0.315547	0	15.1063	0.0021535
ENST00000453141	HDLBP-226	ENSG00000115677	HDLBP	chr2:241252965-241262862	0	6.85115	-15.2069	0.00218933
ENST00000352077	ELMO2-202	ENSG00000062598	ELMO2	chr20:46367360-46394482	0	3.4363	-15.6363	0.00219184
ENST00000545470	STK38L-212	ENSG00000211455	STK38L	chr12:27244233-27315106	0	0.957207	-15.1794	0.00232132
ENST00000361054	WDR47-202	ENSG00000085433	WDR47	chr1:108970214-109042075	0	0.913091	-15.1574	0.00238836
ENST00000493945	ACTB-213	ENSG00000075624	ACTB	chr7:5527536-5530602	0	24.9549	-15.3479	0.00239897
ENST00000359595	HAPLN3-201	ENSG00000140511	HAPLN3	chr15:88877288-88895626	3.39092	0	15.0516	0.00252615
ENST00000399199	PPP1R18-202	ENSG00000146112	PPP1R18	chr6:30676389-30687216	0	6.1956	-15.1624	0.0026276
ENST00000375885	CSNK2B-204	ENSG00000204435	CSNK2B	chr6:31665236-31670070	0	14.4065	-15.242	0.00263455
ENST00000342216	PKN1-202	ENSG00000123143	PKN1	chr19:14440260-14471866	0	10.3799	-17.4772	0.00274397
ENST00000545482	ACOT7-209	ENSG00000097021	ACOT7	chr1:6264273-6393766	0	0.576964	-15.3269	0.00275527
TCONS_00290670	TCONS_00290670	XLOC_147806	XLOC_147806	chr3:105959725-106197281	0	0.253513	-15.0386	0.00275527
ENST00000393486	MDFIC-202	ENSG00000135272	MDFIC	chr7:114922359-115019202	0	13.9516	-19.559	0.00278283
ENST00000399722	RBBP8-204	ENSG00000101773	RBBP8	chr18:22933826-23026488	0	0.716883	-15.179	0.0029464
ENST00000419187	SRGAP2-201	ENSG00000266028	SRGAP2	chr1:206205626-206406709	0	0.336404	-15.1951	0.0031588
ENST00000537882	NDRG1-229	ENSG00000104419	NDRG1	chr8:133237171-133297304	0	1.98255	-16.049	0.0033992
ENST00000397255	IL15RA-209	ENSG00000134470	IL15RA	chr10:5953260-5977492	2.23824	0	14.8474	0.00357524
ENST00000328235	FAM120C-201	ENSG00000184083	FAM120C	chrX:54072253-54183255	0.556857	0	15.0483	0.00378636
ENST00000637401	HSD17B12-213	ENSG00000149084	HSD17B12	chr11:43680795-43855250	0.313871	0	14.8329	0.00383629
ENST00000637667	CLN6-222	ENSG00000128973	CLN6	chr15:68208222-68229703	0	2.34685	-14.7712	0.0043124
ENST00000630626	RANBP10-209	ENSG00000141084	RANBP10	chr16:67723102-67806652	0.75117	0	15.0867	0.00454594
ENST00000358932	CCNB1IP1-202	ENSG00000100814	CCNB1IP1	chr14:20311370-20333288	0	4.12006	-15.5826	0.00454594
ENST00000456923	FN1-213	ENSG00000115414	FN1	chr2:215361147-215393147	0	3.03541	-15.7603	0.00457865
ENST00000442092	RBM6-210	ENSG00000004534	RBM6	chr3:49940007-50077249	0	0.845154	-15.9437	0.0048171
ENST00000518995	EIF3H-205	ENSG00000147677	EIF3H	chr8:116655905-116755822	0	0.560995	-14.9005	0.00484621
ENST00000513437	GUCY1B1-207	ENSG00000061918	GUCY1B1	chr4:155759459-155806824	0	0.972922	-14.6423	0.00572235
ENST00000406207	TBCE-221	ENSG00000284770	TBCE	chr1:235367413-235449078	0	0.581068	-14.6679	0.00580649
ENST00000413219	SDCBP-202	ENSG00000137575	SDCBP	chr8:58553217-58582830	0	104.355	-20.7213	0.00580649
ENST00000509732	APC-209	ENSG00000134982	APC	chr5:112707498-112767322	1.28106	0.000102333	12.7762	0.00582029
ENST00000447291	IL15RA-212	ENSG00000134470	IL15RA	chr10:5952821-5963832	4.58398	0	14.7159	0.00582777
ENST00000280285	MTMR12-202	ENSG00000150712	MTMR12	chr5:32226994-32312938	0	1.86173	-16.4101	0.00596425
ENST00000616000	STRA6-222	ENSG00000137868	STRA6	chr15:74179469-74203215	0	2.14588	-14.7901	0.00596943
ENST00000614176	FOXP1-220	ENSG00000114861	FOXP1	chr3:70959189-71064926	0.449956	0	14.6559	0.00603836
ENST00000618438	FHL1-219	ENSG00000022267	FHL1	chrX:136147536-136211354	0	0.804161	-14.7756	0.00603836
ENST00000466757	CDH23-209	ENSG00000107736	CDH23	chr10:71570795-71716872	0	0.306811	-14.5923	0.00634727
ENST00000618282	MAGT1-205	ENSG00000102158	MAGT1	chrX:77827461-77895431	23.6488	0.000361333	15.3416	0.00634727
ENST00000545754	MBNL1-224	ENSG00000152601	MBNL1	chr3:152299405-152465779	0	0.268576	-14.5924	0.00634727
ENST00000358506	PPP1CB-202	ENSG00000213639	PPP1CB	chr2:28751748-28802930	0	45.1817	-20.3054	0.00655611
ENST00000542145	RAP1B-228	ENSG00000127314	RAP1B	chr12:68610929-68659754	0	49.2111	-20.3543	0.00655611
ENST00000347300	IFT122-202	ENSG00000163913	IFT122	chr3:129440125-129520351	0	0.87037	-15.2104	0.00658885
ENST00000448226	MITF-209	ENSG00000187098	MITF	chr3:69739482-69965647	0	0.193747	-14.5615	0.00688933
ENST00000445728	ZNF473-203	ENSG00000142528	ZNF473	chr19:50026005-50047167	0	2.22889	-14.6561	0.00692879
ENST00000519344	IPCEF1-210	ENSG00000074706	IPCEF1	chr6:154159682-154247682	3.33e-07	0.633903	-13.0037	0.00696138
ENST00000303660	ZEB2-201	ENSG00000169554	ZEB2	chr2:144389317-144520006	0	15.7663	-20.1337	0.00696138
ENST00000589339	PIGN-212	ENSG00000197563	PIGN	chr18:62112811-62187028	0.000102667	0.860408	-11.9368	0.00713262
ENST00000522322	DGLUCY-223	ENSG00000133943	DGLUCY	chr14:91114686-91225355	0.46222	0	14.7536	0.00752179
ENST00000427997	ANAPC1-202	ENSG00000153107	ANAPC1	chr2:111766271-111856847	0	0.458574	-14.4977	0.00771066
ENST00000540326	NEK6-213	ENSG00000119408	NEK6	chr9:124257606-124352438	0	17.5047	-19.8168	0.00772642
ENST00000368139	L3MBTL3-203	ENSG00000198945	L3MBTL3	chr6:130020491-130141440	0.346038	0	14.4647	0.00777713
ENST00000400248	DEPDC5-205	ENSG00000100150	DEPDC5	chr22:31753974-31907014	0	0.279273	-14.5479	0.00777932
ENST00000368678	FYN-204	ENSG00000010810	FYN	chr6:111661286-111873430	9.50422	0	20.0763	0.00789561
ENST00000589838	PRKCSH-209	ENSG00000130175	PRKCSH	chr19:11436118-11450940	0	2.80357	-14.5036	0.00804344
ENST00000392445	C1QTNF1-204	ENSG00000173918	C1QTNF1	chr17:79025663-79049788	5.67764	0	16.2251	0.00805767
ENST00000505503	ZNF672-205	ENSG00000171161	ZNF672	chr1:248838331-248847285	4.71269	0	14.4594	0.00818456
ENST00000231228	IL12B-201	ENSG00000113302	IL12B	chr5:159314783-159330887	2.5169	0	14.413	0.00836434
ENST00000370857	MBNL3-205	ENSG00000076770	MBNL3	chrX:132372001-132439677	0	0.916268	-15.0743	0.00867204
ENST00000559876	ISG20-208	ENSG00000172183	ISG20	chr15:88638953-88655511	2.41621	0	14.4075	0.00880009
ENST00000399451	ANKRD28-201	ENSG00000206560	ANKRD28	chr3:15667236-15859771	0	7.63006	-19.6627	0.00884249
ENST00000398203	ADAM22-203	ENSG00000008277	ADAM22	chr7:87934756-88181608	0	0.255518	-15.0645	0.00884249
ENST00000377071	KDM2B-202	ENSG00000089094	KDM2B	chr12:121429777-121580984	1.33224	0	16.7259	0.00884249
ENST00000356166	FBRS-202	ENSG00000156860	FBRS	chr16:30658431-30670814	0	3.11524	-14.3852	0.00889231
ENST00000456652	MAP4K4-212	ENSG00000071054	MAP4K4	chr2:101698081-101891987	0	0.202774	-14.4012	0.00894499
ENST00000375326	FBP1-201	ENSG00000165140	FBP1	chr9:94603133-94639507	0	1.05908	-14.3761	0.00941114
ENST00000487468	TTLL11-206	ENSG00000175764	TTLL11	chr9:121988910-122092766	0	0.386113	-14.4395	0.00941114
ENST00000542579	CELF2-205	ENSG00000048740	CELF2	chr10:11017930-11336667	0.195073	0	15.0779	0.00944414
ENST00000505980	SSBP2-205	ENSG00000145687	SSBP2	chr5:81420014-81751047	0	3.59896	-19.3041	0.00961289
ENST00000264108	HAT1-201	ENSG00000128708	HAT1	chr2:171922465-171983682	0	17.9789	-19.1889	0.00980094
TCONS_00290671	TCONS_00290671	XLOC_147806	XLOC_147806	chr3:105959725-106197281	0	0.1685	-14.4191	0.0100972
ENST00000614186	MDFIC-208	ENSG00000135272	MDFIC	chr7:114922417-115015935	0	1.56371	-16.3549	0.0101384
ENST00000361409	ARHGEF11-201	ENSG00000132694	ARHGEF11	chr1:156935524-157045073	0	0.60351	-15.1319	0.0104713
ENST00000415680	TRIM24-202	ENSG00000122779	TRIM24	chr7:138460435-138585585	8.1276	0	19.0463	0.0105747
ENST00000262710	ACIN1-201	ENSG00000100813	ACIN1	chr14:23058567-23095614	1.97915	0.000963667	10.7307	0.0112862
ENST00000639658	POLR2B-213	ENSG00000047315	POLR2B	chr4:56986409-57030988	0	19.3019	-18.8742	0.0113617
ENST00000315985	PPP2R2A-201	ENSG00000221914	PPP2R2A	chr8:26293216-26370886	11.4991	0	18.862	0.0113755
ENST00000409467	NT5C3A-205	ENSG00000122643	NT5C3A	chr7:33014451-33040909	1.43667	0	14.301	0.0117655
ENST00000281172	EPS8-201	ENSG00000151491	EPS8	chr12:15620162-15789576	0	0.245951	-14.5119	0.011785
ENST00000492597	MCCC1-210	ENSG00000078070	MCCC1	chr3:183015218-183116075	1.01048	0	15.6775	0.0119347
ENST00000565262	ITFG1-208	ENSG00000129636	ITFG1	chr16:47155672-47258722	0	0.343507	-14.2517	0.0119429
ENST00000432757	IL3RA-203	ENSG00000185291	IL3RA	chrX:1336796-1356331	1.84242	0	14.2327	0.0120238
ENST00000358334	MYOF-201	ENSG00000138119	MYOF	chr10:93306430-93482194	0	5.45744	-18.9921	0.0121373
ENST00000542920	NINJ2-205	ENSG00000171840	NINJ2	chr12:564581-643665	0	0.513236	-14.4329	0.0121858
ENST00000546373	CPM-202	ENSG00000135678	CPM	chr12:68855757-68963269	0.980706	0	15.8485	0.0122027
ENST00000407381	TBC1D22A-206	ENSG00000054611	TBC1D22A	chr22:46762672-47174083	0	1.84212	-18.6506	0.0123749
ENST00000310795	MAPK14-203	ENSG00000112062	MAPK14	chr6:36028158-36108509	0	9.33166	-18.635	0.0124147
ENST00000524750	CD82-204	ENSG00000085117	CD82	chr11:44618270-44619709	23.4154	0	14.1582	0.0131799
ENST00000357496	QRICH1-201	ENSG00000198218	QRICH1	chr3:49029932-49094062	9.59252	0	18.3732	0.0133401
ENST00000398938	KCNJ15-208	ENSG00000157551	KCNJ15	chr21:38256948-38301490	0	1.3704	-15.0562	0.0133403
ENST00000379716	SH3KBP1-203	ENSG00000147010	SH3KBP1	chrX:19534007-19670998	0	5.58638	-18.7318	0.0135154
ENST00000284483	TNIK-201	ENSG00000154310	TNIK	chr3:171063881-171460063	0.098179	0	14.367	0.0135598
ENST00000383675	NEPRO-202	ENSG00000163608	NEPRO	chr3:113002444-113019733	0	1.87469	-14.1351	0.0137102
ENST00000368215	PTPRK-206	ENSG00000152894	PTPRK	chr6:127969896-128520358	0	1.55818	-18.838	0.0137321
ENST00000315377	RPS6-201	ENSG00000137154	RPS6	chr9:19376285-19380198	162.821	0	18.387	0.0137321
ENST00000392244	SUMO1-201	ENSG00000116030	SUMO1	chr2:202206768-202238566	17.4337	0	18.2277	0.0139288
ENST00000410066	ZNF385B-204	ENSG00000144331	ZNF385B	chr2:179441982-179861505	0	0.079323	-14.1673	0.01394
ENST00000525962	TGFBR3-207	ENSG00000069702	TGFBR3	chr1:91682430-91861593	3.01621	0	18.1917	0.0140603
ENST00000394294	FBXL20-202	ENSG00000108306	FBXL20	chr17:39260587-39401623	0	3.83669	-18.2159	0.0144393
ENST00000228534	IL23A-201	ENSG00000110944	IL23A	chr12:56338875-56340410	953.988	3.65129	7.99447	0.0144393
ENST00000535327	CCDC7-207	ENSG00000216937	CCDC7	chr10:32451621-32518433	0	0.49357	-14.1406	0.0144393
ENST00000447726	PBX3-207	ENSG00000167081	PBX3	chr9:125748199-125967377	0	2.39377	-18.157	0.0144393
ENST00000619988	TRIP6-209	ENSG00000087077	TRIP6	chr7:100867498-100873303	0	6.86374	-14.4304	0.0144393
ENST00000582556	RPL26-206	ENSG00000161970	RPL26	chr17:8377549-8383166	0	96.6514	-18.2195	0.0145382
ENST00000644030	HECW2-208	ENSG00000138411	HECW2	chr2:196199256-196592805	0.112296	0	14.4903	0.0145663
ENST00000217162	TCFL5-201	ENSG00000101190	TCFL5	chr20:62845138-62861763	0	1.85733	-14.0635	0.0146985
ENST00000446041	SLC25A36-203	ENSG00000114120	SLC25A36	chr3:140941830-140979933	0	14.0814	-18.2054	0.0147403
ENST00000640969	KCNMA1-293	ENSG00000156113	KCNMA1	chr10:76885265-77637806	0	0.664888	-18.1006	0.0147403
ENST00000644374	EPS8-221	ENSG00000151491	EPS8	chr12:15620162-15789388	0	3.07188	-18.1561	0.0148285
ENST00000258111	KCNMB4-201	ENSG00000135643	KCNMB4	chr12:70366276-70434292	0.468851	0	14.0727	0.01501
ENST00000330847	NR4A3-201	ENSG00000119508	NR4A3	chr9:99826727-99866891	0.912898	0	14.2969	0.0150105
ENST00000442287	POLG-202	ENSG00000140521	POLG	chr15:89316320-89334861	0	1.78315	-14.1457	0.0151926
ENST00000395631	FERMT2-203	ENSG00000073712	FERMT2	chr14:52857268-52951035	0	0.784894	-15.2878	0.0153638
ENST00000391941	ERCC2-201	ENSG00000104884	ERCC2	chr19:45352209-45370918	0	1.80071	-14.1828	0.0160743
ENST00000543982	XRCC1-202	ENSG00000073050	XRCC1	chr19:43543312-43575563	0	14.1477	-17.9184	0.0161854
ENST00000505016	MATR3-234	ENSG00000280987	MATR3	chr5:139274131-139307556	0	0.920281	-14.0755	0.0164697
ENST00000490388	VAV3-206	ENSG00000134215	VAV3	chr1:107668963-107964853	0	1.45409	-17.8679	0.0165507
ENST00000339728	ARL4C-201	ENSG00000188042	ARL4C	chr2:234493041-234496600	0	8.26541	-14.0025	0.0166867
ENST00000248923	GGT1-201	ENSG00000100031	GGT1	chr22:24583750-24628968	0	8.98873	-17.7917	0.0172729
ENST00000431623	POLR2B-203	ENSG00000047315	POLR2B	chr4:56978864-57031158	0	7.34622	-17.7154	0.0179528
ENST00000456930	TRPM8-207	ENSG00000144481	TRPM8	chr2:233966618-234017843	0	0.802912	-14.5186	0.0180107
ENST00000410113	EVA1A-205	ENSG00000115363	EVA1A	chr2:75492486-75560938	15.3573	0.00747067	10.9763	0.0183909
ENST00000483786	SLC4A2-213	ENSG00000164889	SLC4A2	chr7:151057210-151064744	0	7.38991	-14.8835	0.0184382
ENST00000602326	EIF4G3-212	ENSG00000075151	EIF4G3	chr1:20806483-21176850	2.64683	0	18.9435	0.0185078
ENST00000378272	EBPL-204	ENSG00000123179	EBPL	chr13:49660723-49691463	0	1.15268	-14.2422	0.0186762
ENST00000361684	TMEM184B-201	ENSG00000198792	TMEM184B	chr22:38219324-38272664	0	0.946431	-14.7453	0.0187203
ENST00000577908	ZNF207-207	ENSG00000010244	ZNF207	chr17:32350180-32380956	0.934405	0	13.9409	0.0189493
ENST00000370951	SRSF11-203	ENSG00000116754	SRSF11	chr1:70205682-70251617	0	8.40067	-17.6754	0.019218
ENST00000393562	G6PD-202	ENSG00000160211	G6PD	chrX:154531391-154546846	0.00118	3.48607	-10.9342	0.0192251
ENST00000337990	ZC4H2-201	ENSG00000126970	ZC4H2	chrX:64916382-65034713	0	0.309476	-14.3291	0.0193354
ENST00000378896	MCM8-204	ENSG00000125885	MCM8	chr20:5950652-5995206	0	0.61056	-13.873	0.0193354
ENST00000508369	FAM13A-212	ENSG00000138640	FAM13A	chr4:88727655-88823201	0	2.21428	-16.8906	0.0193481
ENST00000493568	PIK3CB-213	ENSG00000051382	PIK3CB	chr3:138655150-138714715	0	5.31639	-17.4337	0.0193789
ENST00000602710	UBE2E3-209	ENSG00000170035	UBE2E3	chr2:180981124-181063441	0.000941667	4.38728	-12.1041	0.0193789
ENST00000488810	PPP4R2-206	ENSG00000163605	PPP4R2	chr3:72996839-73064966	0	0.396167	-13.8759	0.0196111
ENST00000616147	PIK3R5-219	ENSG00000141506	PIK3R5	chr17:8878919-8965712	0	3.67035	-17.441	0.0197419
ENST00000649908	ITPR1-250	ENSG00000150995	ITPR1	chr3:4814639-4847181	0	9.75397	-17.4432	0.0199568
ENST00000537989	BACH2-210	ENSG00000112182	BACH2	chr6:89926529-90296908	0	0.812661	-17.3588	0.0201727
ENST00000373130	STK40-203	ENSG00000196182	STK40	chr1:36339624-36385888	0	8.63404	-17.7247	0.0203012
ENST00000375311	ZNF438-203	ENSG00000183621	ZNF438	chr10:30844781-31031925	1.53984	0	17.2781	0.0208532
ENST00000360228	CACNA1A-201	ENSG00000141837	CACNA1A	chr19:13206442-13506459	0	0.15419	-14.6319	0.0208933
ENST00000264424	GUCY1B1-201	ENSG00000061918	GUCY1B1	chr4:155759059-155807591	0.698288	0	14.1792	0.0210527
ENST00000568396	NUTF2-205	ENSG00000102898	NUTF2	chr16:67847211-67871323	0	12.6262	-17.3947	0.0210527
ENST00000338179	LBR-202	ENSG00000143815	LBR	chr1:225401503-225428855	0	10.5787	-17.2995	0.0211194
ENST00000606149	PSMC6-218	ENSG00000100519	PSMC6	chr14:52707204-52727991	14.2744	0	17.2633	0.0215444
ENST00000590970	THOP1-211	ENSG00000172009	THOP1	chr19:2808243-2813599	0	4.75293	-13.7772	0.0221116
ENST00000357582	MAP3K6-201	ENSG00000142733	MAP3K6	chr1:27355391-27366866	0	2.29754	-13.8207	0.0221131
ENST00000270583	KLHDC4-201	ENSG00000104731	KLHDC4	chr16:87707813-87765949	0	0.757363	-14.5451	0.022419
ENST00000612708	SLC1A3-215	ENSG00000079215	SLC1A3	chr5:36606355-36688332	4.14647	0	17.5075	0.0228197
ENST00000458465	SUMF1-205	ENSG00000144455	SUMF1	chr3:4361795-4467269	2.53793	0	17.1281	0.0228197
ENST00000520526	INTS8-207	ENSG00000164941	INTS8	chr8:94828992-94880314	0	4.91592	-17.1059	0.0230782
ENST00000519110	FAM49B-212	ENSG00000153310	FAM49B	chr8:129841470-130016672	0	1.45031	-17.0741	0.023532
ENST00000620565	UHRF1-205	ENSG00000276043	UHRF1	chr19:4909430-4962150	0	0.632207	-14.1738	0.0245251
ENST00000488958	PHF11-215	ENSG00000136147	PHF11	chr13:49497113-49528976	8.27845	0	17.0821	0.0245251
ENST00000350941	BBS9-202	ENSG00000122507	BBS9	chr7:33129540-33606068	0.513489	0	16.9891	0.0245251
ENST00000348581	EXO1-201	ENSG00000174371	EXO1	chr1:241848731-241889937	0.000759	2.08902	-11.247	0.0245424
ENST00000373741	PUM1-202	ENSG00000134644	PUM1	chr1:30932850-31065991	0	1.63876	-16.9009	0.0258772
ENST00000569338	BBS4-217	ENSG00000140463	BBS4	chr15:72686237-72731611	0	0.529224	-13.6864	0.0265842
ENST00000442050	CDC123-205	ENSG00000151465	CDC123	chr10:12196232-12237224	0	5.18862	-16.8174	0.0266457
ENST00000489843	ARF4-206	ENSG00000168374	ARF4	chr3:57571398-57597334	0	1.02185	-13.8257	0.0266457
ENST00000442985	SPEN-203	ENSG00000065526	SPEN	chr1:15876576-15920906	0.549251	0	13.6659	0.027646
ENST00000523403	TXNRD3-204	ENSG00000197763	TXNRD3	chr3:126607489-126655101	0	0.578986	-13.8761	0.0277256
ENST00000323492	CASP8-203	ENSG00000064012	CASP8	chr2:201260500-201287709	0.0209413	6.7303	-8.3082	0.0288995
ENST00000512763	RASA1-205	ENSG00000145715	RASA1	chr5:87268944-87391099	0	0.182343	-13.5916	0.0288995
ENST00000413054	SLC25A26-203	ENSG00000144741	SLC25A26	chr3:66243203-66378056	0.179899	0	13.6906	0.0295372
ENST00000393287	ATXN3-203	ENSG00000066427	ATXN3	chr14:92058552-92106621	0	3.62894	-16.5814	0.0299981
ENST00000599614	HNRNPUL1-213	ENSG00000105323	HNRNPUL1	chr19:41272118-41307087	0	5.20899	-16.5934	0.03008
ENST00000409812	REPS1-203	ENSG00000135597	REPS1	chr6:138904870-138987881	0	2.09162	-16.5771	0.030249
ENST00000466189	PHC3-202	ENSG00000173889	PHC3	chr3:170136534-170181749	0.566481	0	13.7165	0.0306142
ENST00000530685	IL15RA-216	ENSG00000134470	IL15RA	chr10:5953260-5977492	0.941545	0	13.6025	0.0306142
ENST00000411987	MKRN2-202	ENSG00000075975	MKRN2	chr3:12557087-12582503	0	0.937205	-13.696	0.0306142
ENST00000356386	BTN3A2-201	ENSG00000186470	BTN3A2	chr6:26365231-26378318	1.68658	0	13.5422	0.030891
ENST00000534812	IMMP1L-215	ENSG00000148950	IMMP1L	chr11:31432401-31509592	0	0.283641	-13.5732	0.0309861
ENST00000482604	NDUFB5-210	ENSG00000136521	NDUFB5	chr3:179604826-179624091	0	5.25455	-15.7501	0.0309979
ENST00000455353	TBXAS1-209	ENSG00000059377	TBXAS1	chr7:139829254-139914029	0	0.363362	-14.0311	0.0310986
ENST00000431893	SEC16A-206	ENSG00000148396	SEC16A	chr9:136441755-136477081	4.97599	0	16.5283	0.0311419
ENST00000544001	ITFG1-204	ENSG00000129636	ITFG1	chr16:47155605-47461274	0	1.4558	-17.8863	0.0314872
ENST00000449165	C2CD2-203	ENSG00000157617	C2CD2	chr21:41885112-41901652	0	1.33626	-13.5703	0.0318455
ENST00000544396	GRAMD2B-219	ENSG00000155324	GRAMD2B	chr5:126423177-126494161	0	2.34054	-16.4907	0.0319914
ENST00000256652	CD101-201	ENSG00000134256	CD101	chr1:117001750-117034250	0	0.688099	-13.6142	0.0319942
ENST00000537045	DGCR2-205	ENSG00000070413	DGCR2	chr22:19036282-19122454	2.24257	0	16.6938	0.0319942
ENST00000427101	SP100-208	ENSG00000067066	SP100	chr2:230416156-230470534	0.396196	0	13.511	0.0322576
ENST00000472765	CCT3-211	ENSG00000163468	CCT3	chr1:156309165-156338257	0.123468	73.0084	-9.23124	0.0326362
ENST00000518288	ARHGEF10-205	ENSG00000104728	ARHGEF10	chr8:1824015-1958641	1.1209	0	16.3541	0.0330381
ENST00000518237	IDO1-202	ENSG00000131203	IDO1	chr8:39913284-39928431	94.0342	0.10004	9.82148	0.0330381
ENST00000627685	TCF4-259	ENSG00000196628	TCF4	chr18:55275724-55586242	0.070913	0	13.5187	0.0330381
ENST00000313143	DVL3-201	ENSG00000161202	DVL3	chr3:184155402-184173611	0.000317333	1.54555	-11.9064	0.0331379
ENST00000538083	SOX5-215	ENSG00000134532	SOX5	chr12:23845991-23944352	1.85713	0	16.5364	0.0331827
ENST00000397246	IL15RA-205	ENSG00000134470	IL15RA	chr10:5953176-5977835	0.971158	0	13.6224	0.0331827
ENST00000350908	FOXP2-201	ENSG00000128573	FOXP2	chr7:114415055-114690100	0.517278	0	16.2629	0.033851
ENST00000462331	FOXP2-217	ENSG00000128573	FOXP2	chr7:114414997-114499728	0.316962	0	13.8538	0.0342652
ENST00000322887	SEC24A-201	ENSG00000113615	SEC24A	chr5:134648824-134693698	3.70827	0	16.5026	0.0351099
ENST00000606865	ACYP2-208	ENSG00000170634	ACYP2	chr2:54123179-54305019	0.112196	0	13.4282	0.0353269
ENST00000383598	SLC41A3-204	ENSG00000114544	SLC41A3	chr3:126006358-126056838	0.562893	0	13.858	0.0354528
ENST00000530504	RPS6KA4-205	ENSG00000162302	RPS6KA4	chr11:64359284-64371341	0	1.7101	-13.4749	0.0355434
ENST00000381469	IL3RA-202	ENSG00000185291	IL3RA	chrX:1336616-1382689	1.70752	0.000709	10.913	0.0356407
ENST00000399443	OSBPL1A-204	ENSG00000141447	OSBPL1A	chr18:24162045-24272232	1.1913	0	16.1487	0.0356808
ENST00000527673	RPS25-202	ENSG00000118181	RPS25	chr11:119015712-119018690	93.653	3.33e-06	15.253	0.0357557
ENST00000397461	CNTN4-202	ENSG00000144619	CNTN4	chr3:2238829-3057953	0.183444	0	16.2668	0.0358723
ENST00000606445	BASP1-202	ENSG00000176788	BASP1	chr5:17065598-17275353	0.692921	0	16.2401	0.0359366
ENST00000520359	ARHGEF10-207	ENSG00000104728	ARHGEF10	chr8:1823988-1958641	0	1.02274	-16.2236	0.0359686
ENST00000623368	FDFT1-226	ENSG00000079459	FDFT1	chr8:11802611-11839304	0	4.8553	-16.6339	0.0364897
ENST00000455292	PTPA-226	ENSG00000119383	PTPA	chr9:129110964-129136556	0	0.759906	-13.3944	0.036998
ENST00000398587	PCDHGA11-201	ENSG00000253873	PCDHGA11	chr5:141421195-141512979	0	1.47228	-16.1627	0.0370506
ENST00000402247	CAMKMT-202	ENSG00000143919	CAMKMT	chr2:44361950-44549785	0	0.107997	-13.4463	0.0371762
ENST00000620786	CLIP1-220	ENSG00000130779	CLIP1	chr12:122271434-122422569	1.87202	0	17.1507	0.0371762
ENST00000311278	AKT2-201	ENSG00000105221	AKT2	chr19:40233841-40265312	0	0.758447	-13.7194	0.0371762
ENST00000317734	SLC35C2-202	ENSG00000080189	SLC35C2	chr20:46349530-46364458	0	8.49101	-16.1092	0.0376573
ENST00000522810	TATDN1-214	ENSG00000147687	TATDN1	chr8:124488630-124539070	0	1.18664	-15.0476	0.0377424
ENST00000503401	SCLT1-205	ENSG00000151466	SCLT1	chr4:129039230-129093563	0	0.363549	-13.4034	0.038055
ENST00000435340	PEMT-206	ENSG00000133027	PEMT	chr17:17505563-17591679	0	0.233142	-13.4274	0.0384857
ENST00000644238	RPGR-216	ENSG00000156313	RPGR	chrX:38269402-38327515	0	2.15417	-16.0528	0.0386719
ENST00000251809	SPAG1-201	ENSG00000104450	SPAG1	chr8:100158035-100241903	1.38671	0	15.9726	0.0389577
ENST00000324036	KCNJ1-202	ENSG00000151704	KCNJ1	chr11:128838155-128867373	0	0.729783	-13.5518	0.0391855
ENST00000554871	DNAL1-206	ENSG00000119661	DNAL1	chr14:73645027-73695942	0	0.38327	-13.4019	0.03956
ENST00000465892	TGFBR3-204	ENSG00000069702	TGFBR3	chr1:91683729-91886109	0.564576	0	15.9455	0.03956
ENST00000381086	IGFBP3-203	ENSG00000146674	IGFBP3	chr7:45912245-45921272	2.26645	0	13.4127	0.0396646
ENST00000362006	CCDC7-203	ENSG00000216937	CCDC7	chr10:32446140-32574564	0	0.153826	-13.4006	0.0397713
ENST00000456975	CCDC88A-209	ENSG00000115355	CCDC88A	chr2:55295797-55328396	0	6.80445	-16.9569	0.0398232
ENST00000646168	PRKCB-213	ENSG00000166501	PRKCB	chr16:23835946-24220611	0	0.295528	-15.9648	0.0402426
ENST00000439957	CENPN-205	ENSG00000166451	CENPN	chr16:81007207-81029309	0	0.817536	-13.284	0.040623
ENST00000377881	TDRD3-202	ENSG00000083544	TDRD3	chr13:60397334-60573872	1.17319	0	16.7898	0.0411065
ENST00000409400	BIN1-211	ENSG00000136717	BIN1	chr2:127048038-127107278	0	1.87536	-15.9202	0.0412018
ENST00000562833	AC245033.1-201	ENSG00000260836	AC245033.1	chr15:82536788-82571741	0	3.0441	-15.8633	0.0418519
ENST00000641485	MAPK10-321	ENSG00000109339	MAPK10	chr4:86026436-86360053	0.077364	0	13.7268	0.0418519
ENST00000431581	STYXL1-206	ENSG00000127952	STYXL1	chr7:75996409-76047953	0	2.16938	-15.8902	0.0419034
ENST00000613205	NUMA1-232	ENSG00000137497	NUMA1	chr11:72002865-72080693	0	1.5295	-15.9787	0.0420088
ENST00000511868	G3BP2-217	ENSG00000138757	G3BP2	chr4:75657609-75724525	0	0.353488	-13.651	0.0421013
ENST00000264668	MTRR-201	ENSG00000124275	MTRR	chr5:7869104-7901124	0	3.36174	-15.8838	0.0423761
ENST00000375241	CDC14B-202	ENSG00000081377	CDC14B	chr9:96500113-96619830	0	0.181375	-13.5413	0.0423761
ENST00000613674	PPIP5K2-215	ENSG00000145725	PPIP5K2	chr5:103120390-103202347	0	0.215967	-13.2531	0.0424483
ENST00000394593	LRRC8D-202	ENSG00000171492	LRRC8D	chr1:89821921-89936001	0	6.26778	-18.6475	0.0426403
ENST00000649279	SETBP1-205	ENSG00000152217	SETBP1	chr18:44680887-45068510	0	0.25628	-15.7672	0.0436452
ENST00000507224	LRBA-204	ENSG00000198589	LRBA	chr4:150314723-151015277	0.00110733	3.84874	-11.733	0.0438363
ENST00000619707	C9orf72-206	ENSG00000147894	C9orf72	chr9:27546545-27573866	2.3213	0	15.1159	0.0439035
ENST00000399302	QSER1-201	ENSG00000060749	QSER1	chr11:32893246-32980270	1.12994	0	15.7262	0.0442672
ENST00000461451	PIK3CB-202	ENSG00000051382	PIK3CB	chr3:138755849-138834938	0	1.28137	-15.7783	0.0443035
ENST00000409823	PMS1-204	ENSG00000064933	PMS1	chr2:189784501-189877436	0	1.06328	-15.75	0.0443443
ENST00000313375	MLXIPL-201	ENSG00000009950	MLXIPL	chr7:73593194-73624540	0	0.55356	-13.2452	0.0446739
ENST00000541150	CEP57-213	ENSG00000166037	CEP57	chr11:95795542-95832691	0	0.490525	-13.3235	0.0446739
ENST00000520969	MGAT4B-216	ENSG00000161013	MGAT4B	chr5:179797671-179799636	0	8.49076	-13.1805	0.0447648
ENST00000591409	EIF3K-210	ENSG00000178982	EIF3K	chr19:38619196-38635102	0	1.17975	-13.3314	0.0462452
ENST00000358896	DUS2-201	ENSG00000167264	DUS2	chr16:68023253-68079320	0	1.6265	-15.647	0.0466989
ENST00000371945	MKNK1-203	ENSG00000079277	MKNK1	chr1:46557419-46604237	0	2.02132	-15.6493	0.0468765
ENST00000405289	EHBP1-203	ENSG00000115504	EHBP1	chr2:62707192-63045500	0.772463	0	17.1583	0.0470959
ENST00000412304	ALDOA-202	ENSG00000149925	ALDOA	chr16:30064497-30070411	0	15.0087	-15.5992	0.0471563
ENST00000422843	ITK-201	ENSG00000113263	ITK	chr5:157180826-157255191	0.227982	0	13.1777	0.0471563
ENST00000341991	NADK-202	ENSG00000008130	NADK	chr1:1751232-1778790	3.66376	0	15.727	0.0472269
ENST00000398659	EIPR1-202	ENSG00000032389	EIPR1	chr2:3188925-3377830	0.0217077	6.56427	-8.2972	0.0480868
ENST00000401979	FAM49B-201	ENSG00000153310	FAM49B	chr8:129841470-130016451	0	0.518853	-15.6401	0.0480868
ENST00000512055	CPNE4-209	ENSG00000196353	CPNE4	chr3:131533565-132285410	0	0.0218007	-13.1576	0.0481741
ENST00000393449	ST7-207	ENSG00000004866	ST7	chr7:116953379-117230103	0	0.371952	-15.7866	0.0481741
ENST00000348370	RNF111-201	ENSG00000157450	RNF111	chr15:58987655-59097419	0.922112	0	15.6889	0.0481741
ENST00000618172	DDX27-206	ENSG00000124228	DDX27	chr20:49219416-49244070	0	3.68235	-15.5892	0.0482455
ENST00000648947	INO80-212	ENSG00000128908	INO80	chr15:40978880-41116280	0	1.83227	-17.0578	0.0482587
ENST00000326092	RPL21-204	ENSG00000122026	RPL21	chr13:27251597-27256568	0	17.0875	-15.5396	0.0487351
ENST00000283882	CFDP1-201	ENSG00000153774	CFDP1	chr16:75293710-75433485	0.599039	0	15.5037	0.0490325
ENST00000554999	ITPK1-206	ENSG00000100605	ITPK1	chr14:92958201-93115286	0	0.810549	-16.1538	0.0490489
ENST00000399602	ZNF195-205	ENSG00000005801	ZNF195	chr11:3358766-3379167	0	0.768198	-13.0792	0.0491349
ENST00000580981	ABHD3-209	ENSG00000158201	ABHD3	chr18:21650928-21704767	0	1.6696	-15.598	0.0494739
ENST00000356063	PHLDB1-201	ENSG00000019144	PHLDB1	chr11:118607643-118658025	0	1.99564	-15.7481	0.0494739
ENST00000393324	ME3-202	ENSG00000151376	ME3	chr11:86441108-86672198	0	0.178156	-14.4511	0.049783
ENST00000262231	RIMS2-201	ENSG00000176406	RIMS2	chr8:103819260-104251859	0.213941	0	15.6334	0.049783
ENST00000619101	REST-208	ENSG00000084093	REST	chr4:56908913-56935836	3.13e-05	5.358	-14.4107	0.049783
