# Supplementary material for: Identification and characterization of non-coding RNA networks in infected macrophages revealing the pathogenesis of F. nucleatum-associated diseases
Source: BMC Genomics. 2022 Dec 13;23:826. doi: 10.1186/s12864-022-09052-z (PMC9749367; doi:10.1186/s12864-022-09052-z)
Supplement: Supplementary file 3 — Additional file 3: Supplementary Table 3. KEGG Disease analysis of the differentially expressed mRNAs. [file 12864_2022_9052_MOESM3_ESM.xlsx]

## Sheet: Sheet1
#Term	Database	ID	Input number	Background number	#NAME?	P-Value	Corrected P-Value	Input	Hyperlink
Immune system diseases	KEGG DISEASE		47	275	15.1532	7.02699e-16	6.15565e-13	TAP1|IFIH1|IL10RA|CCL5|TBX21|LAP3|IL12B|PRKDC|SERPING1|NLRC4|IL1A|IL1R1|STX11|STAT4|STAT1|ABCB1|ISG15|NBN|NOD2|IRAK2|MYD88|TNFRSF6B|ITGB3|LRRC8C|LRRC8B|CD40|FCGR2A|ADA|CXCL11|CXCL10|MYO5A|TGFB2|GFI1|CFH|CXCL9|IRF8|CFB|TNFAIP3|IL6|IL10|CORO1A|PTPRC|RBCK1|C1R|NCF1|MLPH|EPG5	None
Primary immunodeficiency	KEGG DISEASE		25	158	7.77179	1.69127e-08	1.63214e-06	TAP1|NCF1|LAP3|IL12B|PRKDC|CORO1A|STAT1|ISG15|NBN|MYD88|TNFRSF6B|LRRC8C|LRRC8B|CD40|ADA|GFI1|CFH|IRF8|CFB|STX11|SERPING1|PTPRC|C1R|MYO5A|MLPH	None
Allergies and autoimmune diseases	KEGG DISEASE		18	92	6.97444	1.06061e-07	7.5536e-06	IL10|ITGB3|STAT4|CFH|CCL5|CXCL9|IRAK2|NOD2|TGFB2|TNFAIP3|FCGR2A|IL6|CXCL11|TBX21|IL1A|NLRC4|CXCL10|IL1R1	None
Vascular diseases	KEGG DISEASE		13	61	5.56705	2.70986e-06	0.00010645	TGFBR2|TGFB2|LRP6|ENG|IL10|PROS1|MYLK|CD36|PC|SERPING1|LOX|RASA1|RNF213	None
Cardiovascular diseases	KEGG DISEASE		31	342	4.6312	2.33778e-05	0.000580977	TGFB2|SRC|NT5C3A|DES|PROS1|CD36|SERPING1|LOX|SERPINE1|CALM2|CASQ2|MASTL|PC|TGFBR2|PIGA|ITGB3|TBXAS1|ENG|IDH2|VCL|THBD|RASA1|LRP6|CFH|MED13L|AK1|CFB|MYLK|IL10|VWF|RNF213	None
Other immune system diseases	KEGG DISEASE		9	45	3.84775	0.000141988	0.00244846	ENSG00000152223|ENSG00000115415|ENSG00000085563|ENSG00000167207|ENSG00000115267|ENSG00000110324|ENSG00000125826|ENSG00000136634|ENSG00000091106	None
Congenital malformations of the musculoskeletal system	KEGG DISEASE		20	201	3.68492	0.000206574	0.00333802	ENSG00000115414|ENSG00000166801|ENSG00000077782|ENSG00000138829|ENSG00000154122|ENSG00000052850|ENSG00000086300|ENSG00000115267|ENSG00000104267|ENSG00000155850|ENSG00000136068|ENSG00000124813|ENSG00000103489|ENSG00000152952|ENSG00000091436|ENSG00000078401|ENSG00000100985|ENSG00000187240|ENSG00000135111|ENSG00000107201	None
Congenital malformations	KEGG DISEASE		57	901	3.57465	0.000266288	0.00409242	ENSG00000187240|ENSG00000090776|ENSG00000159403|ENSG00000052850|ENSG00000145715|ENSG00000136068|ENSG00000155850|ENSG00000168389|ENSG00000131873|ENSG00000103489|ENSG00000177706|ENSG00000086300|ENSG00000174842|ENSG00000123342|ENSG00000091409|ENSG00000136861|ENSG00000101695|ENSG00000166068|ENSG00000152503|ENSG00000137868|ENSG00000154122|ENSG00000115267|ENSG00000170381|ENSG00000163666|ENSG00000166974…	None
Cancers	KEGG DISEASE		19	206	3.15827	0.000694589	0.00865519	TGFBR2|CRLF2|PTGS2|AREG|IDH2|MET|CSF1R|PPARG|NAV3|KDM6A|NR4A3|REL|MMP9|PML|LRP6|BCL2|ROS1|DAPK1|FGFR1	None
Deafness, autosomal recessive	KEGG DISEASE	H00605	9	61	2.98761	0.00102894	0.0116454	ENSG00000111913|ENSG00000112782|ENSG00000105976|ENSG00000137710|ENSG00000095397|ENSG00000115155|ENSG00000196586|ENSG00000165474|ENSG00000165899	http://www.genome.jp/dbget-bin/www_bget?H00605
Inflammatory bowel disease (IBD)	KEGG DISEASE	H01227	4	10	2.86891	0.00135234	0.0143167	ENSG00000136634|ENSG00000085563|ENSG00000167207|ENSG00000110324	http://www.genome.jp/dbget-bin/www_bget?H01227
IFN-gamma/IL-12 axis	KEGG DISEASE	H00089	4	10	2.86891	0.00135234	0.0143167	ENSG00000113302|ENSG00000115415|ENSG00000187608|ENSG00000140968	http://www.genome.jp/dbget-bin/www_bget?H00089
Allergic rhinitis	KEGG DISEASE	H01360	5	19	2.8022	0.0015769	0.0159916	ENSG00000271503|ENSG00000169245|ENSG00000143226|ENSG00000169248|ENSG00000138755	http://www.genome.jp/dbget-bin/www_bget?H01360
#NAME?	KEGG DISEASE	H01656	1	5		0.201282	0.387439	ENSG00000152056	http://www.genome.jp/dbget-bin/www_bget?H01656
Nervous system diseases	KEGG DISEASE		51	852	2.76943	0.00170047	0.0169659	ENSG00000173406|ENSG00000106025|ENSG00000022355|ENSG00000132639|ENSG00000112782|ENSG00000121743|ENSG00000243649|ENSG00000131979|ENSG00000182578|ENSG00000172817|ENSG00000109339|ENSG00000134343|ENSG00000151914|ENSG00000165694|ENSG00000153234|ENSG00000153208|ENSG00000120708|ENSG00000145016|ENSG00000196116|ENSG00000100234|ENSG00000095397|ENSG00000145864|ENSG00000163359|ENSG00000100122|ENSG00000130638…	None
Graft-versus-host disease	KEGG DISEASE	H00084	4	12	2.63475	0.00231871	0.0217939	ENSG00000136634|ENSG00000136244|ENSG00000092969|ENSG00000115008	http://www.genome.jp/dbget-bin/www_bget?H00084
Avascular necrosis of femoral head	KEGG DISEASE	H01529	3	5	2.6172	0.00241436	0.022137	ENSG00000085563|ENSG00000112715|ENSG00000106366	http://www.genome.jp/dbget-bin/www_bget?H01529
Skin and soft tissue diseases	KEGG DISEASE		11	103	2.49243	0.00321786	0.0271735	ENSG00000118503|ENSG00000167207|ENSG00000083799|ENSG00000115008|ENSG00000152056|ENSG00000206503|ENSG00000271503|ENSG00000136634|ENSG00000138378|ENSG00000115594|ENSG00000134070	None
Skin diseases	KEGG DISEASE		11	103	2.49243	0.00321786	0.0271735	ENSG00000118503|ENSG00000167207|ENSG00000083799|ENSG00000115008|ENSG00000152056|ENSG00000206503|ENSG00000271503|ENSG00000136634|ENSG00000138378|ENSG00000115594|ENSG00000134070	None
Glucocorticoid-induced osteonecrosis	KEGG DISEASE	H01709	3	6	2.4531	0.00352292	0.0288688	ENSG00000085563|ENSG00000112715|ENSG00000106366	http://www.genome.jp/dbget-bin/www_bget?H01709
Atypical hemolytic uremic syndrome	KEGG DISEASE	H01434	3	8	2.1838	0.00654932	0.043631	ENSG00000243649|ENSG00000178726|ENSG00000000971	http://www.genome.jp/dbget-bin/www_bget?H01434
Systemic sclerosis	KEGG DISEASE	H01492	4	17	2.18115	0.00658948	0.043631	ENSG00000118503|ENSG00000115008|ENSG00000138378|ENSG00000115594	http://www.genome.jp/dbget-bin/www_bget?H01492
Liver diseases	KEGG DISEASE		4	18	2.10662	0.00782307	0.0492668	ENSG00000099377|ENSG00000135899|ENSG00000172817|ENSG00000005471	None
Familial thoracic aortic aneurysm and dissection	KEGG DISEASE	H00801	3	9	2.07078	0.00849601	0.0521549	ENSG00000113083|ENSG00000065534|ENSG00000163513	http://www.genome.jp/dbget-bin/www_bget?H00801
Musculoskeletal diseases	KEGG DISEASE		13	155	2.02834	0.00936818	0.0563045	ENSG00000142156|ENSG00000175084|ENSG00000142173|ENSG00000022267|ENSG00000112715|ENSG00000163297|ENSG00000059377|ENSG00000163359|ENSG00000085563|ENSG00000154122|ENSG00000162430|ENSG00000205213|ENSG00000106366	None
Allograft rejection	KEGG DISEASE	H00083	3	11	1.87587	0.0133084	0.0700611	ENSG00000136634|ENSG00000092969|ENSG00000259207	http://www.genome.jp/dbget-bin/www_bget?H00083
Atopic dermatitis	KEGG DISEASE	H01358	3	11	1.87587	0.0133084	0.0700611	ENSG00000271503|ENSG00000167207|ENSG00000134070	http://www.genome.jp/dbget-bin/www_bget?H01358
Hematologic diseases	KEGG DISEASE		14	181	1.87501	0.0133348	0.0701158	ENSG00000243649|ENSG00000197122|ENSG00000165195|ENSG00000182054|ENSG00000110799|ENSG00000120539|ENSG00000059377|ENSG00000259207|ENSG00000106992|ENSG00000184500|ENSG00000000971|ENSG00000122643|ENSG00000106366|ENSG00000178726	None
Ear disease	KEGG DISEASE		9	94	1.86448	0.0136623	0.0714093	ENSG00000111913|ENSG00000112782|ENSG00000105976|ENSG00000137710|ENSG00000095397|ENSG00000115155|ENSG00000196586|ENSG00000165474|ENSG00000165899	None
Skeletal diseases	KEGG DISEASE		6	48	1.85415	0.013991	0.0725642	ENSG00000142156|ENSG00000205213|ENSG00000112715|ENSG00000059377|ENSG00000085563|ENSG00000106366	None
Inherited thrombophilia	KEGG DISEASE	H00223	3	14	1.63994	0.022912	0.102981	ENSG00000106366|ENSG00000184500|ENSG00000178726	http://www.genome.jp/dbget-bin/www_bget?H00223
Loeys-Dietz syndrome	KEGG DISEASE	H00800	2	5	1.60085	0.0250699	0.10599	ENSG00000092969|ENSG00000163513	http://www.genome.jp/dbget-bin/www_bget?H00800
Congenital disorders of carbohydrate metabolism	KEGG DISEASE		5	42	1.54504	0.0285077	0.115668	ENSG00000173599|ENSG00000111275|ENSG00000100504|ENSG00000163581|ENSG00000165140	None
Cancers of the breast and female genital organs	KEGG DISEASE		4	29	1.49656	0.0318742	0.12207	ENSG00000077782|ENSG00000070018|ENSG00000182578|ENSG00000171791	None
Congenital bile acid synthesis defect	KEGG DISEASE	H00628	2	6	1.48649	0.0326217	0.12207	ENSG00000099377|ENSG00000172817	http://www.genome.jp/dbget-bin/www_bget?H00628
Coronary artery disease	KEGG DISEASE	H01742	2	6	1.48649	0.0326217	0.12207	ENSG00000070018|ENSG00000135218	http://www.genome.jp/dbget-bin/www_bget?H01742
Cholangiocarcinoma	KEGG DISEASE	H00046	2	6	1.48649	0.0326217	0.12207	ENSG00000105976|ENSG00000073756	http://www.genome.jp/dbget-bin/www_bget?H00046
T-B-Severe combined immunodeficiency	KEGG DISEASE	H00092	2	6	1.48649	0.0326217	0.12207	ENSG00000253729|ENSG00000196839	http://www.genome.jp/dbget-bin/www_bget?H00092
Adams-Oliver syndrome	KEGG DISEASE	H01413	2	6	1.48649	0.0326217	0.12207	ENSG00000163378|ENSG00000128917	http://www.genome.jp/dbget-bin/www_bget?H01413
Cancers of haematopoietic and lymphoid tissues	KEGG DISEASE		6	62	1.41233	0.0386962	0.140735	ENSG00000067798|ENSG00000182054|ENSG00000205755|ENSG00000171791|ENSG00000162924|ENSG00000140464	None
#NAME?	KEGG DISEASE	H00080	1	14		0.429913	0.541618	ENSG00000143226	http://www.genome.jp/dbget-bin/www_bget?H00080
Congenital malformations of skin	KEGG DISEASE		11	154	1.3794	0.0417448	0.145055	ENSG00000159403|ENSG00000152104|ENSG00000172548|ENSG00000150630|ENSG00000165474|ENSG00000149418|ENSG00000103489|ENSG00000163347|ENSG00000166396|ENSG00000091409|ENSG00000166974	None
Digestive system diseases	KEGG DISEASE		7	81	1.36369	0.043282	0.149096	ENSG00000099377|ENSG00000164266|ENSG00000070018|ENSG00000005471|ENSG00000172817|ENSG00000135899|ENSG00000119714	None
Primary microcephaly	KEGG DISEASE	H00269	3	19	1.34355	0.0453371	0.154534	ENSG00000168389|ENSG00000136861|ENSG00000105810	http://www.genome.jp/dbget-bin/www_bget?H00269
Combined oxidative phosphorylation deficiency	KEGG DISEASE	H00891	4	33	1.33815	0.0459044	0.15568	ENSG00000114686|ENSG00000152234|ENSG00000138035|ENSG00000135900	http://www.genome.jp/dbget-bin/www_bget?H00891
Primary dystonia	KEGG DISEASE	H00831	3	20		0.0507578	0.164073	ENSG00000131979|ENSG00000163359|ENSG00000134343	http://www.genome.jp/dbget-bin/www_bget?H00831
Diabetes	KEGG DISEASE		6	68		0.0546445	0.173752	ENSG00000112715|ENSG00000132170|ENSG00000150637|ENSG00000096433|ENSG00000115267|ENSG00000112096	None
Cataract	KEGG DISEASE	H01202	4	36		0.0583448	0.180686	ENSG00000121743|ENSG00000100122|ENSG00000160285|ENSG00000196116	http://www.genome.jp/dbget-bin/www_bget?H01202
Thrombocytopenia (THC)	KEGG DISEASE	H00978	2	9		0.0595892	0.180686	ENSG00000120539|ENSG00000197122	http://www.genome.jp/dbget-bin/www_bget?H00978
Osteopetrosis	KEGG DISEASE	H00436	2	9		0.0595892	0.180686	ENSG00000104267|ENSG00000086300	http://www.genome.jp/dbget-bin/www_bget?H00436
Other phagocyte defects	KEGG DISEASE	H00101	2	9		0.0595892	0.180686	ENSG00000197535|ENSG00000115648	http://www.genome.jp/dbget-bin/www_bget?H00101
Syndromic craniosynostoses	KEGG DISEASE	H00458	2	9		0.0595892	0.180686	ENSG00000077782|ENSG00000090776	http://www.genome.jp/dbget-bin/www_bget?H00458
Choriocarcinoma	KEGG DISEASE	H00028	2	9		0.0595892	0.180686	ENSG00000182578|ENSG00000171791	http://www.genome.jp/dbget-bin/www_bget?H00028
Crohn disease	KEGG DISEASE	H00286	2	9		0.0595892	0.180686	ENSG00000167207|ENSG00000110324	http://www.genome.jp/dbget-bin/www_bget?H00286
Type 1 diabetes mellitus	KEGG DISEASE	H00408	3	22		0.0624872	0.187397	ENSG00000150637|ENSG00000096433|ENSG00000115267	http://www.genome.jp/dbget-bin/www_bget?H00408
@@Type 2 diabetes mellitus	KEGG DISEASE	H00409	1	19		0.52733	0.608058	ENSG00000132170	http://www.genome.jp/dbget-bin/www_bget?H00409
Other congenital malformations	KEGG DISEASE		20	357		0.0658018	0.195796	ENSG00000170381|ENSG00000101695|ENSG00000090776|ENSG00000128917|ENSG00000163378|ENSG00000077782|ENSG00000052850|ENSG00000138829|ENSG00000168028|ENSG00000158352|ENSG00000166801|ENSG00000131873|ENSG00000136068|ENSG00000177706|ENSG00000198363|ENSG00000119681|ENSG00000166068|ENSG00000103657|ENSG00000012061|ENSG00000147050	None
#NAME?	KEGG DISEASE	H00020	2	18		0.16628	0.362071	ENSG00000109321|ENSG00000163513	http://www.genome.jp/dbget-bin/www_bget?H00020
Other musculoskeletal diseases	KEGG DISEASE		2	10		0.0698079	0.198673	ENSG00000154122|ENSG00000163297	None
Agammaglobulinemias	KEGG DISEASE	H00085	2	10		0.0698079	0.198673	ENSG00000171488|ENSG00000197147	http://www.genome.jp/dbget-bin/www_bget?H00085
T-B+Severe combined immunodeficiency	KEGG DISEASE	H00091	2	10		0.0698079	0.198673	ENSG00000081237|ENSG00000102879	http://www.genome.jp/dbget-bin/www_bget?H00091
Combined immunodeficiency	KEGG DISEASE	H00093	3	24		0.075348	0.210676	ENSG00000101017|ENSG00000168394|ENSG00000204267	http://www.genome.jp/dbget-bin/www_bget?H00093
Epilepsy	KEGG DISEASE		8	113		0.078095	0.216972	ENSG00000102359|ENSG00000022355|ENSG00000110436|ENSG00000113327|ENSG00000145864|ENSG00000109339|ENSG00000184156|ENSG00000274286	None
Penile cancer	KEGG DISEASE	H00025	2	11		0.0805463	0.219194	ENSG00000100985|ENSG00000073756	http://www.genome.jp/dbget-bin/www_bget?H00025
Endocrine and metabolic diseases	KEGG DISEASE		13	223		0.0969363	0.248148	ENSG00000112715|ENSG00000132170|ENSG00000147465|ENSG00000150637|ENSG00000115267|ENSG00000096433|ENSG00000175445|ENSG00000117594|ENSG00000077782|ENSG00000163666|ENSG00000147100|ENSG00000163399|ENSG00000112096	None
Autosomal recessive congenital ichthyosis	KEGG DISEASE	H00734	2	13		0.103378	0.258425	ENSG00000172548|ENSG00000149418	http://www.genome.jp/dbget-bin/www_bget?H00734
#NAME?	KEGG DISEASE	H00821	2	17		0.153193	0.34173	ENSG00000243649|ENSG00000000971	http://www.genome.jp/dbget-bin/www_bget?H00821
Eye disease	KEGG DISEASE		14	250		0.109812	0.270821	ENSG00000120708|ENSG00000243649|ENSG00000106025|ENSG00000196116|ENSG00000160285|ENSG00000100234|ENSG00000095397|ENSG00000121743|ENSG00000153208|ENSG00000100122|ENSG00000114738|ENSG00000000971|ENSG00000123240|ENSG00000165694	None
Cancers of soft tissues and bone	KEGG DISEASE		3	30		0.119977	0.288153	ENSG00000105976|ENSG00000119508|ENSG00000171791	None
Breast cancer	KEGG DISEASE	H00031	2	15		0.127705	0.299517	ENSG00000077782|ENSG00000070018	http://www.genome.jp/dbget-bin/www_bget?H00031
Congenital disorders of metabolism	KEGG DISEASE		32	678		0.138415	0.319926	ENSG00000152234|ENSG00000135900|ENSG00000165195|ENSG00000115919|ENSG00000131979|ENSG00000167996|ENSG00000131873|ENSG00000205413|ENSG00000100504|ENSG00000101444|ENSG00000111275|ENSG00000133805|ENSG00000133116|ENSG00000114054|ENSG00000161533|ENSG00000163644|ENSG00000116171|ENSG00000132170|ENSG00000163581|ENSG00000086062|ENSG00000173599|ENSG00000138035|ENSG00000114686|ENSG00000186687|ENSG00000182054…	None
Macrothrombocytopenia	KEGG DISEASE	H01740	2	17		0.153193	0.34173	ENSG00000110799|ENSG00000259207	http://www.genome.jp/dbget-bin/www_bget?H01740
Cancers of the urinary system	KEGG DISEASE		2	17		0.153193	0.34173	ENSG00000196730|ENSG00000105976	None
Hereditary sensory and autonomic neuropathy	KEGG DISEASE	H00265	2	17		0.153193	0.34173	ENSG00000151914|ENSG00000134259	http://www.genome.jp/dbget-bin/www_bget?H00265
Secondary hyperammonemia	KEGG DISEASE	H01400	2	18		0.16628	0.362071	ENSG00000173599|ENSG00000114054	http://www.genome.jp/dbget-bin/www_bget?H01400
Syndromic X-linked mental retardation	KEGG DISEASE	H00658	2	19		0.179549	0.382502	ENSG00000086758|ENSG00000126945	http://www.genome.jp/dbget-bin/www_bget?H00658
Cancers of the lung and pleura	KEGG DISEASE		2	19		0.179549	0.382502	ENSG00000171791|ENSG00000047936	None
Congenital malformations of the circulatory system	KEGG DISEASE		2	19		0.179549	0.382502	ENSG00000174842|ENSG00000145715	None
Cancers of the digestive system	KEGG DISEASE		4	57		0.185994	0.387439	ENSG00000105976|ENSG00000109321|ENSG00000073756|ENSG00000163513	None
Hepatocellular carcinoma	KEGG DISEASE	H00048	2	20		0.19297	0.387439	ENSG00000105976|ENSG00000163513	http://www.genome.jp/dbget-bin/www_bget?H00048
Other congenital disorders of metabolism	KEGG DISEASE		5	79		0.196473	0.387439	ENSG00000132170|ENSG00000205413|ENSG00000105755|ENSG00000135218|ENSG00000133116	None
Muscular diseases	KEGG DISEASE		6	101		0.20111	0.387439	ENSG00000142156|ENSG00000175084|ENSG00000142173|ENSG00000022267|ENSG00000162430|ENSG00000163359	None
Eating Disorders	KEGG DISEASE	H01703	1	5		0.201282	0.387439	ENSG00000116329	http://www.genome.jp/dbget-bin/www_bget?H01703
Phenylketonuria	KEGG DISEASE	H00167	1	5		0.201282	0.387439	ENSG00000131979	http://www.genome.jp/dbget-bin/www_bget?H00167
Progressive familial intrahepatic cholestasis	KEGG DISEASE	H00624	1	5		0.201282	0.387439	ENSG00000005471	http://www.genome.jp/dbget-bin/www_bget?H00624
Emery-Dreifuss muscular dystrophy	KEGG DISEASE	H00563	1	5		0.201282	0.387439	ENSG00000022267	http://www.genome.jp/dbget-bin/www_bget?H00563
Hyperekplexia	KEGG DISEASE	H00769	1	5		0.201282	0.387439	ENSG00000109738	http://www.genome.jp/dbget-bin/www_bget?H00769
Catecholaminergic polymorphic ventricular tachycardia	KEGG DISEASE	H01019	1	5		0.201282	0.387439	ENSG00000118729	http://www.genome.jp/dbget-bin/www_bget?H01019
Familial adult myoclonic epilepsy	KEGG DISEASE	H02213	1	5		0.201282	0.387439	ENSG00000274286	http://www.genome.jp/dbget-bin/www_bget?H02213
Congenital pulmonary alveolar proteinosis	KEGG DISEASE	H01122	1	5		0.201282	0.387439	ENSG00000100368	http://www.genome.jp/dbget-bin/www_bget?H01122
Chronic mucocutaneous candidiasis	KEGG DISEASE	H01109	1	5		0.201282	0.387439	ENSG00000115415	http://www.genome.jp/dbget-bin/www_bget?H01109
Kaposi sarcoma	KEGG DISEASE	H00041	1	5		0.201282	0.387439	ENSG00000171791	http://www.genome.jp/dbget-bin/www_bget?H00041
Primary open angle glaucoma	KEGG DISEASE	H00612	1	5		0.201282	0.387439	ENSG00000123240	http://www.genome.jp/dbget-bin/www_bget?H00612
Spina bifida	KEGG DISEASE	H00262	1	5		0.201282	0.387439	ENSG00000100714	http://www.genome.jp/dbget-bin/www_bget?H00262
Congenital adrenal hyperplasia	KEGG DISEASE	H00216	1	5		0.201282	0.387439	ENSG00000147465	http://www.genome.jp/dbget-bin/www_bget?H00216
Maple syrup urine disease	KEGG DISEASE	H00172	1	5		0.201282	0.387439	ENSG00000163644	http://www.genome.jp/dbget-bin/www_bget?H00172
Renal cell carcinoma	KEGG DISEASE	H00021	1	5		0.201282	0.387439	ENSG00000105976	http://www.genome.jp/dbget-bin/www_bget?H00021
Hereditary pancreatitis	KEGG DISEASE	H00933	1	5		0.201282	0.387439	ENSG00000164266	http://www.genome.jp/dbget-bin/www_bget?H00933
Neurodegenerative diseases	KEGG DISEASE		16	329		0.204082	0.392224	ENSG00000173406|ENSG00000189067|ENSG00000134259|ENSG00000109654|ENSG00000197386|ENSG00000182578|ENSG00000172817|ENSG00000130638|ENSG00000151914|ENSG00000123240|ENSG00000072121|ENSG00000153234|ENSG00000145016|ENSG00000145868|ENSG00000140199|ENSG00000116171	None
Other nervous and sensory system diseases	KEGG DISEASE		6	104		0.218551	0.405317	ENSG00000188157|ENSG00000109738|ENSG00000132639|ENSG00000131979|ENSG00000163359|ENSG00000134343	None
Cancers of male genital organs	KEGG DISEASE		2	22		0.220154	0.405317	ENSG00000100985|ENSG00000073756	None
Peripheral T cell lymphoma	KEGG DISEASE	H01892	1	6		0.230651	0.405317	ENSG00000182054	http://www.genome.jp/dbget-bin/www_bget?H01892
Juvenile myoclonic epilepsy	KEGG DISEASE	H02217	1	6		0.230651	0.405317	ENSG00000022355	http://www.genome.jp/dbget-bin/www_bget?H02217
Nasopharyngeal cancer	KEGG DISEASE	H00054	1	6		0.230651	0.405317	ENSG00000171791	http://www.genome.jp/dbget-bin/www_bget?H00054
Combined pituitary hormone deficiency	KEGG DISEASE	H02036	1	6		0.230651	0.405317	ENSG00000163666	http://www.genome.jp/dbget-bin/www_bget?H02036
Epidermolysis bullosa, junctional	KEGG DISEASE	H00586	1	6		0.230651	0.405317	ENSG00000091409	http://www.genome.jp/dbget-bin/www_bget?H00586
Familial flecked retina syndrome	KEGG DISEASE	H00825	1	6		0.230651	0.405317	ENSG00000000971	http://www.genome.jp/dbget-bin/www_bget?H00825
Primary aldosteronism	KEGG DISEASE	H01603	1	6		0.230651	0.405317	ENSG00000163399	http://www.genome.jp/dbget-bin/www_bget?H01603
Metaphyseal dysplasias	KEGG DISEASE	H00479	1	6		0.230651	0.405317	ENSG00000100985	http://www.genome.jp/dbget-bin/www_bget?H00479
Primary hyperchylomicronemia	KEGG DISEASE	H01784	1	6		0.230651	0.405317	ENSG00000175445	http://www.genome.jp/dbget-bin/www_bget?H01784
Hemochromatosis	KEGG DISEASE	H00211	1	6		0.230651	0.405317	ENSG00000167996	http://www.genome.jp/dbget-bin/www_bget?H00211
Immunodeficiency associated with DNA repair defects	KEGG DISEASE	H00094	1	6		0.230651	0.405317	ENSG00000104320	http://www.genome.jp/dbget-bin/www_bget?H00094
Autoimmune lymphoproliferative syndromes	KEGG DISEASE	H00108	1	6		0.230651	0.405317	ENSG00000243509	http://www.genome.jp/dbget-bin/www_bget?H00108
Complement regulatory protein defects	KEGG DISEASE	H00106	1	6		0.230651	0.405317	ENSG00000149131	http://www.genome.jp/dbget-bin/www_bget?H00106
Craniosynostoses	KEGG DISEASE	H02160	1	6		0.230651	0.405317	ENSG00000052850	http://www.genome.jp/dbget-bin/www_bget?H02160
Chromosomal abnormalities	KEGG DISEASE		4	63		0.232216	0.407205	ENSG00000134532|ENSG00000009950|ENSG00000106638|ENSG00000251322	None
Peroxisomal diseases	KEGG DISEASE		2	23		0.233864	0.407205	ENSG00000161533|ENSG00000116171	None
Glycogen storage disease	KEGG DISEASE	H00069	2	23		0.233864	0.407205	ENSG00000100504|ENSG00000163581	http://www.genome.jp/dbget-bin/www_bget?H00069
Adrenal gland diseases	KEGG DISEASE		3	43		0.238758	0.414819	ENSG00000163399|ENSG00000117594|ENSG00000147465	None
Aicardi-Goutieres syndrome	KEGG DISEASE	H00290	1	7		0.258941	0.423669	ENSG00000115267	http://www.genome.jp/dbget-bin/www_bget?H00290
Cervical cancer	KEGG DISEASE	H00030	1	7		0.258941	0.423669	ENSG00000171791	http://www.genome.jp/dbget-bin/www_bget?H00030
Familial partial lipodystrophy	KEGG DISEASE	H00420	1	7		0.258941	0.423669	ENSG00000132170	http://www.genome.jp/dbget-bin/www_bget?H00420
Follicular lymphoma	KEGG DISEASE	H01613	1	7		0.258941	0.423669	ENSG00000171791	http://www.genome.jp/dbget-bin/www_bget?H01613
Febrile seizures	KEGG DISEASE	H00783	1	7		0.258941	0.423669	ENSG00000113327	http://www.genome.jp/dbget-bin/www_bget?H00783
Multiple epiphyseal dysplasia	KEGG DISEASE	H00476	1	7		0.258941	0.423669	ENSG00000155850	http://www.genome.jp/dbget-bin/www_bget?H00476
Small cell lung cancer	KEGG DISEASE	H00013	1	7		0.258941	0.423669	ENSG00000171791	http://www.genome.jp/dbget-bin/www_bget?H00013
Pulmonary arterial hypertension	KEGG DISEASE	H01621	1	7		0.258941	0.423669	ENSG00000106991	http://www.genome.jp/dbget-bin/www_bget?H01621
Congenital myasthenic syndrome	KEGG DISEASE	H00770	2	25		0.261403	0.42484	ENSG00000132639|ENSG00000188157	http://www.genome.jp/dbget-bin/www_bget?H00770
Alcohol dependence	KEGG DISEASE	H01611	1	8		0.286192	0.442747	ENSG00000111275	http://www.genome.jp/dbget-bin/www_bget?H01611
Pancreas diseases	KEGG DISEASE		1	8		0.286192	0.442747	ENSG00000164266	None
Mycosis fungoides	KEGG DISEASE	H01463	1	8		0.286192	0.442747	ENSG00000067798	http://www.genome.jp/dbget-bin/www_bget?H01463
Idiopathic generalized epilepsies	KEGG DISEASE	H00808	1	8		0.286192	0.442747	ENSG00000022355	http://www.genome.jp/dbget-bin/www_bget?H00808
Tooth agenesis	KEGG DISEASE	H00625	1	8		0.286192	0.442747	ENSG00000070018	http://www.genome.jp/dbget-bin/www_bget?H00625
Myofibrillar myopathies	KEGG DISEASE	H00595	1	8		0.286192	0.442747	ENSG00000175084	http://www.genome.jp/dbget-bin/www_bget?H00595
Congenital disorders of lipid/glycolipid metabolism	KEGG DISEASE		6	117		0.299003	0.458957	ENSG00000165195|ENSG00000175445|ENSG00000122591|ENSG00000161533|ENSG00000095970|ENSG00000116171	None
Williams-Beuren syndrome	KEGG DISEASE	H01439	2	28		0.302701	0.460152	ENSG00000009950|ENSG00000106638	http://www.genome.jp/dbget-bin/www_bget?H01439
Congenital disorders of amino acid metabolism	KEGG DISEASE		7	141		0.302745	0.460152	ENSG00000131979|ENSG00000101444|ENSG00000182054|ENSG00000115919|ENSG00000173599|ENSG00000114054|ENSG00000163644	None
Non-small cell lung cancer	KEGG DISEASE	H00014	1	9		0.312441	0.460152	ENSG00000047936	http://www.genome.jp/dbget-bin/www_bget?H00014
Bladder cancer	KEGG DISEASE	H00022	1	9		0.312441	0.460152	ENSG00000196730	http://www.genome.jp/dbget-bin/www_bget?H00022
Acute myeloid leukemia	KEGG DISEASE	H00003	1	9		0.312441	0.460152	ENSG00000140464	http://www.genome.jp/dbget-bin/www_bget?H00003
Esophageal cancer	KEGG DISEASE	H00017	1	9		0.312441	0.460152	ENSG00000073756	http://www.genome.jp/dbget-bin/www_bget?H00017
Classic complement pathway component defects	KEGG DISEASE	H00102	1	9		0.312441	0.460152	ENSG00000159403	http://www.genome.jp/dbget-bin/www_bget?H00102
Hepatic glycogen storage disease	KEGG DISEASE	H01760	1	9		0.312441	0.460152	ENSG00000100504	http://www.genome.jp/dbget-bin/www_bget?H01760
Distal arthrogryposis	KEGG DISEASE	H00811	1	9		0.312441	0.460152	ENSG00000138829	http://www.genome.jp/dbget-bin/www_bget?H00811
Mitochondrial complex III deficiency	KEGG DISEASE	H02086	1	9		0.312441	0.460152	ENSG00000186687	http://www.genome.jp/dbget-bin/www_bget?H02086
B-cell acute lymphoblastic leukemia	KEGG DISEASE	H00001	1	9		0.312441	0.460152	ENSG00000205755	http://www.genome.jp/dbget-bin/www_bget?H00001
Spinocerebellar ataxia (SCA)	KEGG DISEASE	H00063	2	29		0.316393	0.463168	ENSG00000173406|ENSG00000130638	http://www.genome.jp/dbget-bin/www_bget?H00063
Congenital malformations of eye	KEGG DISEASE		3	51		0.319177	0.46662	ENSG00000119681|ENSG00000137868|ENSG00000123342	None
Congenital malformations of the nervous system	KEGG DISEASE		7	146		0.332296	0.476637	ENSG00000135931|ENSG00000152503|ENSG00000105810|ENSG00000100714|ENSG00000168389|ENSG00000163666|ENSG00000136861	None
Early infantile epileptic encephalopathy	KEGG DISEASE	H00606	3	53		0.339471	0.477943	ENSG00000110436|ENSG00000109339|ENSG00000022355	http://www.genome.jp/dbget-bin/www_bget?H00606
Mouth and dental diseases	KEGG DISEASE		2	31		0.343572	0.481166	ENSG00000070018|ENSG00000119714	None
Cardiac diseases	KEGG DISEASE		5	101		0.350539	0.489905	ENSG00000143933|ENSG00000118729|ENSG00000175084|ENSG00000123066|ENSG00000035403	None
Microphthalmia, syndromic	KEGG DISEASE	H02170	1	11		0.362083	0.491988	ENSG00000137868	http://www.genome.jp/dbget-bin/www_bget?H02170
Growth hormone deficiency	KEGG DISEASE	H00254	1	11		0.362083	0.491988	ENSG00000163666	http://www.genome.jp/dbget-bin/www_bget?H00254
Autism	KEGG DISEASE	H02111	1	11		0.362083	0.491988	ENSG00000181804	http://www.genome.jp/dbget-bin/www_bget?H02111
Usher syndrome (US)	KEGG DISEASE	H00779	1	12		0.385544	0.507799	ENSG00000095397	http://www.genome.jp/dbget-bin/www_bget?H00779
Microphthalmia	KEGG DISEASE	H01027	1	12		0.385544	0.507799	ENSG00000137868	http://www.genome.jp/dbget-bin/www_bget?H01027
Inherited glycosylphosphatidylinositol deficiencies	KEGG DISEASE	H01489	1	12		0.385544	0.507799	ENSG00000165195	http://www.genome.jp/dbget-bin/www_bget?H01489
Dilated cardiomyopathy	KEGG DISEASE	H00294	2	35		0.396766	0.520388	ENSG00000175084|ENSG00000035403	http://www.genome.jp/dbget-bin/www_bget?H00294
Hypomyelinating leukodystrophy	KEGG DISEASE	H00679	1	13		0.408144	0.526172	ENSG00000122591	http://www.genome.jp/dbget-bin/www_bget?H00679
Disorders of nucleotide excision repair	KEGG DISEASE	H00403	1	13		0.408144	0.526172	ENSG00000012061	http://www.genome.jp/dbget-bin/www_bget?H00403
Osteoporosis	KEGG DISEASE	H01593	1	13		0.408144	0.526172	ENSG00000205213	http://www.genome.jp/dbget-bin/www_bget?H01593
Hypertensive diseases	KEGG DISEASE		1	13		0.408144	0.526172	ENSG00000106991	None
Deafness, autosomal dominant	KEGG DISEASE	H00604	2	36		0.409761	0.527192	ENSG00000196586|ENSG00000165474	http://www.genome.jp/dbget-bin/www_bget?H00604
Hypertrophic cardiomyopathy	KEGG DISEASE	H00292	1	14		0.429913	0.541618	ENSG00000035403	http://www.genome.jp/dbget-bin/www_bget?H00292
Myelodysplastic syndrome	KEGG DISEASE	H01481	1	14		0.429913	0.541618	ENSG00000182054	http://www.genome.jp/dbget-bin/www_bget?H01481
Amelogenesis imperfecta	KEGG DISEASE	H00615	1	14		0.429913	0.541618	ENSG00000119714	http://www.genome.jp/dbget-bin/www_bget?H00615
Long QT syndrome	KEGG DISEASE	H00720	1	15		0.450882	0.558028	ENSG00000143933	http://www.genome.jp/dbget-bin/www_bget?H00720
Distal hereditary motor neuropathies	KEGG DISEASE	H00856	1	15		0.450882	0.558028	ENSG00000145868	http://www.genome.jp/dbget-bin/www_bget?H00856
Congenital disorders of nucleotide metabolism	KEGG DISEASE		1	15		0.450882	0.558028	ENSG00000133805	None
Thyroid cancer	KEGG DISEASE	H00032	1	16		0.47108	0.570454	ENSG00000132170	http://www.genome.jp/dbget-bin/www_bget?H00032
Medulloblastoma	KEGG DISEASE	H01667	1	16		0.47108	0.570454	ENSG00000147050	http://www.genome.jp/dbget-bin/www_bget?H01667
Gastric cancer	KEGG DISEASE	H00018	1	16		0.47108	0.570454	ENSG00000105976	http://www.genome.jp/dbget-bin/www_bget?H00018
Congenital malformations of the digestive system	KEGG DISEASE		1	16		0.47108	0.570454	ENSG00000166250	None
Parkinson disease	KEGG DISEASE	H00057	1	16		0.47108	0.570454	ENSG00000153234	http://www.genome.jp/dbget-bin/www_bget?H00057
Kidney diseases	KEGG DISEASE		3	68		0.487152	0.583528	ENSG00000115414|ENSG00000104267|ENSG00000000971	None
Urinary system diseases	KEGG DISEASE		3	68		0.487152	0.583528	ENSG00000115414|ENSG00000104267|ENSG00000000971	None
Congenital disorders of glycosylation type II	KEGG DISEASE	H00119	1	17		0.490537	0.583528	ENSG00000086062	http://www.genome.jp/dbget-bin/www_bget?H00119
Skin cancers	KEGG DISEASE		1	17		0.490537	0.583528	ENSG00000067798	None
Other congenital disorders	KEGG DISEASE		4	95		0.495895	0.588998	ENSG00000134532|ENSG00000009950|ENSG00000106638|ENSG00000251322	None
Lung diseases	KEGG DISEASE		1	18		0.509278	0.595472	ENSG00000100368	None
Short-rib thoracic dysplasia	KEGG DISEASE	H02157	1	18		0.509278	0.595472	ENSG00000187240	http://www.genome.jp/dbget-bin/www_bget?H02157
Other endocrine and metabolic diseases	KEGG DISEASE		2	45		0.519713	0.606136	ENSG00000132170|ENSG00000175445	None
Thyroid gland diseases	KEGG DISEASE		1	19		0.52733	0.608058	ENSG00000147100	None
Charcot-Marie-Tooth disease	KEGG DISEASE	H00264	2	47		0.542232	0.621968	ENSG00000189067|ENSG00000109654	http://www.genome.jp/dbget-bin/www_bget?H00264
Autosomal recessive spinocerebellar ataxias	KEGG DISEASE	H01891	1	21		0.561469	0.637273	ENSG00000145016	http://www.genome.jp/dbget-bin/www_bget?H01891
Head and neck cancers	KEGG DISEASE		1	21		0.561469	0.637273	ENSG00000171791	None
Hypogonadotropic hypogonadism	KEGG DISEASE	H00255	1	23		0.593145	0.662918	ENSG00000077782	http://www.genome.jp/dbget-bin/www_bget?H00255
Genetic obesity	KEGG DISEASE	H02106	1	24		0.608115	0.673718	ENSG00000132170	http://www.genome.jp/dbget-bin/www_bget?H02106
Hereditary spastic paraplegia	KEGG DISEASE	H00266	2	54		0.61513	0.680114	ENSG00000072121|ENSG00000172817	http://www.genome.jp/dbget-bin/www_bget?H00266
Amyotrophic lateral sclerosis (ALS)	KEGG DISEASE	H00058	1	26		0.636424	0.693936	ENSG00000123240	http://www.genome.jp/dbget-bin/www_bget?H00058
Congenital disorders of glycan/glycoprotein metabolism	KEGG DISEASE		3	86		0.640138	0.697724	ENSG00000086062|ENSG00000131873|ENSG00000128039	None
Mitochondrial diseases	KEGG DISEASE		5	144		0.643947	0.700568	ENSG00000114686|ENSG00000152234|ENSG00000138035|ENSG00000135900|ENSG00000186687	None
Congenital disorders of glycosylation type I	KEGG DISEASE	H00118	1	27		0.649804	0.704839	ENSG00000128039	http://www.genome.jp/dbget-bin/www_bget?H00118
Respiratory diseases	KEGG DISEASE		2	59		0.661528	0.714219	ENSG00000206503|ENSG00000100368	None
Hypothalamus and pituitary gland diseases	KEGG DISEASE		2	60		0.670249	0.721743	ENSG00000077782|ENSG00000163666	None
Congenital disorders of ion transport and metabolism	KEGG DISEASE		1	29		0.675104	0.724744	ENSG00000167996	None
Limb-girdle muscular dystrophy	KEGG DISEASE	H00593	1	31		0.698579	0.742664	ENSG00000175084	http://www.genome.jp/dbget-bin/www_bget?H00593
Cancers of endocrine organs	KEGG DISEASE		1	33		0.720359	0.759733	ENSG00000132170	None
Joubert syndrome	KEGG DISEASE	H00530	1	33		0.720359	0.759733	ENSG00000135931	http://www.genome.jp/dbget-bin/www_bget?H00530
Mental and behavioural disorders	KEGG DISEASE		6	188		0.721654	0.761008	ENSG00000010818|ENSG00000116329|ENSG00000111275|ENSG00000181804|ENSG00000086758|ENSG00000126945	None
Cancers of eye, brain, and central nervous system	KEGG DISEASE		1	38		0.768176	0.80167	ENSG00000147050	None
Other diseases	KEGG DISEASE		6	203		0.784211	0.815174	ENSG00000010818|ENSG00000116329|ENSG00000111275|ENSG00000181804|ENSG00000086758|ENSG00000126945	None
Tracheobronchial diseases	KEGG DISEASE		1	41		0.792849	0.822131	ENSG00000206503	None
Autosomal dominant mental retardation	KEGG DISEASE	H00773	1	52		0.8629	0.882442	ENSG00000010818	http://www.genome.jp/dbget-bin/www_bget?H00773
Retinitis pigmentosa	KEGG DISEASE	H00527	1	61		0.902203	0.917069	ENSG00000153208	http://www.genome.jp/dbget-bin/www_bget?H00527
