# Supplementary material for: Identification and characterization of non-coding RNA networks in infected macrophages revealing the pathogenesis of F. nucleatum-associated diseases
Source: BMC Genomics. 2022 Dec 13;23:826. doi: 10.1186/s12864-022-09052-z (PMC9749367; doi:10.1186/s12864-022-09052-z)
Supplement: Supplementary file 4 — Additional file 4: Supplementary Table 4. Protein and protein interaction (PPI) analysis of the differentially expressed mRNAs. [file 12864_2022_9052_MOESM4_ESM.xlsx]

## Sheet: Sheet1
#node1	node2	node1_string_internal_id	node2_string_internal_id	node1_external_id	node2_external_id	neighborhood_on_chromosome	gene_fusion	phylogenetic_cooccurrence	homology	coexpression	experimentally_determined_interaction	database_annotated	automated_textmining	combined_score
RPS25	RPL21	4449729	4441579	9606.ENSP00000435096	9606.ENSP00000346027	0	0	0	0	0.998	0.994	0.9	0.333	0.999
RPS25	RPS7	4449729	4440923	9606.ENSP00000435096	9606.ENSP00000339095	0	0	0	0	0.997	0.992	0.9	0.453	0.999
RPL26	RPS6	4450720	4445386	9606.ENSP00000463784	9606.ENSP00000369757	0	0	0	0	0.997	0.992	0.9	0.711	0.999
RPL26	RPL21	4450720	4441579	9606.ENSP00000463784	9606.ENSP00000346027	0	0	0	0	0.997	0.992	0.9	0.545	0.999
RPS6	RPL21	4445386	4441579	9606.ENSP00000369757	9606.ENSP00000346027	0	0	0	0	0.996	0.991	0.9	0.567	0.999
TCF12	TCF4	4447577	4446804	9606.ENSP00000388940	9606.ENSP00000381382	0	0	0	0.955	0.064	0.994	0.9	0.67	0.999
RPS25	RPS6	4449729	4445386	9606.ENSP00000435096	9606.ENSP00000369757	0	0	0	0	0.997	0.991	0.9	0.742	0.999
RPS6	RPS7	4445386	4440923	9606.ENSP00000369757	9606.ENSP00000339095	0	0	0	0	0.997	0.992	0.9	0.528	0.999
RPL21	RPS7	4441579	4440923	9606.ENSP00000346027	9606.ENSP00000339095	0	0	0	0	0.999	0.992	0.9	0.158	0.999
EIF3H	EIF3K	4449525	4434054	9606.ENSP00000429931	9606.ENSP00000248342	0	0	0	0	0.487	0.996	0.9	0.858	0.999
RPL26	RPS25	4450720	4449729	9606.ENSP00000463784	9606.ENSP00000435096	0	0	0	0	0.997	0.992	0.9	0.734	0.999
RPL26	RPS7	4450720	4440923	9606.ENSP00000463784	9606.ENSP00000339095	0	0	0	0	0.995	0.96	0.9	0.489	0.999
EXO1	PMS2	4442689	4435654	9606.ENSP00000355506	9606.ENSP00000265849	0	0	0	0	0.109	0.782	0.9	0.881	0.997
EIF3H	RPS7	4449525	4440923	9606.ENSP00000429931	9606.ENSP00000339095	0	0	0	0	0.823	0.751	0.9	0	0.995
ENSG00000270800	RPS25	4451118	4449729	9606.ENSP00000475027	9606.ENSP00000435096	0	0	0	0	0.816	0.959	0	0.427	0.995
RPS25	EIF3H	4449729	4449525	9606.ENSP00000435096	9606.ENSP00000429931	0	0	0	0	0.792	0.796	0.9	0.118	0.995
IL12B	IL23A	4433529	4433418	9606.ENSP00000231228	9606.ENSP00000228534	0	0	0	0	0	0.87	0.9	0.656	0.995
ENSG00000270800	RPS6	4451118	4445386	9606.ENSP00000475027	9606.ENSP00000369757	0	0	0	0	0.807	0.958	0	0.468	0.995
ERCC2	POLR2B	4445965	4445518	9606.ENSP00000375809	9606.ENSP00000370625	0	0	0	0	0.113	0.943	0.9	0.091	0.994
SOS1	EPS8	4447527	4436418	9606.ENSP00000387784	9606.ENSP00000281172	0	0	0	0	0.061	0.524	0.9	0.868	0.993
RBBP8	EXO1	4446941	4442689	9606.ENSP00000382628	9606.ENSP00000355506	0	0	0	0	0.149	0.358	0.9	0.902	0.993
ENSG00000270800	RPS7	4451118	4440923	9606.ENSP00000475027	9606.ENSP00000339095	0	0	0	0	0.817	0.959	0	0.227	0.993
EIF3H	RPS6	4449525	4445386	9606.ENSP00000429931	9606.ENSP00000369757	0	0	0	0	0.829	0.411	0.9	0.333	0.992
BBS4	BBS9	4435800	4433806	9606.ENSP00000268057	9606.ENSP00000242067	0	0	0	0	0.108	0.27	0.9	0.888	0.991
ENSG00000270800	RPL21	4451118	4441579	9606.ENSP00000475027	9606.ENSP00000346027	0	0	0	0	0.791	0.958	0	0.043	0.99
ENSG00000270800	RPL26	4451118	4450720	9606.ENSP00000475027	9606.ENSP00000463784	0	0	0	0	0.646	0.958	0	0.41	0.99
ERCC2	XRCC1	4445965	4435155	9606.ENSP00000375809	9606.ENSP00000262887	0	0	0	0	0.086	0	0.9	0.886	0.988
SUMO1	SP100	4446000	4441301	9606.ENSP00000376077	9606.ENSP00000343023	0	0	0	0	0	0.602	0.9	0.689	0.986
SEC24A	SEC16A	4446864	4439798	9606.ENSP00000381823	9606.ENSP00000325827	0	0	0	0	0.17	0.32	0.9	0.777	0.985
RPS7	EIF3K	4440923	4434054	9606.ENSP00000339095	9606.ENSP00000248342	0	0	0	0	0.426	0.747	0.9	0	0.984
IGFBP3	FN1	4445494	4441661	9606.ENSP00000370473	9606.ENSP00000346839	0	0	0	0	0.303	0.379	0.9	0.685	0.984
AKT2	TBC1D4	4445979	4444911	9606.ENSP00000375892	9606.ENSP00000366863	0	0	0	0	0.061	0	0.9	0.837	0.983
DDX58	MX2	4445284	4440471	9606.ENSP00000369213	9606.ENSP00000333657	0	0	0	0	0.617	0	0.9	0.611	0.983
RPS25	EIF3K	4449729	4434054	9606.ENSP00000435096	9606.ENSP00000248342	0	0	0	0	0.375	0.74	0.9	0	0.982
MKNK1	MAPK14	4443847	4433482	9606.ENSP00000361014	9606.ENSP00000229795	0	0	0	0.583	0.061	0.784	0.9	0.447	0.981
FN1	PTK2	4441661	4441125	9606.ENSP00000346839	9606.ENSP00000341189	0	0	0	0	0.076	0	0.9	0.756	0.975
PDCD11	RPS7	4443395	4440923	9606.ENSP00000358812	9606.ENSP00000339095	0	0	0	0	0.165	0.63	0.9	0.291	0.975
MX2	ISG20	4440471	4438236	9606.ENSP00000333657	9606.ENSP00000306565	0	0	0	0	0.243	0	0.9	0.672	0.973
IDO1	KYNU	4449569	4435389	9606.ENSP00000430950	9606.ENSP00000264170	0	0	0	0	0	0	0.9	0.736	0.972
IL6	FN1	4447254	4441661	9606.ENSP00000385675	9606.ENSP00000346839	0	0	0	0	0.074	0	0.9	0.716	0.971
BCAP31	CASP8	4447739	4442125	9606.ENSP00000392330	9606.ENSP00000351273	0	0	0	0	0	0.379	0.9	0.579	0.971
RBBP8	XRCC1	4446941	4435155	9606.ENSP00000382628	9606.ENSP00000262887	0	0	0	0	0.052	0.336	0.9	0.587	0.97
RPL26	SRP72	4450720	4441232	9606.ENSP00000463784	9606.ENSP00000342181	0	0	0	0	0.113	0.671	0.9	0	0.968
PDCD11	DDX10	4443395	4438926	9606.ENSP00000358812	9606.ENSP00000314348	0	0	0	0	0.879	0.262	0	0.652	0.966
KCNMA1	KCNMB4	4436684	4434602	9606.ENSP00000286628	9606.ENSP00000258111	0	0	0	0	0.061	0	0.9	0.672	0.966
RPS6	EIF3K	4445386	4434054	9606.ENSP00000369757	9606.ENSP00000248342	0	0	0	0	0.398	0.411	0.9	0.139	0.965
MEIS2	PBX3	4450435	4444196	9606.ENSP00000453793	9606.ENSP00000362588	0	0	0	0.572	0.063	0.948	0	0.728	0.965
AKT2	PIK3CB	4445979	4436798	9606.ENSP00000375892	9606.ENSP00000289153	0	0	0	0	0.063	0.468	0.8	0.69	0.965
RPS6KA4	MAPK14	4440494	4433482	9606.ENSP00000333896	9606.ENSP00000229795	0	0	0	0.606	0.084	0.603	0.9	0.327	0.965
MITF	MAPK14	4437165	4433482	9606.ENSP00000295600	9606.ENSP00000229795	0	0	0	0	0	0.407	0.9	0.47	0.965
PIK3R5	PIK3CB	4447768	4436798	9606.ENSP00000392812	9606.ENSP00000289153	0	0	0	0	0	0.071	0.9	0.634	0.963
FBP1	ALDOA	4448472	4446386	9606.ENSP00000408025	9606.ENSP00000378669	0	0	0	0	0.144	0	0.9	0.601	0.962
SOS1	FYN	4447527	4441647	9606.ENSP00000387784	9606.ENSP00000346671	0	0	0	0	0.063	0.457	0.9	0.356	0.962
EIF3H	RPL21	4449525	4441579	9606.ENSP00000429931	9606.ENSP00000346027	0	0	0	0	0.627	0	0.9	0	0.961
RPL26	EIF3H	4450720	4449525	9606.ENSP00000463784	9606.ENSP00000429931	0	0	0	0	0.623	0	0.9	0	0.96
FYN	PTK2	4441647	4441125	9606.ENSP00000346671	9606.ENSP00000341189	0	0	0	0.727	0.062	0.521	0.9	0.711	0.96
SPRED1	RASA1	4437534	4436131	9606.ENSP00000299084	9606.ENSP00000274376	0	0	0	0	0.061	0	0.9	0.592	0.958
PTK2	TRIP6	4441125	4432780	9606.ENSP00000341189	9606.ENSP00000200457	0	0	0	0	0.062	0.313	0.9	0.415	0.957
RNF111	SUMO1	4450438	4446000	9606.ENSP00000453872	9606.ENSP00000376077	0	0	0	0	0.062	0.361	0.9	0.368	0.957
CHEK2	EXO1	4445704	4442689	9606.ENSP00000372023	9606.ENSP00000355506	0	0	0	0	0.257	0.261	0	0.927	0.956
SH3KBP1	FYN	4446733	4441647	9606.ENSP00000380921	9606.ENSP00000346671	0	0	0	0	0.061	0.379	0.9	0.301	0.953
IL6	IGFBP3	4447254	4445494	9606.ENSP00000385675	9606.ENSP00000370473	0	0	0	0	0.076	0	0.9	0.536	0.953
DNM3	BIN1	4442948	4439080	9606.ENSP00000356705	9606.ENSP00000316779	0	0	0	0	0.096	0.268	0.9	0.367	0.952
IL6	MITF	4447254	4437165	9606.ENSP00000385675	9606.ENSP00000295600	0	0	0	0	0	0	0.9	0.532	0.951
SUMO1	FN1	4446000	4441661	9606.ENSP00000376077	9606.ENSP00000346839	0	0	0	0	0	0.944	0	0.168	0.951
UBE2E3	HECW2	4447425	4434814	9606.ENSP00000386788	9606.ENSP00000260983	0	0	0	0	0.06	0.312	0.9	0.331	0.95
SH3KBP1	BIN1	4446733	4439080	9606.ENSP00000380921	9606.ENSP00000316779	0	0	0	0	0	0	0.9	0.528	0.95
SUMO1	MITF	4446000	4437165	9606.ENSP00000376077	9606.ENSP00000295600	0	0	0	0	0	0.379	0.9	0.232	0.948
PPP1CB	PPP2R2A	4446400	4439736	9606.ENSP00000378769	9606.ENSP00000325074	0	0	0	0	0.085	0.19	0.9	0.386	0.948
RPS6	PDCD11	4445386	4443395	9606.ENSP00000369757	9606.ENSP00000358812	0	0	0	0	0.129	0.428	0.9	0.074	0.947
GGT1	GSS	4447003	4432990	9606.ENSP00000383232	9606.ENSP00000216951	0	0	0	0	0.062	0	0.9	0.473	0.946
RPL21	EIF3K	4441579	4434054	9606.ENSP00000346027	9606.ENSP00000248342	0	0	0	0	0.474	0	0.9	0	0.945
DVL3	APC	4439038	4434547	9606.ENSP00000316054	9606.ENSP00000257430	0	0	0	0	0.065	0.135	0.9	0.398	0.944
DDX58	CASP8	4445284	4442125	9606.ENSP00000369213	9606.ENSP00000351273	0	0	0	0	0.063	0	0.9	0.45	0.943
RBBP8	SPEN	4446941	4444620	9606.ENSP00000382628	9606.ENSP00000364912	0	0	0	0	0	0.379	0.9	0.167	0.943
ACTB	CCT3	4441991	4437177	9606.ENSP00000349960	9606.ENSP00000295688	0	0	0	0	0.063	0.194	0.9	0.331	0.942
INO80	ACTB	4442629	4441991	9606.ENSP00000355205	9606.ENSP00000349960	0	0	0	0	0	0.405	0.9	0.101	0.941
PPIP5K2	ITPK1	4451727	4435775	9606.ENSP00000482907	9606.ENSP00000267615	0	0	0	0	0	0	0.9	0.431	0.94
ITK	FYN	4448039	4441647	9606.ENSP00000398655	9606.ENSP00000346671	0	0	0	0.843	0.106	0.305	0.9	0.641	0.939
DLG1	APC	4441548	4434547	9606.ENSP00000345731	9606.ENSP00000257430	0	0	0	0	0.064	0.129	0.9	0.342	0.939
SOS1	SH3KBP1	4447527	4446733	9606.ENSP00000387784	9606.ENSP00000380921	0	0	0	0	0	0.313	0.9	0.186	0.939
SOS1	RAP1B	4447527	4434137	9606.ENSP00000387784	9606.ENSP00000250559	0	0	0	0	0	0.266	0.9	0.224	0.938
FYN	RASA1	4441647	4436131	9606.ENSP00000346671	9606.ENSP00000274376	0	0	0	0.555	0.063	0.288	0.9	0.369	0.938
SOS1	PTK2	4447527	4441125	9606.ENSP00000387784	9606.ENSP00000341189	0	0	0	0	0	0	0.9	0.397	0.937
RPL26	EIF3K	4450720	4434054	9606.ENSP00000463784	9606.ENSP00000248342	0	0	0	0	0.367	0	0.9	0.082	0.936
PHC2	MAPK14	4434529	4433482	9606.ENSP00000257118	9606.ENSP00000229795	0	0	0	0	0	0.377	0.9	0	0.935
RASSF5	RAP1B	4450659	4434137	9606.ENSP00000462099	9606.ENSP00000250559	0	0	0	0	0	0.411	0.8	0.484	0.934
RNF111	UBE2E3	4450438	4447425	9606.ENSP00000453872	9606.ENSP00000386788	0	0	0	0	0	0.332	0.9	0.08	0.933
FYN	MAPK14	4441647	4433482	9606.ENSP00000346671	9606.ENSP00000229795	0	0	0.239	0.622	0.061	0.146	0.9	0.459	0.932
PIK3R5	AKT2	4447768	4445979	9606.ENSP00000392812	9606.ENSP00000375892	0	0	0	0	0	0	0.9	0.353	0.932
RNF130	UBE2E3	4449536	4447425	9606.ENSP00000430237	9606.ENSP00000386788	0	0	0	0	0	0.332	0.9	0.063	0.932
NRCAM	DLG1	4445150	4441548	9606.ENSP00000368314	9606.ENSP00000345731	0	0	0	0	0.061	0.265	0.9	0.121	0.931
FN1	RAP1B	4441661	4434137	9606.ENSP00000346839	9606.ENSP00000250559	0	0	0	0	0	0.08	0.9	0.311	0.931
SUMO1	CHEK2	4446000	4445704	9606.ENSP00000376077	9606.ENSP00000372023	0	0	0	0	0	0.05	0.9	0.327	0.93
ITK	CD80	4448039	4435403	9606.ENSP00000398655	9606.ENSP00000264246	0	0	0	0	0.078	0	0.9	0.297	0.929
PIK3CB	EPS8	4436798	4436418	9606.ENSP00000289153	9606.ENSP00000281172	0	0	0	0	0	0.177	0.9	0.213	0.929
AKT2	FYN	4445979	4441647	9606.ENSP00000375892	9606.ENSP00000346671	0	0	0.388	0.564	0.063	0.071	0.9	0.291	0.929
NOD2	MAPK14	4437679	4433482	9606.ENSP00000300589	9606.ENSP00000229795	0	0	0	0	0.051	0	0.9	0.305	0.928
PTK2	RASA1	4441125	4436131	9606.ENSP00000341189	9606.ENSP00000274376	0	0	0	0	0.062	0	0.9	0.299	0.928
SOS1	PIK3CB	4447527	4436798	9606.ENSP00000387784	9606.ENSP00000289153	0	0	0	0	0.061	0.082	0.9	0.262	0.927
VAV3	FYN	4443450	4441647	9606.ENSP00000359073	9606.ENSP00000346671	0	0	0	0.56	0	0.177	0.9	0.35	0.926
PPP4R2	PPP2R2A	4441889	4439736	9606.ENSP00000349124	9606.ENSP00000325074	0	0	0	0	0.065	0	0.9	0.272	0.926
DDX27	DDX10	4451781	4438926	9606.ENSP00000483495	9606.ENSP00000314348	0	0	0.417	0.666	0.899	0	0	0.523	0.926
ITPR1	PRKCB	4438205	4438120	9606.ENSP00000306253	9606.ENSP00000305355	0	0	0	0	0.141	0	0.9	0.213	0.926
POLR2B	SRSF11	4445518	4443640	9606.ENSP00000370625	9606.ENSP00000359988	0	0	0	0	0.126	0	0.9	0.226	0.926
SOS1	VAV3	4447527	4443450	9606.ENSP00000387784	9606.ENSP00000359073	0	0	0	0.542	0.061	0.185	0.9	0.269	0.925
ITK	VAV3	4448039	4443450	9606.ENSP00000398655	9606.ENSP00000359073	0	0	0	0	0.045	0.187	0.9	0.143	0.924
FYN	CD80	4441647	4435403	9606.ENSP00000346671	9606.ENSP00000264246	0	0	0	0	0	0	0.9	0.268	0.923
FYN	PIK3CB	4441647	4436798	9606.ENSP00000346671	9606.ENSP00000289153	0	0	0	0	0.062	0.124	0.9	0.183	0.923
SH3KBP1	DNM3	4446733	4442948	9606.ENSP00000380921	9606.ENSP00000356705	0	0	0	0	0.061	0.163	0.9	0.127	0.922
ITK	SOS1	4448039	4447527	9606.ENSP00000398655	9606.ENSP00000387784	0	0	0	0	0.061	0.123	0.9	0.164	0.922
CSNK2B	DVL3	4444644	4439038	9606.ENSP00000365042	9606.ENSP00000316054	0	0	0	0	0	0	0.9	0.252	0.922
PPP1CB	PKN1	4446400	4441326	9606.ENSP00000378769	9606.ENSP00000343325	0	0	0	0	0.064	0.189	0.9	0.103	0.922
SUMO1	ERCC2	4446000	4445965	9606.ENSP00000376077	9606.ENSP00000375809	0	0	0	0	0.062	0	0.9	0.23	0.921
PIK3R5	VAV3	4447768	4443450	9606.ENSP00000392812	9606.ENSP00000359073	0	0	0	0	0.078	0	0.9	0.203	0.92
PHC3	PHC2	4449106	4434529	9606.ENSP00000420294	9606.ENSP00000257118	0	0	0	0.816	0	0.117	0.9	0.763	0.92
DDX27	PDCD11	4451781	4443395	9606.ENSP00000483495	9606.ENSP00000358812	0	0	0	0	0.887	0.262	0	0.101	0.919
RBBP8	SUMO1	4446941	4446000	9606.ENSP00000382628	9606.ENSP00000376077	0	0	0	0	0	0	0.9	0.221	0.918
FN1	FYN	4441661	4441647	9606.ENSP00000346839	9606.ENSP00000346671	0	0	0	0	0	0.825	0	0.551	0.918
RNF111	FBXL20	4450438	4435469	9606.ENSP00000453872	9606.ENSP00000264658	0	0	0	0	0.063	0	0.9	0.198	0.918
FN1	EVA1A	4441661	4433601	9606.ENSP00000346839	9606.ENSP00000233712	0	0	0	0	0.213	0	0.9	0.047	0.918
VAV3	PTK2	4443450	4441125	9606.ENSP00000359073	9606.ENSP00000341189	0	0	0	0	0	0	0.9	0.214	0.918
PPP1CB	PPP4R2	4446400	4441889	9606.ENSP00000378769	9606.ENSP00000349124	0	0	0	0	0.063	0.151	0.9	0.084	0.917
SOS1	FN1	4447527	4441661	9606.ENSP00000387784	9606.ENSP00000346839	0	0	0	0	0	0	0.9	0.213	0.917
TRIM5	SP100	4445309	4441301	9606.ENSP00000369373	9606.ENSP00000343023	0	0	0	0	0.134	0	0.9	0.111	0.916
PTK2	RAP1B	4441125	4434137	9606.ENSP00000341189	9606.ENSP00000250559	0	0	0	0	0.05	0	0.9	0.192	0.916
SOS1	IL6	4447527	4447254	9606.ENSP00000387784	9606.ENSP00000385675	0	0	0	0	0	0	0.9	0.185	0.915
PMS1	EXO1	4448418	4442689	9606.ENSP00000406490	9606.ENSP00000355506	0	0	0	0	0.099	0.496	0	0.829	0.915
PRKCB	RASA1	4438120	4436131	9606.ENSP00000305355	9606.ENSP00000274376	0	0	0	0	0.052	0.131	0.9	0.088	0.914
IGFBP3	EVA1A	4445494	4433601	9606.ENSP00000370473	9606.ENSP00000233712	0	0	0	0	0.183	0	0.9	0	0.914
ALDOA	FN1	4446386	4441661	9606.ENSP00000378669	9606.ENSP00000346839	0	0	0	0	0	0.08	0.9	0.142	0.914
SRGAP2	ACTB	4450622	4441991	9606.ENSP00000459615	9606.ENSP00000349960	0	0	0	0	0	0.08	0.9	0.136	0.913
PIK3R5	FYN	4447768	4441647	9606.ENSP00000392812	9606.ENSP00000346671	0	0	0	0	0.062	0	0.9	0.139	0.912
ALDOA	G6PD	4446386	4446162	9606.ENSP00000378669	9606.ENSP00000377192	0	0	0	0	0.119	0	0.8	0.545	0.912
INTS8	POLR2B	4449544	4445518	9606.ENSP00000430338	9606.ENSP00000370625	0	0	0	0	0.153	0	0.9	0	0.911
RPS6	HBS1L	4445386	4442967	9606.ENSP00000369757	9606.ENSP00000356811	0	0	0	0	0.238	0.877	0	0.131	0.911
ANKRD28	SEC24A	4446921	4446864	9606.ENSP00000382379	9606.ENSP00000381823	0	0	0	0	0.062	0	0.9	0.129	0.911
HNRNPUL1	POLR2B	4445976	4445518	9606.ENSP00000375863	9606.ENSP00000370625	0	0	0	0	0.064	0	0.9	0.134	0.911
HNRNPUL1	SRSF11	4445976	4443640	9606.ENSP00000375863	9606.ENSP00000359988	0	0	0	0	0.107	0	0.9	0.09	0.911
ANAPC1	HECW2	4440924	4434814	9606.ENSP00000339109	9606.ENSP00000260983	0	0	0	0	0.062	0.118	0.9	0	0.91
GAN	UBE2E3	4451180	4447425	9606.ENSP00000476795	9606.ENSP00000386788	0	0	0	0	0	0.111	0.9	0.077	0.91
RPS6	SRP72	4445386	4441232	9606.ENSP00000369757	9606.ENSP00000342181	0	0	0	0	0.123	0.063	0.9	0.042	0.91
HBS1L	RPS7	4442967	4440923	9606.ENSP00000356811	9606.ENSP00000339095	0	0	0	0	0.204	0.886	0	0.086	0.91
REPS1	DNM3	4447725	4442948	9606.ENSP00000392065	9606.ENSP00000356705	0	0	0	0	0	0	0.9	0.137	0.91
MAPK10	MAPK14	4442217	4433482	9606.ENSP00000352157	9606.ENSP00000229795	0	0	0.347	0.921	0.064	0.052	0.9	0.594	0.91
PTK2	ELMO2	4441125	4436847	9606.ENSP00000341189	9606.ENSP00000290246	0	0	0	0	0.049	0	0.9	0.126	0.909
PLD3	PEMT	4447463	4434430	9606.ENSP00000387050	9606.ENSP00000255389	0	0	0	0	0.061	0	0.9	0.115	0.909
SOS1	ITPR1	4447527	4438205	9606.ENSP00000387784	9606.ENSP00000306253	0	0	0	0	0.062	0.079	0.9	0.066	0.908
CCT3	BBS4	4437177	4435800	9606.ENSP00000295688	9606.ENSP00000268057	0	0	0	0	0.063	0	0.9	0.106	0.908
SRP72	RPS7	4441232	4440923	9606.ENSP00000342181	9606.ENSP00000339095	0	0	0	0	0.121	0	0.9	0	0.908
VAV3	PIK3CB	4443450	4436798	9606.ENSP00000359073	9606.ENSP00000289153	0	0	0	0	0.066	0	0.9	0.087	0.907
EIF4G3	CASP8	4447007	4442125	9606.ENSP00000383274	9606.ENSP00000351273	0	0	0	0	0	0	0.9	0.111	0.907
RPL26	PPP2R2A	4450720	4439736	9606.ENSP00000463784	9606.ENSP00000325074	0	0	0	0	0.063	0	0.9	0.096	0.907
NDRG1	STK38L	4448339	4445821	9606.ENSP00000404854	9606.ENSP00000373684	0	0	0	0	0	0	0	0.907	0.907
TGFBRAP1	TGFBR3	4446139	4432850	9606.ENSP00000377027	9606.ENSP00000212355	0	0	0	0	0	0	0.9	0.103	0.906
PRKCSH	FN1	4450801	4441661	9606.ENSP00000466134	9606.ENSP00000346839	0	0	0	0	0	0	0.9	0.102	0.906
RPL21	SRP72	4441579	4441232	9606.ENSP00000346027	9606.ENSP00000342181	0	0	0	0	0.106	0	0.9	0	0.906
VAV3	ELMO2	4443450	4436847	9606.ENSP00000359073	9606.ENSP00000290246	0	0	0	0	0	0	0.9	0.103	0.906
MAGT1	RAP1B	4442511	4434137	9606.ENSP00000354649	9606.ENSP00000250559	0	0	0	0	0.082	0.05	0.9	0.05	0.906
POLR2B	XRCC1	4445518	4435155	9606.ENSP00000370625	9606.ENSP00000262887	0	0	0	0	0.079	0	0.9	0.064	0.906
RPS25	SRP72	4449729	4441232	9606.ENSP00000435096	9606.ENSP00000342181	0	0	0	0	0.106	0	0.9	0	0.906
CCT3	BBS9	4437177	4433806	9606.ENSP00000295688	9606.ENSP00000242067	0	0	0	0	0	0	0.9	0.093	0.905
REPS1	BIN1	4447725	4439080	9606.ENSP00000392065	9606.ENSP00000316779	0	0	0	0	0	0	0.9	0.091	0.905
PHC3	MAPK14	4449106	4433482	9606.ENSP00000420294	9606.ENSP00000229795	0	0	0	0	0	0	0.9	0.09	0.905
TCF4	MAPK14	4446804	4433482	9606.ENSP00000381382	9606.ENSP00000229795	0	0	0	0	0	0	0.9	0.087	0.904
RNF130	HECW2	4449536	4434814	9606.ENSP00000430237	9606.ENSP00000260983	0	0	0	0	0.061	0.054	0.9	0.052	0.904
RNF111	HECW2	4450438	4434814	9606.ENSP00000453872	9606.ENSP00000260983	0	0	0	0	0.061	0.054	0.9	0.052	0.904
TCF12	MAPK14	4447577	4433482	9606.ENSP00000388940	9606.ENSP00000229795	0	0	0	0	0	0	0.9	0.083	0.904
PRKCSH	IL6	4450801	4447254	9606.ENSP00000466134	9606.ENSP00000385675	0	0	0	0	0	0	0.9	0.085	0.904
RPS25	HBS1L	4449729	4442967	9606.ENSP00000435096	9606.ENSP00000356811	0	0	0	0	0.176	0.886	0	0.054	0.903
IL6	EVA1A	4447254	4433601	9606.ENSP00000385675	9606.ENSP00000233712	0	0	0	0	0.074	0	0.9	0	0.903
HBS1L	RPL21	4442967	4441579	9606.ENSP00000356811	9606.ENSP00000346027	0	0	0	0	0.159	0.886	0	0.069	0.903
FN1	TRIM24	4441661	4441050	9606.ENSP00000346839	9606.ENSP00000340507	0	0	0	0	0	0	0.9	0.073	0.903
RNASET2	SDCBP	4449364	4434752	9606.ENSP00000426455	9606.ENSP00000260130	0	0	0	0	0.061	0.057	0.9	0	0.903
SOS1	RANBP10	4447527	4439067	9606.ENSP00000387784	9606.ENSP00000316589	0	0	0	0	0.061	0	0.9	0	0.902
GAN	ANAPC1	4451180	4440924	9606.ENSP00000476795	9606.ENSP00000339109	0	0	0	0	0.061	0	0.9	0	0.902
PHC3	REST	4449106	4438728	9606.ENSP00000420294	9606.ENSP00000311816	0	0	0	0	0	0.065	0.9	0	0.902
UBE2E3	ANAPC1	4447425	4440924	9606.ENSP00000386788	9606.ENSP00000339109	0	0	0	0	0.057	0	0.9	0.05	0.902
ANAPC1	FBXL20	4440924	4435469	9606.ENSP00000339109	9606.ENSP00000264658	0	0	0	0	0.064	0	0.9	0	0.902
RNF130	FBXL20	4449536	4435469	9606.ENSP00000430237	9606.ENSP00000264658	0	0	0	0	0.051	0	0.9	0.051	0.902
RPS25	PDCD11	4449729	4443395	9606.ENSP00000435096	9606.ENSP00000358812	0	0	0	0	0.066	0	0.9	0.041	0.902
RPS6	PPP2R2A	4445386	4439736	9606.ENSP00000369757	9606.ENSP00000325074	0	0	0	0	0.049	0	0.9	0.057	0.902
FBXL20	HECW2	4435469	4434814	9606.ENSP00000264658	9606.ENSP00000260983	0	0	0	0	0.061	0	0.9	0	0.902
ALDOA	ASAH1	4446386	4445590	9606.ENSP00000378669	9606.ENSP00000371152	0	0	0	0	0	0	0.9	0.067	0.902
SH3KBP1	ITPR1	4446733	4438205	9606.ENSP00000380921	9606.ENSP00000306253	0	0	0	0	0	0	0.9	0.063	0.902
CEP57	SCLT1	4439159	4436413	9606.ENSP00000317902	9606.ENSP00000281142	0	0	0	0	0.063	0	0.9	0	0.902
TRIM24	RAP1B	4441050	4434137	9606.ENSP00000340507	9606.ENSP00000250559	0	0	0	0	0	0.064	0.9	0	0.902
CPM	CNTN4	4450259	4446687	9606.ENSP00000448517	9606.ENSP00000380602	0	0	0	0	0.061	0	0.9	0	0.902
REST	PHC2	4438728	4434529	9606.ENSP00000311816	9606.ENSP00000257118	0	0	0	0	0	0.065	0.9	0	0.902
RNF111	ERCC2	4450438	4445965	9606.ENSP00000453872	9606.ENSP00000375809	0	0	0	0	0.053	0	0.9	0.056	0.902
GAN	FBXL20	4451180	4435469	9606.ENSP00000476795	9606.ENSP00000264658	0	0	0	0	0.053	0	0.9	0	0.901
CLIP1	CENPN	4451381	4446136	9606.ENSP00000479322	9606.ENSP00000377007	0	0	0	0	0	0	0.9	0.055	0.901
SOS1	IL3RA	4447527	4439962	9606.ENSP00000387784	9606.ENSP00000327890	0	0	0	0	0	0	0.9	0.059	0.901
RAP1B	MANBA	4434137	4433375	9606.ENSP00000250559	9606.ENSP00000226578	0	0	0	0	0	0	0.9	0.053	0.901
RNF111	ANAPC1	4450438	4440924	9606.ENSP00000453872	9606.ENSP00000339109	0	0	0	0	0.06	0	0.9	0	0.901
REPS1	SH3KBP1	4447725	4446733	9606.ENSP00000392065	9606.ENSP00000380921	0	0	0	0	0.049	0	0.9	0.047	0.901
PSMC6	DVL3	4448198	4439038	9606.ENSP00000401802	9606.ENSP00000316054	0	0	0	0	0	0.057	0.9	0	0.901
PRKCSH	EVA1A	4450801	4433601	9606.ENSP00000466134	9606.ENSP00000233712	0	0	0	0	0	0	0.9	0	0.9
GAN	HECW2	4451180	4434814	9606.ENSP00000476795	9606.ENSP00000260983	0	0	0	0	0.048	0	0.9	0	0.9
IL6	ANAPC1	4447254	4440924	9606.ENSP00000385675	9606.ENSP00000339109	0	0	0	0	0	0	0.9	0	0.9
IL3RA	PIK3CB	4439962	4436798	9606.ENSP00000327890	9606.ENSP00000289153	0	0	0	0	0	0	0.9	0	0.9
RNF130	ANAPC1	4449536	4440924	9606.ENSP00000430237	9606.ENSP00000339109	0	0	0	0	0	0	0.9	0	0.9
PSMC6	SPRED1	4448198	4437534	9606.ENSP00000401802	9606.ENSP00000299084	0	0	0	0	0	0	0.9	0.045	0.9
FAM49B	FN1	4449489	4441661	9606.ENSP00000429150	9606.ENSP00000346839	0	0	0	0	0	0	0.9	0	0.9
NUMA1	CEP57	4446176	4439159	9606.ENSP00000377298	9606.ENSP00000317902	0	0	0	0	0	0	0.9	0	0.9
GAN	RNF111	4451180	4450438	9606.ENSP00000476795	9606.ENSP00000453872	0	0	0	0	0	0	0.9	0	0.9
RPS7	PPP2R2A	4440923	4439736	9606.ENSP00000339095	9606.ENSP00000325074	0	0	0	0	0.048	0	0.9	0	0.9
PSMC6	APC	4448198	4434547	9606.ENSP00000401802	9606.ENSP00000257430	0	0	0	0	0	0	0.9	0	0.9
GAN	RNF130	4451180	4449536	9606.ENSP00000476795	9606.ENSP00000430237	0	0	0	0	0	0	0.9	0	0.9
SOS1	IL15RA	4447527	4446659	9606.ENSP00000387784	9606.ENSP00000380421	0	0	0	0	0	0	0.9	0	0.9
PSMC6	ANAPC1	4448198	4440924	9606.ENSP00000401802	9606.ENSP00000339109	0	0	0	0	0	0	0.9	0	0.9
RNF111	RNF130	4450438	4449536	9606.ENSP00000453872	9606.ENSP00000430237	0	0	0	0.563	0	0	0.9	0	0.9
RPS25	PPP2R2A	4449729	4439736	9606.ENSP00000435096	9606.ENSP00000325074	0	0	0	0	0.048	0	0.9	0	0.9
PRKCSH	IGFBP3	4450801	4445494	9606.ENSP00000466134	9606.ENSP00000370473	0	0	0	0	0	0	0.9	0	0.9
AKT2	CD80	4445979	4435403	9606.ENSP00000375892	9606.ENSP00000264246	0	0	0	0	0	0	0.9	0.041	0.9
UBE2E3	FBXL20	4447425	4435469	9606.ENSP00000386788	9606.ENSP00000264658	0	0	0	0	0	0	0.9	0.044	0.9
PHC3	SUMO1	4449106	4446000	9606.ENSP00000420294	9606.ENSP00000376077	0	0	0	0	0	0	0.9	0.042	0.9
MAGT1	MANBA	4442511	4433375	9606.ENSP00000354649	9606.ENSP00000226578	0	0	0	0	0	0	0.9	0	0.9
FAM49B	ALDOA	4449489	4446386	9606.ENSP00000429150	9606.ENSP00000378669	0	0	0	0	0	0	0.9	0	0.9
RPL21	PPP2R2A	4441579	4439736	9606.ENSP00000346027	9606.ENSP00000325074	0	0	0	0	0.049	0	0.9	0	0.9
FDFT1	CHD9	4451530	4450568	9606.ENSP00000480828	9606.ENSP00000457466	0	0	0	0	0	0	0.9	0	0.9
SUMO1	PHC2	4446000	4434529	9606.ENSP00000376077	9606.ENSP00000257118	0	0	0	0	0	0	0.9	0.043	0.9
PHC3	ANAPC1	4449106	4440924	9606.ENSP00000420294	9606.ENSP00000339109	0	0	0	0	0	0	0.9	0	0.9
ANAPC1	PHC2	4440924	4434529	9606.ENSP00000339109	9606.ENSP00000257118	0	0	0	0	0	0	0.9	0	0.9
ATXN3	CACNA1A	4451290	4442347	9606.ENSP00000478320	9606.ENSP00000353362	0	0	0	0	0.088	0	0	0.891	0.896
TDP1	XRCC1	4440779	4435155	9606.ENSP00000337353	9606.ENSP00000262887	0	0	0	0	0.125	0.294	0	0.838	0.891
RPL26	HBS1L	4450720	4442967	9606.ENSP00000463784	9606.ENSP00000356811	0	0	0	0	0.099	0.868	0	0.147	0.89
DLG1	MAPK14	4441548	4433482	9606.ENSP00000345731	9606.ENSP00000229795	0	0	0	0	0.061	0.299	0.8	0.164	0.875
PPP1CB	PPP1R18	4446400	4436166	9606.ENSP00000378769	9606.ENSP00000274853	0	0	0	0	0	0.86	0	0.102	0.869
PTK2	MAPK14	4441125	4433482	9606.ENSP00000341189	9606.ENSP00000229795	0	0	0	0.589	0.064	0.157	0.8	0.442	0.857
FN1	IL23A	4441661	4433418	9606.ENSP00000346839	9606.ENSP00000228534	0	0	0	0	0	0.845	0	0.111	0.856
VAV3	RAP1B	4443450	4434137	9606.ENSP00000359073	9606.ENSP00000250559	0	0	0	0	0	0.185	0.8	0.171	0.853
IDO1	IL6	4449569	4447254	9606.ENSP00000430950	9606.ENSP00000385675	0	0	0	0	0.076	0	0	0.847	0.853
PTK2	PIK3CB	4441125	4436798	9606.ENSP00000341189	9606.ENSP00000289153	0	0	0	0	0.077	0.182	0.8	0.123	0.849
RPS6	MRPL3	4445386	4435531	9606.ENSP00000369757	9606.ENSP00000264995	0	0	0	0	0.535	0.602	0	0.228	0.844
RPL21	MRPL3	4441579	4435531	9606.ENSP00000346027	9606.ENSP00000264995	0	0	0	0	0.509	0.602	0	0.228	0.836
IL6	MAPK14	4447254	4433482	9606.ENSP00000385675	9606.ENSP00000229795	0	0	0	0	0	0	0	0.835	0.835
CASP8	MAPK14	4442125	4433482	9606.ENSP00000351273	9606.ENSP00000229795	0	0	0	0	0	0.521	0	0.667	0.833
MAPK10	RAP1B	4442217	4434137	9606.ENSP00000352157	9606.ENSP00000250559	0	0	0	0	0.064	0.082	0.8	0.127	0.829
PEX5L	PEX1	4449077	4434065	9606.ENSP00000419975	9606.ENSP00000248633	0	0	0	0	0.064	0.262	0	0.767	0.825
RPS7	MRPL3	4440923	4435531	9606.ENSP00000339095	9606.ENSP00000264995	0	0	0	0	0.561	0.605	0	0.068	0.824
ITK	PIK3CB	4448039	4436798	9606.ENSP00000398655	9606.ENSP00000289153	0	0	0	0	0.058	0.124	0.8	0.054	0.823
ENSG00000270800	EIF3K	4451118	4434054	9606.ENSP00000475027	9606.ENSP00000248342	0	0	0	0	0.492	0.665	0	0	0.822
ENSG00000270800	EIF3H	4451118	4449525	9606.ENSP00000475027	9606.ENSP00000429931	0	0	0	0	0.173	0.794	0	0	0.822
CCT3	MBNL1	4437177	4436493	9606.ENSP00000295688	9606.ENSP00000282486	0	0	0	0	0.235	0	0	0.77	0.817
CHEK2	XRCC1	4445704	4435155	9606.ENSP00000372023	9606.ENSP00000262887	0	0	0	0	0.062	0.313	0	0.738	0.817
IL6	CD80	4447254	4435403	9606.ENSP00000385675	9606.ENSP00000264246	0	0	0	0	0.082	0	0	0.808	0.816
CACNA1A	PRKCB	4442347	4438120	9606.ENSP00000353362	9606.ENSP00000305355	0	0	0	0	0.09	0	0.8	0.056	0.813
RPS25	MRPL3	4449729	4435531	9606.ENSP00000435096	9606.ENSP00000264995	0	0	0	0	0.518	0.602	0	0.094	0.811
RPL26	PDCD11	4450720	4443395	9606.ENSP00000463784	9606.ENSP00000358812	0.076	0	0	0	0.382	0.583	0	0.294	0.809
PDCD11	MRPL3	4443395	4435531	9606.ENSP00000358812	9606.ENSP00000264995	0.082	0	0	0	0.394	0.61	0	0.227	0.809
PTK2	PRKCB	4441125	4438120	9606.ENSP00000341189	9606.ENSP00000305355	0	0	0	0.553	0	0	0.8	0.123	0.807
RASSF5	PPP1CB	4450659	4446400	9606.ENSP00000462099	9606.ENSP00000378769	0	0	0	0	0	0.064	0.8	0.047	0.806
PPP1CB	TRPM8	4446400	4439650	9606.ENSP00000378769	9606.ENSP00000323926	0	0	0	0	0.061	0	0.8	0	0.804
FN1	IL12B	4441661	4433529	9606.ENSP00000346839	9606.ENSP00000231228	0	0	0	0	0	0.8	0	0	0.8
ITPR1	RNPEP	4438205	4437170	9606.ENSP00000306253	9606.ENSP00000295640	0	0	0	0	0.062	0	0	0.793	0.797
IL6	IL3RA	4447254	4439962	9606.ENSP00000385675	9606.ENSP00000327890	0	0	0	0	0	0	0.6	0.513	0.796
ABL2	FN1	4449407	4441661	9606.ENSP00000427562	9606.ENSP00000346839	0	0	0	0	0	0.762	0	0.177	0.795
MBNL3	CCT3	4443626	4437177	9606.ENSP00000359890	9606.ENSP00000295688	0	0	0	0	0	0	0	0.789	0.789
CELF2	MBNL1	4450095	4436493	9606.ENSP00000443926	9606.ENSP00000282486	0	0	0	0	0.127	0.166	0	0.727	0.784
DDX27	SLC25A36	4451781	4439387	9606.ENSP00000483495	9606.ENSP00000320688	0	0	0	0	0.666	0	0	0.364	0.778
EXO1	XRCC1	4442689	4435155	9606.ENSP00000355506	9606.ENSP00000262887	0	0	0	0	0.061	0	0	0.772	0.777
PIK3CB	RAP1B	4436798	4434137	9606.ENSP00000289153	9606.ENSP00000250559	0	0	0	0	0.061	0.185	0.6	0.36	0.777
CELF2	MBNL3	4450095	4443626	9606.ENSP00000443926	9606.ENSP00000359890	0	0	0	0	0	0.166	0	0.725	0.76
SRPK2	ACIN1	4446170	4435125	9606.ENSP00000377262	9606.ENSP00000262710	0	0	0	0	0.044	0.68	0	0.272	0.758
ME3	G6PD	4449937	4446162	9606.ENSP00000440246	9606.ENSP00000377192	0	0	0	0	0.064	0	0	0.753	0.758
AKT2	MAPK14	4445979	4433482	9606.ENSP00000375892	9606.ENSP00000229795	0	0	0.332	0.633	0.109	0.146	0.6	0.454	0.752
NEK6	BICD2	4444221	4441916	9606.ENSP00000362702	9606.ENSP00000349351	0	0	0	0	0	0	0	0.741	0.741
IL6	IL36G	4447254	4434681	9606.ENSP00000385675	9606.ENSP00000259205	0	0	0	0	0.109	0	0	0.72	0.74
UHRF1	CENPN	4451406	4446136	9606.ENSP00000479617	9606.ENSP00000377007	0	0	0	0	0.691	0	0	0.182	0.736
FYN	ITPR1	4441647	4438205	9606.ENSP00000346671	9606.ENSP00000306253	0	0	0	0	0	0.384	0	0.587	0.735
FBP1	G6PD	4448472	4446162	9606.ENSP00000408025	9606.ENSP00000377192	0.167	0	0	0	0.085	0	0	0.68	0.735
IDO1	CD80	4449569	4435403	9606.ENSP00000430950	9606.ENSP00000264246	0	0	0	0	0.076	0	0	0.724	0.734
EIF3H	EIF4G3	4449525	4447007	9606.ENSP00000429931	9606.ENSP00000383274	0	0	0	0	0.188	0.195	0	0.625	0.733
OSBPL1A	ABHD3	4439350	4436797	9606.ENSP00000320291	9606.ENSP00000289119	0	0	0	0	0.077	0	0	0.719	0.729
SSBP2	RBBP8	4451818	4446941	9606.ENSP00000483921	9606.ENSP00000382628	0	0	0	0	0	0	0	0.718	0.718
EIF4G3	DDX10	4447007	4438926	9606.ENSP00000383274	9606.ENSP00000314348	0	0	0	0	0.425	0.189	0	0.44	0.716
NR4A3	TCF12	4451630	4447577	9606.ENSP00000482027	9606.ENSP00000388940	0	0	0	0	0	0	0	0.711	0.711
EXO1	TDP1	4442689	4440779	9606.ENSP00000355506	9606.ENSP00000337353	0	0	0	0	0.124	0.157	0	0.638	0.709
PMS1	PMS2	4448418	4435654	9606.ENSP00000406490	9606.ENSP00000265849	0	0	0	0.613	0.061	0	0.54	0.9	0.705
IFT122	ELMO2	4437257	4436847	9606.ENSP00000296266	9606.ENSP00000290246	0	0	0	0	0	0	0	0.704	0.704
