# Supplementary material for: Identification and characterization of non-coding RNA networks in infected macrophages revealing the pathogenesis of F. nucleatum-associated diseases
Source: BMC Genomics. 2022 Dec 13;23:826. doi: 10.1186/s12864-022-09052-z (PMC9749367; doi:10.1186/s12864-022-09052-z)
Supplement: Supplementary file 5 — Additional file 5: Supplementary Table 5. All identified miRNAs in miRNA-Seq. [file 12864_2022_9052_MOESM5_ESM.xlsx]

## Sheet: Sheet1
sRNA.readcount	Fn1.readcount	Fn2.readcount	Fn3.readcount	Control1.readcount	Control2.readcount	Control3.readcount	Fn1.tpm	Fn2.tpm	Fn3.tpm	Control1.tpm	Control2.tpm	Control3.tpm
hsa-let-7a-2-3p	0	2	0	9	5	14	0	0.328546	0	0.916102	0.492344	1.04285
hsa-let-7a-3p	519	507	212	792	611	1069	118.654	83.2864	72.383	80.617	60.1645	79.6291
hsa-let-7a-5p	56576	61139	47822	88006	72286	194344	12934.4	10043.5	16327.8	8958.05	7117.92	14476.6
hsa-let-7b-3p	131	134	90	122	86	310	29.9492	22.0126	30.7286	12.4183	8.46833	23.0917
hsa-let-7b-5p	20239	18794	26485	23263	21541	61333	4627.03	3087.35	9042.75	2367.92	2121.12	4568.66
hsa-let-7c-5p	132	161	1162	176	158	6483	30.1778	26.448	396.741	17.9149	15.5581	482.914
hsa-let-7d-3p	695	847	892	864	759	3688	158.891	139.139	304.555	87.9458	74.7379	274.717
hsa-let-7d-5p	1977	2047	2258	3078	2698	8990	451.981	336.267	770.947	313.307	265.669	669.659
hsa-let-7e-3p	28	54	8	28	31	103	6.40135	8.87074	2.73143	2.85009	3.05254	7.6724
hsa-let-7e-5p	2204	2600	1949	1723	2006	5018	503.877	427.11	665.445	175.383	197.529	373.788
hsa-let-7f-1-3p	50	65	36	78	56	81	11.431	10.6777	12.2915	7.93955	5.51426	6.03364
hsa-let-7f-2-3p	277	224	26	114	104	35	63.3276	36.7971	8.87716	11.604	10.2408	2.60713
hsa-let-7f-5p	107748	112328	118252	172696	152437	500447	24633.3	18452.5	40374.7	17578.6	15010.3	37278
hsa-let-7g-3p	15	16	9	10	15	36	3.42929	2.62837	3.07286	1.01789	1.47703	2.68162
hsa-let-7g-5p	76152	82981	74912	125414	113542	287679	17409.8	13631.5	25577.1	12765.8	11180.4	21429
hsa-let-7i-3p	163	154	14	172	150	77	37.265	25.298	4.78001	17.5077	14.7703	5.73568
hsa-let-7i-5p	75174	74561	111392	103781	89448	275126	17186.2	12248.4	38032.5	10563.8	8807.85	20494
hsa-miR-1-3p	524	974	7832	1171	1453	1418	119.797	160.002	2674.07	119.195	143.075	105.626
hsa-miR-100-3p	0	0	0	5	1	1	0	0	0	0.508946	0.0984689	0.0744893
hsa-miR-100-5p	3457	2545	1837	18710	10205	22010	790.338	418.075	627.205	1904.47	1004.88	1639.51
hsa-miR-101-2-5p	0	1	0	3	0	0	0	0.164273	0	0.305367	0	0
hsa-miR-101-3p	12332	14610	2390	30070	21529	19951	2819.34	2400.03	816.016	3060.8	2119.94	1486.14
hsa-miR-101-5p	8	4	0	2	1	0	1.82896	0.657092	0	0.203578	0.0984689	0
hsa-miR-10392-5p	2	1	0	1	0	9	0.457239	0.164273	0	0.101789	0	0.670404
hsa-miR-10393-3p	2	2	0	1	3	1	0.457239	0.328546	0	0.101789	0.295407	0.0744893
hsa-miR-10393-5p	3	0	1	0	0	0	0.685859	0	0.341429	0	0	0
hsa-miR-10394-3p	0	0	0	0	0	2	0	0	0	0	0	0.148979
hsa-miR-10394-5p	0	0	0	2	0	1	0	0	0	0.203578	0	0.0744893
hsa-miR-10395-3p	38	27	23	53	23	25	8.68754	4.43537	7.85287	5.39482	2.26478	1.86223
hsa-miR-10396a-5p	0	1	0	0	0	0	0	0.164273	0	0	0	0
hsa-miR-10396b-3p	0	1	0	0	0	0	0	0.164273	0	0	0	0
hsa-miR-10397-3p	0	0	0	0	0	1	0	0	0	0	0	0.0744893
hsa-miR-10398-5p	0	0	0	0	0	1	0	0	0	0	0	0.0744893
hsa-miR-10399-3p	240	124	174	102	61	374	54.8687	20.3699	59.4087	10.3825	6.0066	27.859
hsa-miR-10399-5p	106	61	116	127	45	452	24.2337	10.0207	39.6058	12.9272	4.4311	33.6692
hsa-miR-103a-1-5p	0	0	0	2	0	0	0	0	0	0.203578	0	0
hsa-miR-103a-2-5p	2	4	5	13	3	4	0.457239	0.657092	1.70715	1.32326	0.295407	0.297957
hsa-miR-103a-3p	15549	14957	11527	28952	22153	65003	3554.8	2457.03	3935.65	2947	2181.38	4842.03
hsa-miR-103b	15213	14696	10966	28243	21650	63046	3477.99	2414.16	3744.11	2874.83	2131.85	4696.26
hsa-miR-10401-3p	9	22	6	13	7	94	2.05758	3.61401	2.04858	1.32326	0.689282	7.002
hsa-miR-10522-5p	0	0	0	0	0	1	0	0	0	0	0	0.0744893
hsa-miR-10527-5p	40	54	29	79	81	154	9.14478	8.87074	9.90145	8.04134	7.97598	11.4714
hsa-miR-106a-3p	0	1	0	3	2	0	0	0.164273	0	0.305367	0.196938	0
hsa-miR-106a-5p	35	53	17	88	65	92	8.00168	8.70647	5.8043	8.95744	6.40048	6.85302
hsa-miR-106b-3p	1812	1892	1562	1836	1466	7250	414.259	310.804	533.312	186.885	144.355	540.048
hsa-miR-106b-5p	2330	2976	632	3837	3418	2739	532.683	488.876	215.783	390.565	336.567	204.026
hsa-miR-107	1545	1358	456	1405	1107	2058	353.217	223.083	155.692	143.014	109.005	153.299
hsa-miR-10a-3p	36	14	8	61	22	47	8.2303	2.29982	2.73143	6.20914	2.16632	3.501
hsa-miR-10a-5p	1217	771	1451	2616	1418	5881	278.23	126.654	495.414	266.28	139.629	438.072
hsa-miR-10b-3p	0	0	1	0	1	3	0	0	0.341429	0	0.0984689	0.223468
hsa-miR-10b-5p	1	6	281	2	2	539	0.22862	0.985638	95.9416	0.203578	0.196938	40.1498
hsa-miR-11399	0	0	0	0	0	3	0	0	0	0	0	0.223468
hsa-miR-11400	2	5	0	0	0	0	0.457239	0.821365	0	0	0	0
hsa-miR-11401	0	1	0	3	1	0	0	0.164273	0	0.305367	0.0984689	0
hsa-miR-1179	2	0	3	0	1	2	0.457239	0	1.02429	0	0.0984689	0.148979
hsa-miR-1180-3p	35	31	16	62	32	41	8.00168	5.09246	5.46287	6.31092	3.151	3.05406
hsa-miR-12114	0	1	0	1	0	0	0	0.164273	0	0.101789	0	0
hsa-miR-12117	0	1	0	0	0	4	0	0.164273	0	0	0	0.297957
hsa-miR-12136	22	28	11	17	12	27	5.02963	4.59964	3.75572	1.73041	1.18163	2.01121
hsa-miR-122-3p	2	0	0	3	1	0	0.457239	0	0	0.305367	0.0984689	0
hsa-miR-122-5p	260	255	31	298	220	63	59.4411	41.8896	10.5843	30.3332	21.6632	4.69283
hsa-miR-1226-3p	2	3	6	3	2	15	0.457239	0.492819	2.04858	0.305367	0.196938	1.11734
hsa-miR-1226-5p	0	1	2	0	0	1	0	0.164273	0.682858	0	0	0.0744893
hsa-miR-1227-3p	0	0	0	0	0	2	0	0	0	0	0	0.148979
hsa-miR-1228-5p	0	0	0	0	0	3	0	0	0	0	0	0.223468
hsa-miR-1229-3p	0	1	0	2	0	7	0	0.164273	0	0.203578	0	0.521425
hsa-miR-122b-3p	260	255	31	298	220	63	59.4411	41.8896	10.5843	30.3332	21.6632	4.69283
hsa-miR-122b-5p	2	0	0	3	1	0	0.457239	0	0	0.305367	0.0984689	0
hsa-miR-1233-3p	1	1	0	0	0	0	0.22862	0.164273	0	0	0	0
hsa-miR-1234-3p	0	0	3	2	0	6	0	0	1.02429	0.203578	0	0.446936
hsa-miR-1236-3p	0	0	0	0	0	2	0	0	0	0	0	0.148979
hsa-miR-1237-3p	0	0	0	0	0	1	0	0	0	0	0	0.0744893
hsa-miR-124-3p	1338	775	94	880	297	180	305.893	127.312	32.0943	89.5744	29.2453	13.4081
hsa-miR-124-5p	166	158	39	602	395	578	37.9508	25.9551	13.3157	61.277	38.8952	43.0548
hsa-miR-1243	2	5	0	0	3	3	0.457239	0.821365	0	0	0.295407	0.223468
hsa-miR-1244	0	0	0	0	0	1	0	0	0	0	0	0.0744893
hsa-miR-1246	78	79	184	65	42	461	17.8323	12.9776	62.823	6.61629	4.13569	34.3396
hsa-miR-1248	15	14	11	39	31	18	3.42929	2.29982	3.75572	3.96978	3.05254	1.34081
hsa-miR-1249-5p	0	3	10	0	2	24	0	0.492819	3.41429	0	0.196938	1.78774
hsa-miR-1250-5p	17	7	18	11	6	30	3.88653	1.14991	6.14573	1.11968	0.590813	2.23468
hsa-miR-1255a	3	6	2	3	3	22	0.685859	0.985638	0.682858	0.305367	0.295407	1.63877
hsa-miR-1255b-5p	1	2	1	2	1	7	0.22862	0.328546	0.341429	0.203578	0.0984689	0.521425
hsa-miR-1256	1	3	0	1	0	2	0.22862	0.492819	0	0.101789	0	0.148979
hsa-miR-125a-3p	69	56	41	31	28	107	15.7747	9.19929	13.9986	3.15546	2.75713	7.97036
hsa-miR-125a-5p	1332	1025	3350	1562	1148	5767	304.521	168.38	1143.79	158.995	113.042	429.58
hsa-miR-125b-1-3p	8	9	3	170	93	77	1.82896	1.47846	1.02429	17.3041	9.15761	5.73568
hsa-miR-125b-2-3p	1	0	0	1	1	1	0.22862	0	0	0.101789	0.0984689	0.0744893
hsa-miR-125b-5p	115	80	68	446	285	432	26.2912	13.1418	23.2172	45.3979	28.0636	32.1794
hsa-miR-126-3p	1523	1575	4984	3387	1461	29635	348.188	258.73	1701.68	344.76	143.863	2207.49
hsa-miR-126-5p	121	119	44	284	116	198	27.663	19.5485	15.0229	28.9081	11.4224	14.7489
hsa-miR-1260a	1	2	3	1	0	11	0.22862	0.328546	1.02429	0.101789	0	0.819383
hsa-miR-1260b	83	99	152	189	54	1340	18.9754	16.263	51.8972	19.2381	5.31732	99.8157
hsa-miR-1266-5p	0	0	1	0	0	0	0	0	0.341429	0	0	0
hsa-miR-1268a	5	14	33	26	14	375	1.1431	2.29982	11.2672	2.64652	1.37856	27.9335
hsa-miR-1269a	0	1	2	1	0	10	0	0.164273	0.682858	0.101789	0	0.744893
hsa-miR-1269b	548	622	726	656	460	3475	125.283	102.178	247.878	66.7737	45.2957	258.85
hsa-miR-127-3p	1	2	13	0	0	9	0.22862	0.328546	4.43858	0	0	0.670404
hsa-miR-127-5p	0	0	2	0	0	0	0	0	0.682858	0	0	0
hsa-miR-1270	0	0	0	0	0	1	0	0	0	0	0	0.0744893
hsa-miR-1271-3p	0	0	0	0	1	0	0	0	0	0	0.0984689	0
hsa-miR-1271-5p	2	2	0	2	1	0	0.457239	0.328546	0	0.203578	0.0984689	0
hsa-miR-1273c	5	7	7	15	10	34	1.1431	1.14991	2.39	1.52684	0.984689	2.53264
hsa-miR-1273h-3p	25	35	23	62	44	203	5.71549	5.74955	7.85287	6.31092	4.33263	15.1213
hsa-miR-1273h-5p	4	11	7	10	7	27	0.914478	1.807	2.39	1.01789	0.689282	2.01121
hsa-miR-1275	1	1	1	1	1	3	0.22862	0.164273	0.341429	0.101789	0.0984689	0.223468
hsa-miR-1276	0	3	1	0	0	4	0	0.492819	0.341429	0	0	0.297957
hsa-miR-1277-3p	0	0	0	2	0	0	0	0	0	0.203578	0	0
hsa-miR-1278	338	464	148	869	691	740	77.2734	76.2227	50.5315	88.4547	68.042	55.1221
hsa-miR-128-1-5p	4	6	8	8	11	53	0.914478	0.985638	2.73143	0.814313	1.08316	3.94794
hsa-miR-128-3p	3909	5426	4376	11783	7731	28786	893.674	891.345	1494.09	1199.38	761.263	2144.25
hsa-miR-1283	0	0	0	0	0	2	0	0	0	0	0	0.148979
hsa-miR-1284	10	8	6	10	4	37	2.2862	1.31418	2.04858	1.01789	0.393876	2.75611
hsa-miR-1285-3p	161	186	34	320	223	259	36.8077	30.5548	11.6086	32.5725	21.9586	19.2927
hsa-miR-1285-5p	5	8	13	6	7	28	1.1431	1.31418	4.43858	0.610735	0.689282	2.0857
hsa-miR-1286	7	5	1	11	9	5	1.60034	0.821365	0.341429	1.11968	0.88622	0.372447
hsa-miR-1287-3p	0	0	0	2	0	0	0	0	0	0.203578	0	0
hsa-miR-1287-5p	3	11	0	6	4	4	0.685859	1.807	0	0.610735	0.393876	0.297957
hsa-miR-1288-3p	0	3	0	1	0	11	0	0.492819	0	0.101789	0	0.819383
hsa-miR-1289	0	0	0	0	1	0	0	0	0	0	0.0984689	0
hsa-miR-129-1-3p	8	7	48	6	4	101	1.82896	1.14991	16.3886	0.610735	0.393876	7.52342
hsa-miR-129-2-3p	7	15	33	3	2	25	1.60034	2.46409	11.2672	0.305367	0.196938	1.86223
hsa-miR-129-5p	43	88	128	51	68	429	9.83064	14.456	43.7029	5.19124	6.69589	31.9559
hsa-miR-1291	12	6	14	7	4	13	2.74343	0.985638	4.78001	0.712524	0.393876	0.968362
hsa-miR-1292-5p	2	4	13	5	4	30	0.457239	0.657092	4.43858	0.508946	0.393876	2.23468
hsa-miR-1294	1	5	1	4	2	8	0.22862	0.821365	0.341429	0.407156	0.196938	0.595915
hsa-miR-1295a	0	1	1	2	0	3	0	0.164273	0.341429	0.203578	0	0.223468
hsa-miR-1296-5p	26	64	9	82	66	103	5.94411	10.5135	3.07286	8.34671	6.49895	7.6724
hsa-miR-1298-5p	9	19	39	24	36	160	2.05758	3.12119	13.3157	2.44294	3.54488	11.9183
hsa-miR-1301-3p	368	323	335	373	215	958	84.132	53.0602	114.379	37.9673	21.1708	71.3608
hsa-miR-1302	0	0	0	0	1	1	0	0	0	0	0.0984689	0.0744893
hsa-miR-1303	46	79	20	154	131	209	10.5165	12.9776	6.82858	15.6755	12.8994	15.5683
hsa-miR-1304-5p	13	13	25	19	14	59	2.97205	2.13555	8.53573	1.93399	1.37856	4.39487
hsa-miR-1305	1	2	0	4	1	5	0.22862	0.328546	0	0.407156	0.0984689	0.372447
hsa-miR-1306-3p	9	14	17	4	5	62	2.05758	2.29982	5.8043	0.407156	0.492344	4.61834
hsa-miR-1306-5p	15	22	12	30	21	159	3.42929	3.61401	4.09715	3.05367	2.06785	11.8438
hsa-miR-1307-3p	2539	3474	2169	9675	4708	16110	580.465	570.684	740.56	984.81	463.592	1200.02
hsa-miR-1307-5p	436	528	39	840	468	326	99.6781	86.7361	13.3157	85.5028	46.0834	24.2835
hsa-miR-130a-3p	2	0	2	0	0	3	0.457239	0	0.682858	0	0	0.223468
hsa-miR-130a-5p	1	0	0	0	0	2	0.22862	0	0	0	0	0.148979
hsa-miR-130b-3p	113	113	40	100	88	203	25.834	18.5628	13.6572	10.1789	8.66526	15.1213
hsa-miR-130b-5p	200	359	242	743	628	2585	45.7239	58.974	82.6259	75.6293	61.8385	192.555
hsa-miR-132-3p	587	657	1104	539	557	2729	134.2	107.927	376.938	54.8643	54.8472	203.281
hsa-miR-132-5p	1205	1757	1034	1541	1420	3351	275.487	288.628	353.038	156.857	139.826	249.614
hsa-miR-1322	1	9	1	2	2	3	0.22862	1.47846	0.341429	0.203578	0.196938	0.223468
hsa-miR-1323	0	0	0	0	0	1	0	0	0	0	0	0.0744893
hsa-miR-133a-3p	30	52	170	37	41	56	6.85859	8.5422	58.043	3.7662	4.03722	4.1714
hsa-miR-133a-5p	5	5	10	5	8	11	1.1431	0.821365	3.41429	0.508946	0.787751	0.819383
hsa-miR-133b	3	0	3	1	0	0	0.685859	0	1.02429	0.101789	0	0
hsa-miR-1343-3p	7	13	10	14	8	19	1.60034	2.13555	3.41429	1.42505	0.787751	1.4153
hsa-miR-135a-3p	0	0	0	0	1	4	0	0	0	0	0.0984689	0.297957
hsa-miR-135a-5p	1	1	6	1	1	8	0.22862	0.164273	2.04858	0.101789	0.0984689	0.595915
hsa-miR-135b-3p	0	1	0	0	1	1	0	0.164273	0	0	0.0984689	0.0744893
hsa-miR-135b-5p	9	1	9	2	2	16	2.05758	0.164273	3.07286	0.203578	0.196938	1.19183
hsa-miR-136-3p	0	0	6	0	0	0	0	0	2.04858	0	0	0
hsa-miR-136-5p	0	0	2	0	0	0	0	0	0.682858	0	0	0
hsa-miR-137-3p	67	45	9	117	69	39	15.3175	7.39228	3.07286	11.9093	6.79435	2.90508
hsa-miR-137-5p	1	0	4	0	1	0	0.22862	0	1.36572	0	0.0984689	0
hsa-miR-138-2-3p	0	0	0	0	2	0	0	0	0	0	0.196938	0
hsa-miR-138-5p	1	0	0	4	6	2	0.22862	0	0	0.407156	0.590813	0.148979
hsa-miR-139-3p	6	3	2	12	5	11	1.37172	0.492819	0.682858	1.22147	0.492344	0.819383
hsa-miR-139-5p	251	266	331	196	231	796	57.3835	43.6966	113.013	19.9507	22.7463	59.2935
hsa-miR-140-3p	9173	9879	9071	15084	11137	34765	2097.13	1622.85	3097.1	1535.39	1096.65	2589.62
hsa-miR-140-5p	1327	1175	898	4220	2047	4870	303.378	193.021	306.603	429.55	201.566	362.763
hsa-miR-141-3p	20	20	8	19	11	23	4.57239	3.28546	2.73143	1.93399	1.08316	1.71326
hsa-miR-141-5p	0	0	1	0	0	1	0	0	0.341429	0	0	0.0744893
hsa-miR-142-3p	6066	6715	1213	20871	12958	14704	1386.81	1103.09	414.154	2124.44	1275.96	1095.29
hsa-miR-142-5p	27823	26175	3286	33980	22586	15241	6360.88	4299.85	1121.94	3458.79	2224.02	1135.29
hsa-miR-143-3p	235	281	1401	369	260	2037	53.7256	46.1607	478.342	37.5602	25.6019	151.735
hsa-miR-143-5p	1	0	2	0	2	8	0.22862	0	0.682858	0	0.196938	0.595915
hsa-miR-144-3p	8	10	8	13	6	1	1.82896	1.64273	2.73143	1.32326	0.590813	0.0744893
hsa-miR-144-5p	11	3	25	16	12	1	2.51481	0.492819	8.53573	1.62863	1.18163	0.0744893
hsa-miR-145-3p	9	6	5	7	5	34	2.05758	0.985638	1.70715	0.712524	0.492344	2.53264
hsa-miR-145-5p	6	18	24	19	14	90	1.37172	2.95691	8.1943	1.93399	1.37856	6.70404
hsa-miR-1468-5p	13	8	4	18	7	53	2.97205	1.31418	1.36572	1.8322	0.689282	3.94794
hsa-miR-146a-3p	284	326	318	173	151	302	64.9279	53.553	108.574	17.6095	14.8688	22.4958
hsa-miR-146a-5p	65369	78689	224931	25878	37946	130512	14944.6	12926.5	76798	2634.1	3736.5	9721.75
hsa-miR-146b-3p	323	414	521	195	172	1502	73.8441	68.009	177.885	19.8489	16.9367	111.883
hsa-miR-146b-5p	40166	34995	126286	63944	53970	356816	9182.73	5748.73	43117.7	6508.8	5314.37	26579
hsa-miR-147b-3p	202	189	107	191	103	208	46.1811	31.0476	36.5329	19.4417	10.1423	15.4938
hsa-miR-147b-5p	27	24	5	30	33	44	6.17273	3.94255	1.70715	3.05367	3.24947	3.27753
hsa-miR-148a-3p	103479	143358	248884	203901	153214	1321315	23657.3	23549.8	84976.3	20754.9	15086.8	98423.9
hsa-miR-148a-5p	338	499	134	683	585	905	77.2734	81.9722	45.7515	69.522	57.6043	67.4129
hsa-miR-148b-3p	9970	11454	5365	12127	10728	23881	2279.34	1881.58	1831.77	1234.4	1056.37	1778.88
hsa-miR-148b-5p	701	689	220	1336	1000	1332	160.262	113.184	75.1144	135.99	98.4689	99.2198
hsa-miR-149-3p	0	0	0	2	0	4	0	0	0	0.203578	0	0.297957
hsa-miR-149-5p	222	361	195	340	218	1187	50.7535	59.3025	66.5787	34.6083	21.4662	88.4189
hsa-miR-150-3p	1	1	0	1	0	1	0.22862	0.164273	0	0.101789	0	0.0744893
hsa-miR-150-5p	90	108	6	1	0	3	20.5758	17.7415	2.04858	0.101789	0	0.223468
hsa-miR-151a-3p	4356	5746	22052	12714	8150	157269	995.867	943.913	7529.2	1294.15	802.522	11714.9
hsa-miR-151a-5p	191	268	78	350	617	804	43.6663	44.0252	26.6315	35.6262	60.7553	59.8894
hsa-miR-151b	0	5	5	4	2	33	0	0.821365	1.70715	0.407156	0.196938	2.45815
hsa-miR-152-3p	1333	1636	955	2635	1579	7885	304.75	268.751	326.065	268.214	155.482	587.349
hsa-miR-152-5p	57	77	15	105	173	109	13.0313	12.649	5.12144	10.6879	17.0351	8.11934
hsa-miR-153-3p	28	19	3	77	35	20	6.40135	3.12119	1.02429	7.83776	3.44641	1.48979
hsa-miR-153-5p	0	0	0	0	1	0	0	0	0	0	0.0984689	0
hsa-miR-1537-3p	9	18	10	19	13	32	2.05758	2.95691	3.41429	1.93399	1.2801	2.38366
hsa-miR-1537-5p	9	11	0	25	32	6	2.05758	1.807	0	2.54473	3.151	0.446936
hsa-miR-1538	5	7	7	1	1	25	1.1431	1.14991	2.39	0.101789	0.0984689	1.86223
hsa-miR-155-3p	16	9	19	13	4	26	3.65791	1.47846	6.48715	1.32326	0.393876	1.93672
hsa-miR-155-5p	137922	84890	226094	62721	65005	221183	31531.7	13945.1	77195.1	6384.31	6400.97	16475.8
hsa-miR-15a-3p	4	3	0	2	3	1	0.914478	0.492819	0	0.203578	0.295407	0.0744893
hsa-miR-15a-5p	651	632	168	1048	870	672	148.831	103.821	57.3601	106.675	85.6679	50.0568
hsa-miR-15b-3p	523	651	351	648	400	1778	119.568	106.942	119.842	65.9593	39.3876	132.442
hsa-miR-15b-5p	1249	1248	1422	1834	1271	4667	285.546	205.013	485.512	186.681	125.154	347.642
hsa-miR-16-1-3p	15	17	1	79	64	10	3.42929	2.79264	0.341429	8.04134	6.30201	0.744893
hsa-miR-16-2-3p	476	577	288	971	845	1413	108.823	94.7855	98.3316	98.8372	83.2062	105.253
hsa-miR-16-5p	13506	14268	7625	22298	19309	30044	3087.74	2343.85	2603.4	2269.69	1901.34	2237.96
hsa-miR-17-3p	385	580	59	918	692	215	88.0185	95.2783	20.1443	93.4424	68.1405	16.0152
hsa-miR-17-5p	9151	10654	4704	22062	17466	25190	2092.1	1750.16	1606.08	2245.67	1719.86	1876.39
hsa-miR-181a-2-3p	187	290	260	436	369	1596	42.7518	47.6392	88.7716	44.3801	36.335	118.885
hsa-miR-181a-3p	1	7	3	2	4	15	0.22862	1.14991	1.02429	0.203578	0.393876	1.11734
hsa-miR-181a-5p	3109	3571	1756	6045	4917	9878	710.778	586.619	599.55	615.315	484.172	735.806
hsa-miR-181b-2-3p	0	5	1	5	4	17	0	0.821365	0.341429	0.508946	0.393876	1.26632
hsa-miR-181b-3p	1	0	0	0	0	0	0.22862	0	0	0	0	0
hsa-miR-181b-5p	739	814	705	1085	1023	2466	168.95	133.718	240.708	110.441	100.734	183.691
hsa-miR-181c-3p	130	212	13	144	151	149	29.7205	34.8259	4.43858	14.6576	14.8688	11.0989
hsa-miR-181c-5p	165	160	11	178	165	41	37.7222	26.2837	3.75572	18.1185	16.2474	3.05406
hsa-miR-181d-3p	0	0	0	1	0	2	0	0	0	0.101789	0	0.148979
hsa-miR-181d-5p	736	944	411	705	1017	1297	168.264	155.074	140.327	71.7613	100.143	96.6127
hsa-miR-182-3p	1	6	0	4	1	7	0.22862	0.985638	0	0.407156	0.0984689	0.521425
hsa-miR-182-5p	1828	1755	2487	3155	2987	8999	417.916	288.299	849.134	321.145	294.127	670.33
hsa-miR-183-3p	3	5	0	4	1	11	0.685859	0.821365	0	0.407156	0.0984689	0.819383
hsa-miR-183-5p	1168	1159	1421	2087	1543	4951	267.028	190.392	485.171	212.434	151.938	368.797
hsa-miR-184	10	5	5	13	5	48	2.2862	0.821365	1.70715	1.32326	0.492344	3.57549
hsa-miR-1843	168	187	148	150	129	592	38.4081	30.719	50.5315	15.2684	12.7025	44.0977
hsa-miR-185-3p	59	107	34	142	124	271	13.4886	17.5772	11.6086	14.4541	12.2101	20.1866
hsa-miR-185-5p	1824	2098	1524	4908	3456	9714	417.002	344.645	520.338	499.581	340.309	723.59
hsa-miR-186-3p	1	0	0	0	1	0	0.22862	0	0	0	0.0984689	0
hsa-miR-186-5p	19358	16526	19431	24175	17589	33076	4425.62	2714.78	6634.31	2460.75	1731.97	2463.81
hsa-miR-187-3p	8	4	10	2	4	41	1.82896	0.657092	3.41429	0.203578	0.393876	3.05406
hsa-miR-188-3p	1	0	0	0	2	2	0.22862	0	0	0	0.196938	0.148979
hsa-miR-188-5p	12	16	5	69	38	106	2.74343	2.62837	1.70715	7.02345	3.74182	7.89587
hsa-miR-18a-3p	91	71	145	59	60	306	20.8044	11.6634	49.5072	6.00556	5.90813	22.7937
hsa-miR-18a-5p	647	780	128	1469	1207	833	147.917	128.133	43.7029	149.528	118.852	62.0496
hsa-miR-18b-5p	4	2	0	4	2	3	0.914478	0.328546	0	0.407156	0.196938	0.223468
hsa-miR-1908-5p	3	6	1	13	7	49	0.685859	0.985638	0.341429	1.32326	0.689282	3.64998
hsa-miR-1909-3p	0	0	0	0	0	3	0	0	0	0	0	0.223468
hsa-miR-190a-3p	0	0	0	1	1	0	0	0	0	0.101789	0.0984689	0
hsa-miR-190a-5p	17	18	6	39	45	23	3.88653	2.95691	2.04858	3.96978	4.4311	1.71326
hsa-miR-190b-3p	1	0	0	0	0	0	0.22862	0	0	0	0	0
hsa-miR-190b-5p	48	34	58	87	69	169	10.9737	5.58528	19.8029	8.85565	6.79435	12.5887
hsa-miR-191-3p	11	28	16	69	75	149	2.51481	4.59964	5.46287	7.02345	7.38517	11.0989
hsa-miR-191-5p	48398	49469	31847	84824	66239	134002	11064.7	8126.42	10873.5	8634.16	6522.48	9981.72
hsa-miR-1910-3p	0	0	1	0	0	2	0	0	0.341429	0	0	0.148979
hsa-miR-1910-5p	2	2	5	2	0	11	0.457239	0.328546	1.70715	0.203578	0	0.819383
hsa-miR-1911-5p	0	0	1	0	0	2	0	0	0.341429	0	0	0.148979
hsa-miR-1912-5p	0	0	0	0	1	0	0	0	0	0	0.0984689	0
hsa-miR-1913	0	2	0	3	2	6	0	0.328546	0	0.305367	0.196938	0.446936
hsa-miR-1914-5p	0	1	0	1	0	0	0	0.164273	0	0.101789	0	0
hsa-miR-1915-3p	0	0	0	1	0	0	0	0	0	0.101789	0	0
hsa-miR-192-3p	2	1	1	2	0	0	0.457239	0.164273	0.341429	0.203578	0	0
hsa-miR-192-5p	969	1446	409	1296	1346	1833	221.532	237.539	139.645	131.919	132.539	136.539
hsa-miR-193a-3p	66	98	10	52	79	78	15.0889	16.0988	3.41429	5.29303	7.77904	5.81017
hsa-miR-193a-5p	205	245	539	312	223	1841	46.867	40.2469	184.03	31.7582	21.9586	137.135
hsa-miR-193b-3p	91	145	111	39	101	171	20.8044	23.8196	37.8986	3.96978	9.94536	12.7377
hsa-miR-193b-5p	1	3	10	0	2	11	0.22862	0.492819	3.41429	0	0.196938	0.819383
hsa-miR-194-3p	0	1	6	4	0	10	0	0.164273	2.04858	0.407156	0	0.744893
hsa-miR-194-5p	187	279	82	306	240	345	42.7518	45.8322	27.9972	31.1475	23.6325	25.6988
hsa-miR-195-3p	3	2	7	9	2	54	0.685859	0.328546	2.39	0.916102	0.196938	4.02242
hsa-miR-195-5p	30	22	18	30	38	79	6.85859	3.61401	6.14573	3.05367	3.74182	5.88466
hsa-miR-196a-5p	3	0	9	5	5	14	0.685859	0	3.07286	0.508946	0.492344	1.04285
hsa-miR-196b-3p	5	4	2	4	6	3	1.1431	0.657092	0.682858	0.407156	0.590813	0.223468
hsa-miR-196b-5p	318	335	377	652	521	1563	72.701	55.0315	128.719	66.3665	51.3023	116.427
hsa-miR-197-3p	634	1221	2007	1783	1553	12274	144.945	200.577	685.248	181.49	152.922	914.282
hsa-miR-197-5p	1	3	3	3	1	14	0.22862	0.492819	1.02429	0.305367	0.0984689	1.04285
hsa-miR-1972	5	5	0	8	4	9	1.1431	0.821365	0	0.814313	0.393876	0.670404
hsa-miR-1976	0	1	3	1	0	44	0	0.164273	1.02429	0.101789	0	3.27753
hsa-miR-199a-3p	1564	1525	1042	1365	1167	5206	357.561	250.516	355.769	138.942	114.913	387.792
hsa-miR-199a-5p	65	127	57	236	339	859	14.8603	20.8627	19.4615	24.0222	33.381	63.9864
hsa-miR-199b-5p	1891	2944	1007	3344	4265	5819	432.319	483.62	343.819	340.383	419.97	433.454
hsa-miR-19a-3p	1074	780	126	3074	2384	331	245.537	128.133	43.0201	312.9	234.75	24.656
hsa-miR-19a-5p	1	1	2	2	2	2	0.22862	0.164273	0.682858	0.203578	0.196938	0.148979
hsa-miR-19b-1-5p	9	14	1	9	6	30	2.05758	2.29982	0.341429	0.916102	0.590813	2.23468
hsa-miR-19b-2-5p	0	1	0	0	0	0	0	0.164273	0	0	0	0
hsa-miR-19b-3p	3253	2654	1185	10089	7106	2656	743.699	435.981	404.594	1026.95	699.72	197.844
hsa-miR-200a-3p	114	120	62	223	134	162	26.0626	19.7128	21.1686	22.699	13.1948	12.0673
hsa-miR-200a-5p	5	3	27	13	10	69	1.1431	0.492819	9.21859	1.32326	0.984689	5.13977
hsa-miR-200b-3p	70	78	125	155	114	459	16.0034	12.8133	42.6786	15.7773	11.2255	34.1906
hsa-miR-200b-5p	0	0	1	3	1	1	0	0	0.341429	0.305367	0.0984689	0.0744893
hsa-miR-200c-3p	119	156	228	300	228	864	27.2057	25.6266	77.8459	30.5367	22.4509	64.3588
hsa-miR-202-5p	0	3	2	3	0	16	0	0.492819	0.682858	0.305367	0	1.19183
hsa-miR-203a-3p	0	4	205	2	1	8	0	0.657092	69.993	0.203578	0.0984689	0.595915
hsa-miR-203a-5p	0	0	3	0	0	0	0	0	1.02429	0	0	0
hsa-miR-203b-3p	0	0	3	0	0	0	0	0	1.02429	0	0	0
hsa-miR-203b-5p	0	4	205	2	1	8	0	0.657092	69.993	0.203578	0.0984689	0.595915
hsa-miR-204-5p	0	2	0	0	0	1	0	0.328546	0	0	0	0.0744893
hsa-miR-205-5p	0	0	13	1	0	7	0	0	4.43858	0.101789	0	0.521425
hsa-miR-206	0	0	33	0	0	5	0	0	11.2672	0	0	0.372447
hsa-miR-208a-3p	0	0	0	0	0	1	0	0	0	0	0	0.0744893
hsa-miR-20a-3p	22	21	11	41	43	42	5.02963	3.44973	3.75572	4.17335	4.23416	3.12855
hsa-miR-20a-5p	14659	15958	7956	41694	33232	43027	3351.33	2621.47	2716.41	4244	3272.32	3205.05
hsa-miR-20b-3p	0	0	0	0	0	1	0	0	0	0	0	0.0744893
hsa-miR-20b-5p	16	19	32	44	31	61	3.65791	3.12119	10.9257	4.47872	3.05254	4.54385
hsa-miR-21-3p	3390	4191	206	2770	3258	1855	775.02	688.468	70.3344	281.956	320.812	138.178
hsa-miR-21-5p	1837317	3255286	564678	5505607	6202007	4735749	420047	534756	192798	560411	610705	352763
hsa-miR-210-3p	786	1703	94	555	1135	316	179.695	279.757	32.0943	56.493	111.762	23.5386
hsa-miR-210-5p	7	17	15	7	6	43	1.60034	2.79264	5.12144	0.712524	0.590813	3.20304
hsa-miR-211-5p	3	2	2	0	0	5	0.685859	0.328546	0.682858	0	0	0.372447
hsa-miR-2110	19	12	19	12	22	72	4.34377	1.97128	6.48715	1.22147	2.16632	5.36323
hsa-miR-2113	0	0	0	0	0	1	0	0	0	0	0	0.0744893
hsa-miR-2114-5p	0	1	0	0	0	0	0	0.164273	0	0	0	0
hsa-miR-2115-3p	0	0	0	0	0	3	0	0	0	0	0	0.223468
hsa-miR-2115-5p	0	2	0	0	0	0	0	0.328546	0	0	0	0
hsa-miR-2116-3p	66	91	56	106	71	268	15.0889	14.9488	19.12	10.7896	6.99129	19.9631
hsa-miR-2116-5p	5	3	1	6	6	6	1.1431	0.492819	0.341429	0.610735	0.590813	0.446936
hsa-miR-212-3p	95	83	71	42	49	150	21.7189	13.6347	24.2415	4.27514	4.82498	11.1734
hsa-miR-212-5p	99	103	111	91	88	362	22.6333	16.9201	37.8986	9.26281	8.66526	26.9651
hsa-miR-214-3p	5	9	6	9	13	75	1.1431	1.47846	2.04858	0.916102	1.2801	5.5867
hsa-miR-214-5p	0	8	5	6	7	69	0	1.31418	1.70715	0.610735	0.689282	5.13977
hsa-miR-215-3p	0	2	2	1	1	1	0	0.328546	0.682858	0.101789	0.0984689	0.0744893
hsa-miR-215-5p	90	111	124	181	102	594	20.5758	18.2343	42.3372	18.4238	10.0438	44.2467
hsa-miR-216a-3p	1	0	2	0	0	3	0.22862	0	0.682858	0	0	0.223468
hsa-miR-216a-5p	2	1	0	1	2	9	0.457239	0.164273	0	0.101789	0.196938	0.670404
hsa-miR-216b-3p	0	0	0	0	0	3	0	0	0	0	0	0.223468
hsa-miR-216b-5p	2	4	7	10	3	81	0.457239	0.657092	2.39	1.01789	0.295407	6.03364
hsa-miR-217-5p	7	8	5	19	15	34	1.60034	1.31418	1.70715	1.93399	1.47703	2.53264
hsa-miR-218-5p	382	687	260	876	816	1391	87.3327	112.856	88.7716	89.1673	80.3506	103.615
hsa-miR-219a-1-3p	8	10	14	24	4	49	1.82896	1.64273	4.78001	2.44294	0.393876	3.64998
hsa-miR-219a-2-3p	0	2	1	5	0	10	0	0.328546	0.341429	0.508946	0	0.744893
hsa-miR-219a-5p	3	8	0	11	11	4	0.685859	1.31418	0	1.11968	1.08316	0.297957
hsa-miR-219b-3p	2	5	0	5	3	0	0.457239	0.821365	0	0.508946	0.295407	0
hsa-miR-219b-5p	0	2	1	5	0	10	0	0.328546	0.341429	0.508946	0	0.744893
hsa-miR-22-3p	49261	58872	1414	90463	69159	9887	11262	9671.08	482.781	9208.15	6810.01	736.476
hsa-miR-22-5p	440	414	381	540	355	1106	100.593	68.009	130.085	54.9661	34.9565	82.3852
hsa-miR-221-3p	124634	156788	120776	144313	149730	389423	28493.8	25756	41236.5	14689.5	14743.7	29007.9
hsa-miR-221-5p	7317	7274	9906	11506	16248	34339	1672.81	1194.92	3382.2	1171.19	1599.92	2557.89
hsa-miR-222-3p	31009	39364	51558	53094	69336	316481	7089.26	6466.44	17603.4	5404.39	6827.44	23574.5
hsa-miR-222-5p	78	131	118	202	122	1029	17.8323	21.5198	40.2886	20.5614	12.0132	76.6495
hsa-miR-223-3p	1118	1277	2775	1912	1349	7522	255.597	209.777	947.466	194.621	132.835	560.309
hsa-miR-223-5p	715	638	1175	1347	865	4897	163.463	104.806	401.179	137.11	85.1756	364.774
hsa-miR-224-3p	0	0	1	0	0	0	0	0	0.341429	0	0	0
hsa-miR-224-5p	69	58	58	60	67	241	15.7747	9.52783	19.8029	6.10735	6.59742	17.9519
hsa-miR-2276-3p	0	0	1	1	2	1	0	0	0.341429	0.101789	0.196938	0.0744893
hsa-miR-2277-3p	6	5	0	3	0	6	1.37172	0.821365	0	0.305367	0	0.446936
hsa-miR-2277-5p	14	25	20	18	32	141	3.20067	4.10682	6.82858	1.8322	3.151	10.503
hsa-miR-2278	0	1	0	0	0	3	0	0.164273	0	0	0	0.223468
hsa-miR-2355-3p	159	137	50	224	152	250	36.3505	22.5054	17.0715	22.8008	14.9673	18.6223
hsa-miR-2355-5p	16	18	3	29	21	7	3.65791	2.95691	1.02429	2.95188	2.06785	0.521425
hsa-miR-23a-3p	43800	36693	38604	22389	18794	80776	10013.5	6027.67	13180.5	2278.96	1850.62	6016.95
hsa-miR-23a-5p	42	38	205	37	35	635	9.60202	6.24237	69.993	3.7662	3.44641	47.3007
hsa-miR-23b-3p	7295	2957	2690	947	414	3003	1667.78	485.755	918.445	96.3943	40.7661	223.692
hsa-miR-23b-5p	4	1	5	2	0	5	0.914478	0.164273	1.70715	0.203578	0	0.372447
hsa-miR-23c	5	2	3	0	1	0	1.1431	0.328546	1.02429	0	0.0984689	0
hsa-miR-24-1-5p	5	8	8	9	5	64	1.1431	1.31418	2.73143	0.916102	0.492344	4.76732
hsa-miR-24-2-5p	1492	1758	3904	3977	2630	20572	341.1	288.792	1332.94	404.815	258.973	1532.39
hsa-miR-24-3p	54432	59458	52068	110765	53489	354951	12444.2	9767.34	17777.5	11274.7	5267	26440.1
hsa-miR-2467-5p	1	3	0	6	5	0	0.22862	0.492819	0	0.610735	0.492344	0
hsa-miR-25-3p	4747	7139	10783	9728	8305	52361	1085.26	1172.74	3681.63	990.204	817.784	3900.34
hsa-miR-25-5p	43	38	48	74	39	158	9.83064	6.24237	16.3886	7.53239	3.84029	11.7693
hsa-miR-2682-3p	12	5	3	4	2	5	2.74343	0.821365	1.02429	0.407156	0.196938	0.372447
hsa-miR-2682-5p	126	83	275	169	85	706	28.8061	13.6347	93.893	17.2024	8.36986	52.5895
hsa-miR-26a-1-3p	0	0	0	1	0	6	0	0	0	0.101789	0	0.446936
hsa-miR-26a-2-3p	57	63	43	55	35	113	13.0313	10.3492	14.6815	5.5984	3.44641	8.4173
hsa-miR-26a-5p	96017	113365	41251	140824	119723	181665	21951.4	18622.8	14084.3	14334.3	11789	13532.1
hsa-miR-26b-3p	31	16	10	31	14	53	7.0872	2.62837	3.41429	3.15546	1.37856	3.94794
hsa-miR-26b-5p	30897	27750	10936	24801	22097	41975	7063.66	4558.58	3733.87	2524.47	2175.87	3126.69
hsa-miR-27a-3p	67761	72323	31096	96142	37293	162435	15491.5	11880.7	10617.1	9786.21	3672.2	12099.7
hsa-miR-27a-5p	1654	2099	2825	2750	2137	21370	378.137	344.809	964.537	279.92	210.428	1591.84
hsa-miR-27b-3p	11458	12986	5965	11252	7926	26786	2619.52	2133.25	2036.63	1145.33	780.464	1995.27
hsa-miR-27b-5p	7	6	13	10	12	92	1.60034	0.985638	4.43858	1.01789	1.18163	6.85302
hsa-miR-28-3p	1725	1969	3399	3279	2423	18075	394.369	323.454	1160.52	333.766	238.59	1346.39
hsa-miR-28-5p	938	947	330	2454	1444	2435	214.445	155.567	112.672	249.79	142.189	181.382
hsa-miR-296-3p	0	0	1	0	0	7	0	0	0.341429	0	0	0.521425
hsa-miR-29a-3p	38534	32948	27934	45051	36106	94667	8809.62	5412.47	9537.48	4585.7	3555.32	7051.68
hsa-miR-29a-5p	117	73	89	100	153	251	26.7485	11.9919	30.3872	10.1789	15.0657	18.6968
hsa-miR-29b-1-5p	24	19	64	27	18	97	5.48687	3.12119	21.8515	2.74831	1.77244	7.22547
hsa-miR-29b-2-5p	3	7	2	11	6	2	0.685859	1.14991	0.682858	1.11968	0.590813	0.148979
hsa-miR-29b-3p	1258	1046	324	1520	1064	632	287.603	171.83	110.623	154.719	104.771	47.0773
hsa-miR-29c-3p	51	46	27	54	50	113	11.6596	7.55656	9.21859	5.49661	4.92344	8.4173
hsa-miR-29c-5p	52	40	112	58	41	376	11.8882	6.57092	38.2401	5.90377	4.03722	28.008
hsa-miR-301a-3p	21	33	1	81	42	5	4.80101	5.42101	0.341429	8.24492	4.13569	0.372447
hsa-miR-301a-5p	28	47	29	74	76	175	6.40135	7.72083	9.90145	7.53239	7.48364	13.0356
hsa-miR-301b-3p	39	40	7	117	90	51	8.91616	6.57092	2.39	11.9093	8.8622	3.79896
hsa-miR-301b-5p	0	1	2	12	4	10	0	0.164273	0.682858	1.22147	0.393876	0.744893
hsa-miR-302a-3p	0	0	202	0	0	179	0	0	68.9687	0	0	13.3336
hsa-miR-302a-5p	0	0	758	0	0	319	0	0	258.803	0	0	23.7621
hsa-miR-302b-3p	0	0	1010	0	0	688	0	0	344.843	0	0	51.2487
hsa-miR-302b-5p	0	0	0	0	0	1	0	0	0	0	0	0.0744893
hsa-miR-302c-3p	0	0	139	0	0	85	0	0	47.4587	0	0	6.33159
hsa-miR-302c-5p	0	0	6	1	0	5	0	0	2.04858	0.101789	0	0.372447
hsa-miR-302d-3p	0	1	151	0	0	127	0	0.164273	51.5558	0	0	9.46015
hsa-miR-302d-5p	0	0	1	0	0	1	0	0	0.341429	0	0	0.0744893
hsa-miR-3059-5p	0	0	0	0	0	1	0	0	0	0	0	0.0744893
hsa-miR-3064-3p	4	0	1	1	2	7	0.914478	0	0.341429	0.101789	0.196938	0.521425
hsa-miR-3064-5p	5	3	2	7	4	31	1.1431	0.492819	0.682858	0.712524	0.393876	2.30917
hsa-miR-3065-3p	22	27	13	55	34	47	5.02963	4.43537	4.43858	5.5984	3.34794	3.501
hsa-miR-3065-5p	50	46	23	105	75	100	11.431	7.55656	7.85287	10.6879	7.38517	7.44893
hsa-miR-3074-3p	4	3	7	9	3	49	0.914478	0.492819	2.39	0.916102	0.295407	3.64998
hsa-miR-3074-5p	54270	59282	52010	110561	53340	354727	12407.2	9738.43	17757.7	11253.9	5252.33	26423.4
hsa-miR-30a-3p	167	284	636	126	121	1117	38.1795	46.6535	217.149	12.8254	11.9147	83.2046
hsa-miR-30a-5p	6264	8301	3127	6988	8213	9582	1432.07	1363.63	1067.65	711.302	808.725	713.757
hsa-miR-30b-3p	32	52	11	61	41	73	7.31582	8.5422	3.75572	6.20914	4.03722	5.43772
hsa-miR-30b-5p	8629	10493	1502	7817	9150	4588	1972.76	1723.72	512.827	795.685	900.99	341.757
hsa-miR-30c-1-3p	369	882	127	1617	1328	963	84.3606	144.889	43.3615	164.593	130.767	71.7332
hsa-miR-30c-2-3p	27	68	51	23	36	118	6.17273	11.1706	17.4129	2.34115	3.54488	8.78974
hsa-miR-30c-5p	78139	108477	86357	188128	173562	599145	17864.1	17819.8	29484.8	19149.4	17090.5	44629.9
hsa-miR-30d-3p	357	502	80	674	579	639	81.6172	82.465	27.3143	68.6059	57.0135	47.5987
hsa-miR-30d-5p	30429	44556	32320	110976	96343	258199	6956.66	7319.35	11035	11296.1	9486.79	19233.1
hsa-miR-30e-3p	15847	18502	32664	19900	15075	139052	3622.93	3039.38	11152.4	2025.6	1484.42	10357.9
hsa-miR-30e-5p	542491	632972	22997	1197981	1340462	133385	124024	103980	7851.85	121941	131994	9935.76
hsa-miR-31-3p	0	0	0	0	0	5	0	0	0	0	0	0.372447
hsa-miR-31-5p	0	0	1	0	0	24	0	0	0.341429	0	0	1.78774
hsa-miR-3115	1	1	0	0	4	4	0.22862	0.164273	0	0	0.393876	0.297957
hsa-miR-3117-3p	1	0	0	2	1	0	0.22862	0	0	0.203578	0.0984689	0
hsa-miR-3118	2	6	3	4	5	22	0.457239	0.985638	1.02429	0.407156	0.492344	1.63877
hsa-miR-3120-3p	0	9	5	6	7	69	0	1.47846	1.70715	0.610735	0.689282	5.13977
hsa-miR-3120-5p	1	2	0	0	1	20	0.22862	0.328546	0	0	0.0984689	1.48979
hsa-miR-3121-3p	0	0	0	3	0	2	0	0	0	0.305367	0	0.148979
hsa-miR-3121-5p	0	0	0	0	1	1	0	0	0	0	0.0984689	0.0744893
hsa-miR-3122	1	0	0	0	0	0	0.22862	0	0	0	0	0
hsa-miR-3124-5p	0	4	2	2	0	6	0	0.657092	0.682858	0.203578	0	0.446936
hsa-miR-3126-3p	0	0	0	2	0	0	0	0	0	0.203578	0	0
hsa-miR-3127-3p	0	2	0	0	1	1	0	0.328546	0	0	0.0984689	0.0744893
hsa-miR-3127-5p	0	0	0	2	1	2	0	0	0	0.203578	0.0984689	0.148979
hsa-miR-3128	18	14	3	21	26	28	4.11515	2.29982	1.02429	2.13757	2.56019	2.0857
hsa-miR-3129-3p	0	1	0	0	0	0	0	0.164273	0	0	0	0
hsa-miR-3129-5p	0	0	0	0	0	1	0	0	0	0	0	0.0744893
hsa-miR-3130-3p	2	3	0	0	2	5	0.457239	0.492819	0	0	0.196938	0.372447
hsa-miR-3130-5p	2	4	0	0	3	3	0.457239	0.657092	0	0	0.295407	0.223468
hsa-miR-3133	3	1	1	2	3	30	0.685859	0.164273	0.341429	0.203578	0.295407	2.23468
hsa-miR-3134	9	4	3	10	8	4	2.05758	0.657092	1.02429	1.01789	0.787751	0.297957
hsa-miR-3135a	1	0	0	0	0	2	0.22862	0	0	0	0	0.148979
hsa-miR-3136-3p	1	0	0	0	2	2	0.22862	0	0	0	0.196938	0.148979
hsa-miR-3136-5p	24	14	2	14	9	17	5.48687	2.29982	0.682858	1.42505	0.88622	1.26632
hsa-miR-3137	0	0	0	0	1	0	0	0	0	0	0.0984689	0
hsa-miR-3138	3	0	3	2	3	13	0.685859	0	1.02429	0.203578	0.295407	0.968362
hsa-miR-3139	0	3	0	1	2	0	0	0.492819	0	0.101789	0.196938	0
hsa-miR-3140-3p	0	2	8	3	1	19	0	0.328546	2.73143	0.305367	0.0984689	1.4153
hsa-miR-3140-5p	2	1	1	3	1	0	0.457239	0.164273	0.341429	0.305367	0.0984689	0
hsa-miR-3142	1	0	0	1	2	2	0.22862	0	0	0.101789	0.196938	0.148979
hsa-miR-3143	2	2	0	2	6	2	0.457239	0.328546	0	0.203578	0.590813	0.148979
hsa-miR-3144-3p	4	4	1	0	4	5	0.914478	0.657092	0.341429	0	0.393876	0.372447
hsa-miR-3144-5p	0	0	0	0	0	2	0	0	0	0	0	0.148979
hsa-miR-3145-3p	0	2	2	9	12	1	0	0.328546	0.682858	0.916102	1.18163	0.0744893
hsa-miR-3145-5p	1	1	0	3	3	0	0.22862	0.164273	0	0.305367	0.295407	0
hsa-miR-3146	0	0	2	0	1	7	0	0	0.682858	0	0.0984689	0.521425
hsa-miR-3148	2	3	2	3	1	2	0.457239	0.492819	0.682858	0.305367	0.0984689	0.148979
hsa-miR-3149	3	7	5	8	3	17	0.685859	1.14991	1.70715	0.814313	0.295407	1.26632
hsa-miR-3150a-3p	0	0	2	0	0	2	0	0	0.682858	0	0	0.148979
hsa-miR-3150a-5p	2	3	12	6	7	47	0.457239	0.492819	4.09715	0.610735	0.689282	3.501
hsa-miR-3150b-3p	2	3	8	6	6	42	0.457239	0.492819	2.73143	0.610735	0.590813	3.12855
hsa-miR-3150b-5p	0	0	2	0	0	0	0	0	0.682858	0	0	0
hsa-miR-3151-5p	0	3	0	1	0	3	0	0.492819	0	0.101789	0	0.223468
hsa-miR-3154	2	0	1	0	0	6	0.457239	0	0.341429	0	0	0.446936
hsa-miR-3155a	0	1	0	4	0	0	0	0.164273	0	0.407156	0	0
hsa-miR-3155b	3	9	1	14	9	41	0.685859	1.47846	0.341429	1.42505	0.88622	3.05406
hsa-miR-3157-3p	12	19	10	32	23	49	2.74343	3.12119	3.41429	3.25725	2.26478	3.64998
hsa-miR-3157-5p	6	10	10	8	4	39	1.37172	1.64273	3.41429	0.814313	0.393876	2.90508
hsa-miR-3158-3p	78	89	288	139	100	1114	17.8323	14.6203	98.3316	14.1487	9.84689	82.9811
hsa-miR-3158-5p	67	79	286	119	88	1107	15.3175	12.9776	97.6487	12.1129	8.66526	82.4597
hsa-miR-3159	0	0	0	1	0	1	0	0	0	0.101789	0	0.0744893
hsa-miR-3160-3p	3	1	1	0	0	1	0.685859	0.164273	0.341429	0	0	0.0744893
hsa-miR-3160-5p	3	1	1	0	0	1	0.685859	0.164273	0.341429	0	0	0.0744893
hsa-miR-3162-3p	0	0	0	0	0	2	0	0	0	0	0	0.148979
hsa-miR-3163	0	0	0	2	1	3	0	0	0	0.203578	0.0984689	0.223468
hsa-miR-3164	2	3	3	3	1	3	0.457239	0.492819	1.02429	0.305367	0.0984689	0.223468
hsa-miR-3165	0	1	1	1	0	0	0	0.164273	0.341429	0.101789	0	0
hsa-miR-3173-3p	0	0	0	0	0	1	0	0	0	0	0	0.0744893
hsa-miR-3173-5p	5	3	7	7	10	24	1.1431	0.492819	2.39	0.712524	0.984689	1.78774
hsa-miR-3174	4	3	6	4	8	44	0.914478	0.492819	2.04858	0.407156	0.787751	3.27753
hsa-miR-3175	1	1	6	2	2	26	0.22862	0.164273	2.04858	0.203578	0.196938	1.93672
hsa-miR-3176	14	22	4	36	28	50	3.20067	3.61401	1.36572	3.66441	2.75713	3.72447
hsa-miR-3177-3p	6	10	7	5	5	45	1.37172	1.64273	2.39	0.508946	0.492344	3.35202
hsa-miR-3177-5p	1	0	1	3	7	2	0.22862	0	0.341429	0.305367	0.689282	0.148979
hsa-miR-3179	6	7	26	24	18	67	1.37172	1.14991	8.87716	2.44294	1.77244	4.99079
hsa-miR-3180	2	3	1	7	1	17	0.457239	0.492819	0.341429	0.712524	0.0984689	1.26632
hsa-miR-3180-3p	2	3	1	7	1	17	0.457239	0.492819	0.341429	0.712524	0.0984689	1.26632
hsa-miR-3180-5p	0	1	5	3	2	19	0	0.164273	1.70715	0.305367	0.196938	1.4153
hsa-miR-3181	0	0	0	0	1	0	0	0	0	0	0.0984689	0
hsa-miR-3183	0	0	0	0	0	3	0	0	0	0	0	0.223468
hsa-miR-3184-3p	6420	6455	12544	7952	8073	32904	1467.74	1060.38	4282.89	809.427	794.939	2451
hsa-miR-3184-5p	6934	9282	12671	13606	13700	48013	1585.25	1524.78	4326.25	1384.94	1349.02	3576.46
hsa-miR-3186-3p	1	3	0	0	0	0	0.22862	0.492819	0	0	0	0
hsa-miR-3186-5p	0	0	0	0	0	3	0	0	0	0	0	0.223468
hsa-miR-3187-3p	1	2	0	3	0	3	0.22862	0.328546	0	0.305367	0	0.223468
hsa-miR-3187-5p	1	0	1	0	1	0	0.22862	0	0.341429	0	0.0984689	0
hsa-miR-3188	2	0	0	2	0	7	0.457239	0	0	0.203578	0	0.521425
hsa-miR-3189-3p	1	1	0	0	1	4	0.22862	0.164273	0	0	0.0984689	0.297957
hsa-miR-3189-5p	0	0	0	0	0	1	0	0	0	0	0	0.0744893
hsa-miR-3190-3p	3	2	9	4	1	25	0.685859	0.328546	3.07286	0.407156	0.0984689	1.86223
hsa-miR-3190-5p	0	2	0	0	1	1	0	0.328546	0	0	0.0984689	0.0744893
hsa-miR-3191-3p	0	4	0	1	1	1	0	0.657092	0	0.101789	0.0984689	0.0744893
hsa-miR-3191-5p	3	2	7	4	1	23	0.685859	0.328546	2.39	0.407156	0.0984689	1.71326
hsa-miR-3192-5p	0	0	1	0	1	2	0	0	0.341429	0	0.0984689	0.148979
hsa-miR-3194-3p	0	1	0	0	0	0	0	0.164273	0	0	0	0
hsa-miR-3198	0	0	0	0	0	2	0	0	0	0	0	0.148979
hsa-miR-3199	3	0	0	5	3	5	0.685859	0	0	0.508946	0.295407	0.372447
hsa-miR-32-3p	103	126	73	262	212	317	23.5478	20.6984	24.9243	26.6687	20.8754	23.6131
hsa-miR-32-5p	865	995	238	2841	1271	1819	197.756	163.452	81.2601	289.183	125.154	135.496
hsa-miR-3200-3p	7	5	0	3	4	16	1.60034	0.821365	0	0.305367	0.393876	1.19183
hsa-miR-3202	0	0	0	0	1	0	0	0	0	0	0.0984689	0
hsa-miR-320a-3p	3119	2715	7830	4760	3686	15745	713.064	446.001	2673.39	484.516	362.956	1172.83
hsa-miR-320a-5p	6	3	3	2	0	11	1.37172	0.492819	1.02429	0.203578	0	0.819383
hsa-miR-320b	191	156	297	175	122	564	43.6663	25.6266	101.404	17.8131	12.0132	42.012
hsa-miR-320c	36	36	71	26	32	163	8.2303	5.91383	24.2415	2.64652	3.151	12.1418
hsa-miR-320d	16	14	24	14	12	82	3.65791	2.29982	8.1943	1.42505	1.18163	6.10813
hsa-miR-320e	1	0	1	0	2	0	0.22862	0	0.341429	0	0.196938	0
hsa-miR-323a-3p	1	0	0	0	0	0	0.22862	0	0	0	0	0
hsa-miR-324-3p	5	11	7	8	2	17	1.1431	1.807	2.39	0.814313	0.196938	1.26632
hsa-miR-324-5p	79	57	63	82	60	108	18.0609	9.36356	21.51	8.34671	5.90813	8.04485
hsa-miR-326	56	51	47	63	34	167	12.8027	8.37792	16.0472	6.41271	3.34794	12.4397
hsa-miR-328-3p	179	282	269	342	269	1253	40.9229	46.325	91.8445	34.8119	26.4881	93.3352
hsa-miR-329-3p	2	0	1	0	0	0	0.457239	0	0.341429	0	0	0
hsa-miR-330-3p	109	157	149	246	184	885	24.9195	25.7909	50.8729	25.0401	18.1183	65.9231
hsa-miR-330-5p	267	240	431	324	175	1290	61.0414	39.4255	147.156	32.9797	17.2321	96.0913
hsa-miR-331-3p	16	26	27	39	37	137	3.65791	4.2711	9.21859	3.96978	3.64335	10.205
hsa-miR-331-5p	60	102	34	115	73	313	13.7172	16.7558	11.6086	11.7057	7.18823	23.3152
hsa-miR-335-3p	9	21	8	23	26	77	2.05758	3.44973	2.73143	2.34115	2.56019	5.73568
hsa-miR-335-5p	25	25	9	62	25	49	5.71549	4.10682	3.07286	6.31092	2.46172	3.64998
hsa-miR-338-3p	50	46	23	105	75	100	11.431	7.55656	7.85287	10.6879	7.38517	7.44893
hsa-miR-338-5p	15	14	12	27	21	42	3.42929	2.29982	4.09715	2.74831	2.06785	3.12855
hsa-miR-339-3p	758	1144	574	1489	922	5544	173.294	187.928	195.98	151.564	90.7883	412.969
hsa-miR-339-5p	963	1500	392	1359	1104	1719	220.161	246.409	133.84	138.331	108.71	128.047
hsa-miR-33a-3p	64	48	15	48	50	35	14.6316	7.8851	5.12144	4.88588	4.92344	2.60713
hsa-miR-33a-5p	21	23	0	69	37	10	4.80101	3.77828	0	7.02345	3.64335	0.744893
hsa-miR-33b-3p	65	68	6	196	82	62	14.8603	11.1706	2.04858	19.9507	8.07445	4.61834
hsa-miR-33b-5p	2	1	0	1	2	0	0.457239	0.164273	0	0.101789	0.196938	0
hsa-miR-340-3p	795	1072	1369	2601	1326	9666	181.753	176.101	467.417	264.753	130.57	720.014
hsa-miR-340-5p	31801	44462	3803	76022	77369	28309	7270.33	7303.91	1298.46	7738.21	7618.44	2108.72
hsa-miR-342-3p	3372	3194	23079	4284	3945	31611	770.905	524.688	7879.84	436.065	388.46	2354.68
hsa-miR-342-5p	32	21	93	36	39	263	7.31582	3.44973	31.7529	3.66441	3.84029	19.5907
hsa-miR-345-5p	195	288	224	288	195	1384	44.5808	47.3106	76.4801	29.3153	19.2014	103.093
hsa-miR-346	0	0	1	0	2	1	0	0	0.341429	0	0.196938	0.0744893
hsa-miR-34a-3p	0	0	0	0	1	1	0	0	0	0	0.0984689	0.0744893
hsa-miR-34a-5p	94	202	60	130	331	221	21.4902	33.1831	20.4858	13.2326	32.5932	16.4621
hsa-miR-34b-3p	6	9	23	15	6	99	1.37172	1.47846	7.85287	1.52684	0.590813	7.37445
hsa-miR-34b-5p	4	5	0	11	8	0	0.914478	0.821365	0	1.11968	0.787751	0
hsa-miR-34c-3p	1	5	8	5	5	26	0.22862	0.821365	2.73143	0.508946	0.492344	1.93672
hsa-miR-34c-5p	931	891	463	1491	1193	1815	212.845	146.367	158.082	151.768	117.473	135.198
hsa-miR-3529-3p	26167	31578	32169	48115	58380	98435	5982.29	5187.41	10983.4	4897.58	5748.61	7332.36
hsa-miR-3529-5p	0	0	0	0	0	1	0	0	0	0	0	0.0744893
hsa-miR-3605-3p	8	11	18	7	10	44	1.82896	1.807	6.14573	0.712524	0.984689	3.27753
hsa-miR-3605-5p	3	5	11	16	14	73	0.685859	0.821365	3.75572	1.62863	1.37856	5.43772
hsa-miR-3609	4	1	12	0	3	31	0.914478	0.164273	4.09715	0	0.295407	2.30917
hsa-miR-361-3p	3785	3341	4016	5924	5058	13660	865.325	548.836	1371.18	602.999	498.056	1017.52
hsa-miR-361-5p	1004	1205	675	1422	1322	2010	229.534	197.949	230.465	144.744	130.176	149.724
hsa-miR-3611	24	30	0	41	33	3	5.48687	4.92819	0	4.17335	3.24947	0.223468
hsa-miR-3614-3p	30	8	5	13	4	14	6.85859	1.31418	1.70715	1.32326	0.393876	1.04285
hsa-miR-3614-5p	46	19	49	8	0	16	10.5165	3.12119	16.73	0.814313	0	1.19183
hsa-miR-3615	556	618	462	956	477	2891	127.112	101.521	157.74	97.3104	46.9697	215.349
hsa-miR-3617-3p	0	0	0	0	0	5	0	0	0	0	0	0.372447
hsa-miR-3617-5p	0	0	1	0	0	0	0	0	0.341429	0	0	0
hsa-miR-3619-3p	0	0	5	1	1	5	0	0	1.70715	0.101789	0.0984689	0.372447
hsa-miR-3619-5p	0	1	0	1	0	2	0	0.164273	0	0.101789	0	0.148979
hsa-miR-362-3p	35	30	10	19	10	12	8.00168	4.92819	3.41429	1.93399	0.984689	0.893872
hsa-miR-362-5p	347	440	220	1110	1015	1083	79.331	72.2801	75.1144	112.986	99.9459	80.672
hsa-miR-3620-3p	0	0	0	0	0	1	0	0	0	0	0	0.0744893
hsa-miR-3620-5p	0	0	0	0	0	2	0	0	0	0	0	0.148979
hsa-miR-363-3p	163	156	455	211	151	1164	37.265	25.6266	155.35	21.4775	14.8688	86.7056
hsa-miR-363-5p	0	0	1	0	0	1	0	0	0.341429	0	0	0.0744893
hsa-miR-3648	0	0	0	0	0	3	0	0	0	0	0	0.223468
hsa-miR-3651	1	0	1	2	2	4	0.22862	0	0.341429	0.203578	0.196938	0.297957
hsa-miR-3657	1	1	0	1	3	0	0.22862	0.164273	0	0.101789	0.295407	0
hsa-miR-365a-3p	274	318	552	653	899	2035	62.6417	52.2388	188.469	66.4683	88.5235	151.586
hsa-miR-365a-5p	6	2	34	3	7	17	1.37172	0.328546	11.6086	0.305367	0.689282	1.26632
hsa-miR-365b-5p	18	28	42	47	58	205	4.11515	4.59964	14.34	4.78409	5.7112	15.2703
hsa-miR-3661	2	0	1	2	0	5	0.457239	0	0.341429	0.203578	0	0.372447
hsa-miR-3662	0	1	1	5	0	3	0	0.164273	0.341429	0.508946	0	0.223468
hsa-miR-3667-3p	6	9	3	8	4	11	1.37172	1.47846	1.02429	0.814313	0.393876	0.819383
hsa-miR-3667-5p	0	0	0	0	0	1	0	0	0	0	0	0.0744893
hsa-miR-367-3p	0	0	3	0	0	3	0	0	1.02429	0	0	0.223468
hsa-miR-3677-3p	6	5	0	7	1	5	1.37172	0.821365	0	0.712524	0.0984689	0.372447
hsa-miR-3677-5p	0	3	0	1	3	0	0	0.492819	0	0.101789	0.295407	0
hsa-miR-3678-3p	1	2	0	1	0	7	0.22862	0.328546	0	0.101789	0	0.521425
hsa-miR-3679-5p	0	1	1	0	0	1	0	0.164273	0.341429	0	0	0.0744893
hsa-miR-3680-3p	0	0	0	0	0	2	0	0	0	0	0	0.148979
hsa-miR-3680-5p	2	4	0	14	0	0	0.457239	0.657092	0	1.42505	0	0
hsa-miR-3681-5p	0	2	0	0	0	3	0	0.328546	0	0	0	0.223468
hsa-miR-3682-5p	1	2	2	0	0	2	0.22862	0.328546	0.682858	0	0	0.148979
hsa-miR-3684	3	5	1	4	7	5	0.685859	0.821365	0.341429	0.407156	0.689282	0.372447
hsa-miR-3685	0	1	3	1	2	2	0	0.164273	1.02429	0.101789	0.196938	0.148979
hsa-miR-3686	7	8	6	14	16	29	1.60034	1.31418	2.04858	1.42505	1.5755	2.16019
hsa-miR-3688-3p	7	6	1	7	5	25	1.60034	0.985638	0.341429	0.712524	0.492344	1.86223
hsa-miR-3688-5p	6	5	1	7	5	24	1.37172	0.821365	0.341429	0.712524	0.492344	1.78774
hsa-miR-369-3p	7	3	0	1	1	1	1.60034	0.492819	0	0.101789	0.0984689	0.0744893
hsa-miR-3690	9	9	57	28	13	220	2.05758	1.47846	19.4615	2.85009	1.2801	16.3877
hsa-miR-3691-3p	0	2	0	0	0	0	0	0.328546	0	0	0	0
hsa-miR-3691-5p	6	8	3	7	7	13	1.37172	1.31418	1.02429	0.712524	0.689282	0.968362
hsa-miR-3692-3p	0	0	1	0	1	0	0	0	0.341429	0	0.0984689	0
hsa-miR-3692-5p	0	0	0	1	0	0	0	0	0	0.101789	0	0
hsa-miR-370-3p	3	2	3	0	0	0	0.685859	0.328546	1.02429	0	0	0
hsa-miR-371a-3p	3	1	17	3	4	17	0.685859	0.164273	5.8043	0.305367	0.393876	1.26632
hsa-miR-371a-5p	1	0	5	0	0	12	0.22862	0	1.70715	0	0	0.893872
hsa-miR-371b-3p	1	0	5	0	0	15	0.22862	0	1.70715	0	0	1.11734
hsa-miR-371b-5p	3	1	17	3	4	17	0.685859	0.164273	5.8043	0.305367	0.393876	1.26632
hsa-miR-372-3p	0	1	413	1	0	431	0	0.164273	141.01	0.101789	0	32.1049
hsa-miR-373-3p	0	0	2	0	0	10	0	0	0.682858	0	0	0.744893
hsa-miR-374a-3p	972	1180	149	2437	2268	944	222.218	193.842	50.8729	248.06	223.327	70.3179
hsa-miR-374a-5p	2491	2821	485	6025	4335	4292	569.491	463.414	165.593	613.279	426.863	319.708
hsa-miR-374b-3p	137	231	33	306	233	146	31.3209	37.9471	11.2672	31.1475	22.9433	10.8754
hsa-miR-374b-5p	2799	2958	780	5574	4414	3661	639.906	485.92	266.315	567.372	434.642	272.706
hsa-miR-374c-3p	2798	2950	779	5568	4407	3656	639.677	484.605	265.973	566.762	433.952	272.333
hsa-miR-374c-5p	16	10	4	10	3	9	3.65791	1.64273	1.36572	1.01789	0.295407	0.670404
hsa-miR-375-3p	2	3	27	1	1	26	0.457239	0.492819	9.21859	0.101789	0.0984689	1.93672
hsa-miR-376b-5p	0	0	1	0	0	0	0	0	0.341429	0	0	0
hsa-miR-376c-5p	0	0	1	0	0	0	0	0	0.341429	0	0	0
hsa-miR-377-3p	1	0	0	0	0	0	0.22862	0	0	0	0	0
hsa-miR-378a-3p	12347	25587	9258	41662	36997	95446	2822.77	4203.25	3160.95	4240.74	3643.05	7109.71
hsa-miR-378a-5p	497	996	172	1594	1863	1018	113.624	163.616	58.7258	162.252	183.448	75.8302
hsa-miR-378c	1361	1356	860	1610	785	6171	311.151	222.754	293.629	163.88	77.2981	459.674
hsa-miR-378d	162	210	456	214	128	4311	37.0364	34.4973	155.692	21.7829	12.604	321.124
hsa-miR-378e	1	3	4	2	1	28	0.22862	0.492819	1.36572	0.203578	0.0984689	2.0857
hsa-miR-378f	4	0	3	3	1	28	0.914478	0	1.02429	0.305367	0.0984689	2.0857
hsa-miR-378g	2	2	2	5	2	33	0.457239	0.328546	0.682858	0.508946	0.196938	2.45815
hsa-miR-378i	3	4	5	4	5	14	0.685859	0.657092	1.70715	0.407156	0.492344	1.04285
hsa-miR-379-3p	0	0	0	0	0	1	0	0	0	0	0	0.0744893
hsa-miR-379-5p	1	1	14	0	0	2	0.22862	0.164273	4.78001	0	0	0.148979
hsa-miR-381-3p	5	9	22	2	3	7	1.1431	1.47846	7.51144	0.203578	0.295407	0.521425
hsa-miR-382-5p	0	0	2	0	0	1	0	0	0.682858	0	0	0.0744893
hsa-miR-383-5p	0	0	1	0	0	1	0	0	0.341429	0	0	0.0744893
hsa-miR-3909	111	237	152	352	334	1515	25.3768	38.9327	51.8972	35.8298	32.8886	112.851
hsa-miR-3910	0	1	0	0	0	0	0	0.164273	0	0	0	0
hsa-miR-3911	0	0	2	2	2	6	0	0	0.682858	0.203578	0.196938	0.446936
hsa-miR-3912-3p	79	75	13	145	128	56	18.0609	12.3205	4.43858	14.7594	12.604	4.1714
hsa-miR-3913-3p	6	8	7	8	4	23	1.37172	1.31418	2.39	0.814313	0.393876	1.71326
hsa-miR-3913-5p	6	9	7	8	4	27	1.37172	1.47846	2.39	0.814313	0.393876	2.01121
hsa-miR-3916	1	1	14	6	4	4	0.22862	0.164273	4.78001	0.610735	0.393876	0.297957
hsa-miR-3917	0	0	0	0	0	1	0	0	0	0	0	0.0744893
hsa-miR-3918	0	1	0	1	2	3	0	0.164273	0	0.101789	0.196938	0.223468
hsa-miR-3922-5p	2	2	3	1	1	10	0.457239	0.328546	1.02429	0.101789	0.0984689	0.744893
hsa-miR-3924	0	0	0	0	1	0	0	0	0	0	0.0984689	0
hsa-miR-3925-3p	0	1	0	1	2	1	0	0.164273	0	0.101789	0.196938	0.0744893
hsa-miR-3928-3p	13	22	29	25	6	117	2.97205	3.61401	9.90145	2.54473	0.590813	8.71525
hsa-miR-3928-5p	4	7	0	5	2	11	0.914478	1.14991	0	0.508946	0.196938	0.819383
hsa-miR-3934-5p	4	3	5	3	1	11	0.914478	0.492819	1.70715	0.305367	0.0984689	0.819383
hsa-miR-3939	4	5	3	5	1	9	0.914478	0.821365	1.02429	0.508946	0.0984689	0.670404
hsa-miR-3940-3p	12	20	7	20	16	25	2.74343	3.28546	2.39	2.03578	1.5755	1.86223
hsa-miR-3940-5p	0	0	1	0	0	1	0	0	0.341429	0	0	0.0744893
hsa-miR-3942-3p	1	0	0	7	5	0	0.22862	0	0	0.712524	0.492344	0
hsa-miR-3942-5p	2	0	1	2	6	5	0.457239	0	0.341429	0.203578	0.590813	0.372447
hsa-miR-3943	0	4	0	2	1	7	0	0.657092	0	0.203578	0.0984689	0.521425
hsa-miR-3944-3p	0	2	1	0	2	8	0	0.328546	0.341429	0	0.196938	0.595915
hsa-miR-3944-5p	0	0	0	1	0	4	0	0	0	0.101789	0	0.297957
hsa-miR-409-3p	8	4	4	1	1	2	1.82896	0.657092	1.36572	0.101789	0.0984689	0.148979
hsa-miR-409-5p	0	0	1	0	0	0	0	0	0.341429	0	0	0
hsa-miR-410-3p	0	1	0	0	0	0	0	0.164273	0	0	0	0
hsa-miR-411-5p	0	2	12	2	2	2	0	0.328546	4.09715	0.203578	0.196938	0.148979
hsa-miR-412-5p	0	4	0	0	2	0	0	0.657092	0	0	0.196938	0
hsa-miR-421	172	139	102	278	188	540	39.3226	22.8339	34.8258	28.2974	18.5122	40.2242
hsa-miR-422a	0	0	0	0	0	4	0	0	0	0	0	0.297957
hsa-miR-423-3p	7123	9457	12916	13879	13986	48605	1628.46	1553.53	4409.9	1412.73	1377.19	3620.55
hsa-miR-423-5p	6420	6455	12547	7952	8075	32910	1467.74	1060.38	4283.91	809.427	795.136	2451.44
hsa-miR-424-3p	461	266	278	682	301	869	105.394	43.6966	94.9173	69.4202	29.6391	64.7312
hsa-miR-424-5p	419	310	67	735	401	311	95.7916	50.9246	22.8758	74.815	39.486	23.1662
hsa-miR-425-3p	579	827	376	890	742	1550	132.371	135.854	128.377	90.5923	73.0639	115.458
hsa-miR-425-5p	6901	8874	11455	13486	11180	42642	1577.7	1457.76	3911.07	1372.73	1100.88	3176.37
hsa-miR-4286	321	443	197	312	243	810	73.3869	72.7729	67.2616	31.7582	23.9279	60.3364
hsa-miR-429	25	30	4	75	86	43	5.71549	4.92819	1.36572	7.63418	8.46833	3.20304
hsa-miR-431-5p	0	1	0	0	0	0	0	0.164273	0	0	0	0
hsa-miR-432-5p	0	1	0	0	0	0	0	0.164273	0	0	0	0
hsa-miR-4326	132	143	236	308	211	1047	30.1778	23.491	80.5773	31.351	20.7769	77.9903
hsa-miR-433-3p	1	0	1	0	0	0	0.22862	0	0.341429	0	0	0
hsa-miR-4420	0	0	0	0	0	11	0	0	0	0	0	0.819383
hsa-miR-4421	11	12	10	10	11	41	2.51481	1.97128	3.41429	1.01789	1.08316	3.05406
hsa-miR-4423-3p	0	1	1	4	1	14	0	0.164273	0.341429	0.407156	0.0984689	1.04285
hsa-miR-4423-5p	0	3	2	1	0	11	0	0.492819	0.682858	0.101789	0	0.819383
hsa-miR-4424	1	0	0	1	0	0	0.22862	0	0	0.101789	0	0
hsa-miR-4425	16	27	18	20	28	93	3.65791	4.43537	6.14573	2.03578	2.75713	6.92751
hsa-miR-4426	1	2	0	0	0	0	0.22862	0.328546	0	0	0	0
hsa-miR-4431	6	0	0	12	8	31	1.37172	0	0	1.22147	0.787751	2.30917
hsa-miR-4433a-3p	5	4	0	0	0	0	1.1431	0.657092	0	0	0	0
hsa-miR-4433a-5p	1	0	0	0	0	0	0.22862	0	0	0	0	0
hsa-miR-4433b-3p	1	0	0	0	0	0	0.22862	0	0	0	0	0
hsa-miR-4433b-5p	5	4	0	0	0	0	1.1431	0.657092	0	0	0	0
hsa-miR-4435	0	0	0	0	0	6	0	0	0	0	0	0.446936
hsa-miR-4437	0	2	0	0	0	0	0	0.328546	0	0	0	0
hsa-miR-4439	0	0	0	4	3	5	0	0	0	0.407156	0.295407	0.372447
hsa-miR-4440	1	0	0	0	0	0	0.22862	0	0	0	0	0
hsa-miR-4445-3p	0	0	0	0	0	1	0	0	0	0	0	0.0744893
hsa-miR-4449	0	1	0	1	0	0	0	0.164273	0	0.101789	0	0
hsa-miR-4454	15	24	15	27	6	85	3.42929	3.94255	5.12144	2.74831	0.590813	6.33159
hsa-miR-4457	0	0	1	0	0	0	0	0	0.341429	0	0	0
hsa-miR-4465	0	0	0	0	0	2	0	0	0	0	0	0.148979
hsa-miR-4466	0	2	0	0	0	6	0	0.328546	0	0	0	0.446936
hsa-miR-4467	0	1	0	0	2	0	0	0.164273	0	0	0.196938	0
hsa-miR-4469	0	0	0	1	0	1	0	0	0	0.101789	0	0.0744893
hsa-miR-4470	0	2	5	4	4	18	0	0.328546	1.70715	0.407156	0.393876	1.34081
hsa-miR-4473	2	0	1	3	0	5	0.457239	0	0.341429	0.305367	0	0.372447
hsa-miR-4477a	3	3	10	6	6	11	0.685859	0.492819	3.41429	0.610735	0.590813	0.819383
hsa-miR-4477b	7	6	2	11	12	16	1.60034	0.985638	0.682858	1.11968	1.18163	1.19183
hsa-miR-4479	2	3	2	7	5	23	0.457239	0.492819	0.682858	0.712524	0.492344	1.71326
hsa-miR-448	0	0	0	0	1	0	0	0	0	0	0.0984689	0
hsa-miR-4484	1	1	0	1	0	2	0.22862	0.164273	0	0.101789	0	0.148979
hsa-miR-4485-3p	4	14	9	2	2	13	0.914478	2.29982	3.07286	0.203578	0.196938	0.968362
hsa-miR-4485-5p	0	4	0	0	0	1	0	0.657092	0	0	0	0.0744893
hsa-miR-4487	0	1	0	0	0	1	0	0.164273	0	0	0	0.0744893
hsa-miR-4498	0	0	0	3	0	2	0	0	0	0.305367	0	0.148979
hsa-miR-449a	34	40	3	42	41	47	7.77306	6.57092	1.02429	4.27514	4.03722	3.501
hsa-miR-449b-3p	1	1	0	0	0	0	0.22862	0.164273	0	0	0	0
hsa-miR-449b-5p	2	4	0	3	9	5	0.457239	0.657092	0	0.305367	0.88622	0.372447
hsa-miR-449c-5p	46	52	40	58	90	127	10.5165	8.5422	13.6572	5.90377	8.8622	9.46015
hsa-miR-4501	2	0	0	0	0	1	0.457239	0	0	0	0	0.0744893
hsa-miR-4504	4	5	0	3	1	10	0.914478	0.821365	0	0.305367	0.0984689	0.744893
hsa-miR-4505	0	0	0	0	0	1	0	0	0	0	0	0.0744893
hsa-miR-4507	0	0	0	0	1	0	0	0	0	0	0.0984689	0
hsa-miR-450a-1-3p	2	3	1	7	3	6	0.457239	0.492819	0.341429	0.712524	0.295407	0.446936
hsa-miR-450a-2-3p	10	6	6	15	11	23	2.2862	0.985638	2.04858	1.52684	1.08316	1.71326
hsa-miR-450a-5p	781	614	456	1449	825	2144	178.552	100.864	155.692	147.492	81.2368	159.705
hsa-miR-450b-3p	0	1	0	0	0	0	0	0.164273	0	0	0	0
hsa-miR-450b-5p	344	344	171	762	567	1042	78.6451	56.5099	58.3844	77.5633	55.8319	77.6179
hsa-miR-4511	3	5	5	2	3	4	0.685859	0.821365	1.70715	0.203578	0.295407	0.297957
hsa-miR-4512	1	1	0	0	1	0	0.22862	0.164273	0	0	0.0984689	0
hsa-miR-4515	0	0	4	1	0	1	0	0	1.36572	0.101789	0	0.0744893
hsa-miR-4517	0	0	2	4	3	0	0	0	0.682858	0.407156	0.295407	0
hsa-miR-4518	0	2	0	5	3	0	0	0.328546	0	0.508946	0.295407	0
hsa-miR-4519	0	2	0	0	0	0	0	0.328546	0	0	0	0
hsa-miR-451a	130	124	9988	72	55	95	29.7205	20.3699	3410.19	7.32882	5.41579	7.07649
hsa-miR-452-5p	20	28	15	45	32	66	4.57239	4.59964	5.12144	4.58051	3.151	4.9163
hsa-miR-4521	1958	1387	1809	1795	1553	1791	447.637	227.847	617.645	182.711	152.922	133.41
hsa-miR-4522	0	4	1	0	1	5	0	0.657092	0.341429	0	0.0984689	0.372447
hsa-miR-4523	0	0	0	2	0	0	0	0	0	0.203578	0	0
hsa-miR-4524a-3p	0	1	0	0	0	0	0	0.164273	0	0	0	0
hsa-miR-4524b-5p	0	1	0	0	0	0	0	0.164273	0	0	0	0
hsa-miR-4527	0	0	1	0	0	0	0	0	0.341429	0	0	0
hsa-miR-4529-5p	0	0	0	1	0	0	0	0	0	0.101789	0	0
hsa-miR-4536-3p	0	0	0	1	0	4	0	0	0	0.101789	0	0.297957
hsa-miR-4536-5p	0	1	3	3	0	7	0	0.164273	1.02429	0.305367	0	0.521425
hsa-miR-454-3p	950	1031	509	1747	1753	1585	217.189	169.365	173.787	177.826	172.616	118.066
hsa-miR-454-5p	14	18	8	31	15	53	3.20067	2.95691	2.73143	3.15546	1.47703	3.94794
hsa-miR-455-3p	237	387	235	376	438	658	54.1828	63.5736	80.2359	38.2727	43.1294	49.014
hsa-miR-455-5p	1166	1915	653	2876	2818	4379	266.57	314.583	222.953	292.745	277.485	326.189
hsa-miR-4632-3p	0	0	2	4	2	13	0	0	0.682858	0.407156	0.196938	0.968362
hsa-miR-4638-3p	0	1	1	0	1	0	0	0.164273	0.341429	0	0.0984689	0
hsa-miR-4638-5p	0	1	2	0	0	3	0	0.164273	0.682858	0	0	0.223468
hsa-miR-4639-5p	3	3	10	3	0	15	0.685859	0.492819	3.41429	0.305367	0	1.11734
hsa-miR-4641	1	0	0	0	0	2	0.22862	0	0	0	0	0.148979
hsa-miR-4642	7	8	0	10	5	0	1.60034	1.31418	0	1.01789	0.492344	0
hsa-miR-4645-3p	8	8	9	5	3	12	1.82896	1.31418	3.07286	0.508946	0.295407	0.893872
hsa-miR-4646-3p	0	0	0	0	0	1	0	0	0	0	0	0.0744893
hsa-miR-4646-5p	1	0	1	0	0	3	0.22862	0	0.341429	0	0	0.223468
hsa-miR-4647	0	0	3	1	0	1	0	0	1.02429	0.101789	0	0.0744893
hsa-miR-4648	0	0	0	0	0	1	0	0	0	0	0	0.0744893
hsa-miR-4651	0	2	0	0	0	0	0	0.328546	0	0	0	0
hsa-miR-4654	0	1	0	0	0	0	0	0.164273	0	0	0	0
hsa-miR-4657	1	1	3	0	0	1	0.22862	0.164273	1.02429	0	0	0.0744893
hsa-miR-4658	0	0	0	0	0	2	0	0	0	0	0	0.148979
hsa-miR-4659a-3p	6	6	7	13	5	38	1.37172	0.985638	2.39	1.32326	0.492344	2.8306
hsa-miR-4659a-5p	0	1	0	0	3	2	0	0.164273	0	0	0.295407	0.148979
hsa-miR-4659b-3p	0	1	0	0	0	2	0	0.164273	0	0	0	0.148979
hsa-miR-4659b-5p	4	6	7	9	0	27	0.914478	0.985638	2.39	0.916102	0	2.01121
hsa-miR-4660	0	0	1	3	2	3	0	0	0.341429	0.305367	0.196938	0.223468
hsa-miR-4661-3p	0	0	0	0	1	2	0	0	0	0	0.0984689	0.148979
hsa-miR-4661-5p	9	14	60	64	33	419	2.05758	2.29982	20.4858	6.5145	3.24947	31.211
hsa-miR-4662a-3p	2	3	3	8	10	8	0.457239	0.492819	1.02429	0.814313	0.984689	0.595915
hsa-miR-4662a-5p	167	214	279	500	324	1925	38.1795	35.1544	95.2587	50.8946	31.9039	143.392
hsa-miR-4662b	160	206	276	483	312	1902	36.5791	33.8402	94.2345	49.1641	30.7223	141.679
hsa-miR-4664-3p	31	41	90	48	37	221	7.0872	6.73519	30.7286	4.88588	3.64335	16.4621
hsa-miR-4664-5p	0	0	0	0	5	5	0	0	0	0	0.492344	0.372447
hsa-miR-4665-5p	2	3	1	4	3	21	0.457239	0.492819	0.341429	0.407156	0.295407	1.56428
hsa-miR-4666a-3p	0	1	0	1	0	0	0	0.164273	0	0.101789	0	0
hsa-miR-4666a-5p	0	1	0	0	0	0	0	0.164273	0	0	0	0
hsa-miR-4667-3p	0	0	0	0	0	1	0	0	0	0	0	0.0744893
hsa-miR-4667-5p	0	0	0	0	0	2	0	0	0	0	0	0.148979
hsa-miR-4669	1	0	0	0	0	0	0.22862	0	0	0	0	0
hsa-miR-4670-3p	1	0	1	0	0	0	0.22862	0	0.341429	0	0	0
hsa-miR-4670-5p	1	0	0	0	0	0	0.22862	0	0	0	0	0
hsa-miR-4671-3p	1	1	0	0	2	0	0.22862	0.164273	0	0	0.196938	0
hsa-miR-4671-5p	0	0	0	1	1	6	0	0	0	0.101789	0.0984689	0.446936
hsa-miR-4672	0	0	0	1	1	0	0	0	0	0.101789	0.0984689	0
hsa-miR-4673	0	0	0	1	3	0	0	0	0	0.101789	0.295407	0
hsa-miR-4676-3p	2	4	2	4	3	4	0.457239	0.657092	0.682858	0.407156	0.295407	0.297957
hsa-miR-4676-5p	0	1	0	0	0	0	0	0.164273	0	0	0	0
hsa-miR-4677-3p	178	267	138	419	398	1058	40.6943	43.8609	47.1172	42.6496	39.1906	78.8097
hsa-miR-4677-5p	23	25	42	48	39	196	5.25825	4.10682	14.34	4.88588	3.84029	14.5999
hsa-miR-4679	1	0	1	4	0	0	0.22862	0	0.341429	0.407156	0	0
hsa-miR-4680-3p	0	0	0	1	0	4	0	0	0	0.101789	0	0.297957
hsa-miR-4680-5p	1	4	7	0	1	9	0.22862	0.657092	2.39	0	0.0984689	0.670404
hsa-miR-4684-3p	1	3	3	0	0	7	0.22862	0.492819	1.02429	0	0	0.521425
hsa-miR-4685-3p	3	1	2	0	2	3	0.685859	0.164273	0.682858	0	0.196938	0.223468
hsa-miR-4687-3p	0	1	1	2	0	1	0	0.164273	0.341429	0.203578	0	0.0744893
hsa-miR-4687-5p	0	0	0	0	1	2	0	0	0	0	0.0984689	0.148979
hsa-miR-4688	0	0	0	1	0	1	0	0	0	0.101789	0	0.0744893
hsa-miR-4689	0	0	0	0	1	0	0	0	0	0	0.0984689	0
hsa-miR-4690-3p	6	4	1	6	2	11	1.37172	0.657092	0.341429	0.610735	0.196938	0.819383
hsa-miR-4690-5p	0	1	0	1	0	1	0	0.164273	0	0.101789	0	0.0744893
hsa-miR-4691-3p	0	0	0	0	1	3	0	0	0	0	0.0984689	0.223468
hsa-miR-4695-3p	0	0	0	0	0	1	0	0	0	0	0	0.0744893
hsa-miR-4699-3p	0	0	0	1	0	1	0	0	0	0.101789	0	0.0744893
hsa-miR-4699-5p	0	0	0	0	0	1	0	0	0	0	0	0.0744893
hsa-miR-4700-5p	1	0	0	0	1	0	0.22862	0	0	0	0.0984689	0
hsa-miR-4703-3p	0	3	0	0	0	0	0	0.492819	0	0	0	0
hsa-miR-4703-5p	0	0	0	0	0	1	0	0	0	0	0	0.0744893
hsa-miR-4707-3p	11	8	11	6	5	16	2.51481	1.31418	3.75572	0.610735	0.492344	1.19183
hsa-miR-4707-5p	0	0	0	3	0	0	0	0	0	0.305367	0	0
hsa-miR-4709-3p	2	3	0	5	3	15	0.457239	0.492819	0	0.508946	0.295407	1.11734
hsa-miR-4709-5p	3	8	3	6	1	41	0.685859	1.31418	1.02429	0.610735	0.0984689	3.05406
hsa-miR-4713-3p	0	0	0	2	0	2	0	0	0	0.203578	0	0.148979
hsa-miR-4715-5p	0	1	0	0	0	0	0	0.164273	0	0	0	0
hsa-miR-4717-3p	0	0	1	0	0	1	0	0	0.341429	0	0	0.0744893
hsa-miR-4717-5p	0	0	1	0	0	1	0	0	0.341429	0	0	0.0744893
hsa-miR-4723-5p	0	0	1	0	0	0	0	0	0.341429	0	0	0
hsa-miR-4724-5p	0	0	1	5	1	3	0	0	0.341429	0.508946	0.0984689	0.223468
hsa-miR-4725-3p	1	0	0	0	0	4	0.22862	0	0	0	0	0.297957
hsa-miR-4725-5p	1	0	1	1	0	3	0.22862	0	0.341429	0.101789	0	0.223468
hsa-miR-4726-5p	0	4	1	2	2	3	0	0.657092	0.341429	0.203578	0.196938	0.223468
hsa-miR-4732-3p	0	0	1	0	0	0	0	0	0.341429	0	0	0
hsa-miR-4734	0	2	0	1	0	0	0	0.328546	0	0.101789	0	0
hsa-miR-4737	0	1	0	0	0	3	0	0.164273	0	0	0	0.223468
hsa-miR-4738-3p	0	1	1	0	0	0	0	0.164273	0.341429	0	0	0
hsa-miR-4738-5p	0	0	1	0	0	0	0	0	0.341429	0	0	0
hsa-miR-4739	0	0	0	0	1	0	0	0	0	0	0.0984689	0
hsa-miR-4740-5p	0	1	0	0	0	0	0	0.164273	0	0	0	0
hsa-miR-4741	0	2	0	1	1	5	0	0.328546	0	0.101789	0.0984689	0.372447
hsa-miR-4742-3p	7	11	10	12	8	48	1.60034	1.807	3.41429	1.22147	0.787751	3.57549
hsa-miR-4742-5p	2	1	11	6	4	29	0.457239	0.164273	3.75572	0.610735	0.393876	2.16019
hsa-miR-4743-5p	0	0	0	0	0	1	0	0	0	0	0	0.0744893
hsa-miR-4744	1	2	3	2	1	7	0.22862	0.328546	1.02429	0.203578	0.0984689	0.521425
hsa-miR-4745-3p	0	0	0	0	0	1	0	0	0	0	0	0.0744893
hsa-miR-4746-5p	8	7	20	17	15	123	1.82896	1.14991	6.82858	1.73041	1.47703	9.16219
hsa-miR-4748	1	0	0	0	0	0	0.22862	0	0	0	0	0
hsa-miR-4749-3p	0	0	0	0	0	2	0	0	0	0	0	0.148979
hsa-miR-4750-5p	2	1	0	2	1	7	0.457239	0.164273	0	0.203578	0.0984689	0.521425
hsa-miR-4753-3p	2	0	0	0	0	1	0.457239	0	0	0	0	0.0744893
hsa-miR-4754	0	0	0	1	0	0	0	0	0	0.101789	0	0
hsa-miR-4755-3p	2	4	4	7	9	13	0.457239	0.657092	1.36572	0.712524	0.88622	0.968362
hsa-miR-4755-5p	2	4	4	7	9	13	0.457239	0.657092	1.36572	0.712524	0.88622	0.968362
hsa-miR-4761-3p	4	2	1	1	2	0	0.914478	0.328546	0.341429	0.101789	0.196938	0
hsa-miR-4761-5p	0	0	0	1	0	0	0	0	0	0.101789	0	0
hsa-miR-4762-3p	1	1	8	3	1	9	0.22862	0.164273	2.73143	0.305367	0.0984689	0.670404
hsa-miR-4762-5p	0	0	0	0	2	0	0	0	0	0	0.196938	0
hsa-miR-4763-5p	0	1	1	1	0	0	0	0.164273	0.341429	0.101789	0	0
hsa-miR-4765	0	0	1	2	1	1	0	0	0.341429	0.203578	0.0984689	0.0744893
hsa-miR-4766-3p	0	1	0	1	2	4	0	0.164273	0	0.101789	0.196938	0.297957
hsa-miR-4767	0	0	1	0	1	5	0	0	0.341429	0	0.0984689	0.372447
hsa-miR-4769-5p	0	0	0	0	0	1	0	0	0	0	0	0.0744893
hsa-miR-4771	0	0	1	1	0	0	0	0	0.341429	0.101789	0	0
hsa-miR-4772-3p	0	0	0	0	0	2	0	0	0	0	0	0.148979
hsa-miR-4772-5p	2	5	0	3	3	0	0.457239	0.821365	0	0.305367	0.295407	0
hsa-miR-4773	10	9	12	3	4	3	2.2862	1.47846	4.09715	0.305367	0.393876	0.223468
hsa-miR-4774-5p	0	0	0	0	2	3	0	0	0	0	0.196938	0.223468
hsa-miR-4775	7	4	4	7	5	4	1.60034	0.657092	1.36572	0.712524	0.492344	0.297957
hsa-miR-4777-3p	2	8	4	16	7	16	0.457239	1.31418	1.36572	1.62863	0.689282	1.19183
hsa-miR-4781-3p	7	8	9	8	6	28	1.60034	1.31418	3.07286	0.814313	0.590813	2.0857
hsa-miR-4782-5p	1	1	0	2	1	0	0.22862	0.164273	0	0.203578	0.0984689	0
hsa-miR-4785	1	1	0	1	2	8	0.22862	0.164273	0	0.101789	0.196938	0.595915
hsa-miR-4786-3p	0	0	0	1	0	0	0	0	0	0.101789	0	0
hsa-miR-4786-5p	0	0	0	2	1	9	0	0	0	0.203578	0.0984689	0.670404
hsa-miR-4787-3p	2	3	5	17	15	92	0.457239	0.492819	1.70715	1.73041	1.47703	6.85302
hsa-miR-4789-5p	0	1	0	0	0	0	0	0.164273	0	0	0	0
hsa-miR-4791	0	1	3	0	0	9	0	0.164273	1.02429	0	0	0.670404
hsa-miR-4793-3p	0	0	0	0	0	1	0	0	0	0	0	0.0744893
hsa-miR-4794	0	0	0	0	1	0	0	0	0	0	0.0984689	0
hsa-miR-4795-3p	0	0	0	1	4	0	0	0	0	0.101789	0.393876	0
hsa-miR-4796-3p	0	0	0	2	0	2	0	0	0	0.203578	0	0.148979
hsa-miR-4796-5p	1	1	0	1	0	3	0.22862	0.164273	0	0.101789	0	0.223468
hsa-miR-4797-3p	2	0	0	3	0	14	0.457239	0	0	0.305367	0	1.04285
hsa-miR-4797-5p	2	0	0	2	1	15	0.457239	0	0	0.203578	0.0984689	1.11734
hsa-miR-4798-5p	1	0	0	1	1	1	0.22862	0	0	0.101789	0.0984689	0.0744893
hsa-miR-4799-5p	3	1	0	10	4	13	0.685859	0.164273	0	1.01789	0.393876	0.968362
hsa-miR-4800-3p	0	0	1	1	0	0	0	0	0.341429	0.101789	0	0
hsa-miR-4802-3p	5	10	5	25	18	28	1.1431	1.64273	1.70715	2.54473	1.77244	2.0857
hsa-miR-4802-5p	7	7	0	8	3	1	1.60034	1.14991	0	0.814313	0.295407	0.0744893
hsa-miR-4804-3p	0	0	0	0	0	4	0	0	0	0	0	0.297957
hsa-miR-483-3p	0	1	2	0	0	1	0	0.164273	0.682858	0	0	0.0744893
hsa-miR-484	726	788	638	1433	864	3181	165.978	129.447	217.832	145.864	85.0771	236.951
hsa-miR-485-5p	0	0	1	0	0	0	0	0	0.341429	0	0	0
hsa-miR-486-3p	24	25	469	17	18	136	5.48687	4.10682	160.13	1.73041	1.77244	10.1306
hsa-miR-486-5p	26	27	476	17	26	138	5.94411	4.43537	162.52	1.73041	2.56019	10.2795
hsa-miR-487b-3p	0	1	0	0	0	0	0	0.164273	0	0	0	0
hsa-miR-490-3p	0	0	0	0	0	1	0	0	0	0	0	0.0744893
hsa-miR-491-3p	4	5	1	10	14	5	0.914478	0.821365	0.341429	1.01789	1.37856	0.372447
hsa-miR-491-5p	4	3	17	10	7	82	0.914478	0.492819	5.8043	1.01789	0.689282	6.10813
hsa-miR-493-3p	2	1	5	0	0	1	0.457239	0.164273	1.70715	0	0	0.0744893
hsa-miR-493-5p	0	1	0	0	0	2	0	0.164273	0	0	0	0.148979
hsa-miR-494-3p	0	0	1	0	0	0	0	0	0.341429	0	0	0
hsa-miR-495-3p	6	1	2	1	0	1	1.37172	0.164273	0.682858	0.101789	0	0.0744893
hsa-miR-497-5p	27	12	8	23	8	30	6.17273	1.97128	2.73143	2.34115	0.787751	2.23468
hsa-miR-4999-3p	0	3	0	0	1	0	0	0.492819	0	0	0.0984689	0
hsa-miR-4999-5p	4	9	2	12	6	8	0.914478	1.47846	0.682858	1.22147	0.590813	0.595915
hsa-miR-499a-3p	1	2	0	0	0	4	0.22862	0.328546	0	0	0	0.297957
hsa-miR-499a-5p	85	94	46	104	106	110	19.4327	15.4417	15.7057	10.5861	10.4377	8.19383
hsa-miR-499b-3p	84	94	46	99	105	109	19.204	15.4417	15.7057	10.0771	10.3392	8.11934
hsa-miR-499b-5p	1	2	0	0	1	7	0.22862	0.328546	0	0	0.0984689	0.521425
hsa-miR-5000-3p	0	1	0	2	3	21	0	0.164273	0	0.203578	0.295407	1.56428
hsa-miR-5000-5p	3	4	0	1	5	3	0.685859	0.657092	0	0.101789	0.492344	0.223468
hsa-miR-5001-3p	13	6	4	4	1	10	2.97205	0.985638	1.36572	0.407156	0.0984689	0.744893
hsa-miR-5001-5p	0	2	0	1	0	3	0	0.328546	0	0.101789	0	0.223468
hsa-miR-5008-3p	1	3	0	0	0	2	0.22862	0.492819	0	0	0	0.148979
hsa-miR-5008-5p	0	0	0	1	0	2	0	0	0	0.101789	0	0.148979
hsa-miR-5009-5p	0	2	2	1	1	7	0	0.328546	0.682858	0.101789	0.0984689	0.521425
hsa-miR-500a-3p	678	723	620	802	525	2589	155.004	118.769	211.686	81.6349	51.6962	192.853
hsa-miR-500a-5p	168	234	207	358	502	725	38.4081	38.4399	70.6758	36.4405	49.4314	54.0048
hsa-miR-500b-3p	5	9	2	16	6	47	1.1431	1.47846	0.682858	1.62863	0.590813	3.501
hsa-miR-500b-5p	32	42	13	76	57	114	7.31582	6.89947	4.43858	7.73597	5.61273	8.49179
hsa-miR-501-3p	540	492	482	487	388	1430	123.455	80.8223	164.569	49.5713	38.2059	106.52
hsa-miR-501-5p	62	84	128	129	115	338	14.1744	13.7989	43.7029	13.1308	11.3239	25.1774
hsa-miR-5010-3p	12	13	33	24	12	93	2.74343	2.13555	11.2672	2.44294	1.18163	6.92751
hsa-miR-5010-5p	1	1	1	3	1	5	0.22862	0.164273	0.341429	0.305367	0.0984689	0.372447
hsa-miR-502-3p	649	599	688	582	319	1579	148.374	98.3995	234.903	59.2413	31.4116	117.619
hsa-miR-502-5p	5	5	11	18	18	21	1.1431	0.821365	3.75572	1.8322	1.77244	1.56428
hsa-miR-503-3p	6	1	4	4	3	11	1.37172	0.164273	1.36572	0.407156	0.295407	0.819383
hsa-miR-503-5p	893	379	525	807	378	766	204.157	62.2595	179.25	82.1438	37.2212	57.0588
hsa-miR-504-5p	7	26	38	1	5	71	1.60034	4.2711	12.9743	0.101789	0.492344	5.28874
hsa-miR-505-3p	135	188	141	228	222	408	30.8636	30.8833	48.1415	23.2079	21.8601	30.3917
hsa-miR-505-5p	11	8	27	14	8	43	2.51481	1.31418	9.21859	1.42505	0.787751	3.20304
hsa-miR-506-3p	0	0	0	1	0	19	0	0	0	0.101789	0	1.4153
hsa-miR-508-3p	0	0	0	1	0	11	0	0	0	0.101789	0	0.819383
hsa-miR-5087	0	0	0	1	0	0	0	0	0	0.101789	0	0
hsa-miR-5089-3p	0	0	0	0	0	1	0	0	0	0	0	0.0744893
hsa-miR-5089-5p	0	0	0	0	0	2	0	0	0	0	0	0.148979
hsa-miR-509-3-5p	1	3	12	11	1	56	0.22862	0.492819	4.09715	1.11968	0.0984689	4.1714
hsa-miR-509-3p	0	0	0	0	1	2	0	0	0	0	0.0984689	0.148979
hsa-miR-509-5p	0	0	0	2	0	1	0	0	0	0.203578	0	0.0744893
hsa-miR-5090	1	0	0	1	0	0	0.22862	0	0	0.101789	0	0
hsa-miR-5091	0	5	5	9	2	32	0	0.821365	1.70715	0.916102	0.196938	2.38366
hsa-miR-5094	0	0	0	0	1	3	0	0	0	0	0.0984689	0.223468
hsa-miR-5100	0	2	0	0	0	0	0	0.328546	0	0	0	0
hsa-miR-511-3p	0	0	0	0	0	1	0	0	0	0	0	0.0744893
hsa-miR-511-5p	1	1	4	0	2	8	0.22862	0.164273	1.36572	0	0.196938	0.595915
hsa-miR-512-3p	0	0	0	0	0	1	0	0	0	0	0	0.0744893
hsa-miR-513a-5p	0	0	0	2	0	0	0	0	0	0.203578	0	0
hsa-miR-514a-3p	17	16	15	34	15	108	3.88653	2.62837	5.12144	3.46083	1.47703	8.04485
hsa-miR-515-5p	0	0	0	0	0	1	0	0	0	0	0	0.0744893
hsa-miR-516a-5p	1	0	1	0	1	0	0.22862	0	0.341429	0	0.0984689	0
hsa-miR-516b-5p	0	3	4	0	1	2	0	0.492819	1.36572	0	0.0984689	0.148979
hsa-miR-517a-3p	0	2	0	1	0	2	0	0.328546	0	0.101789	0	0.148979
hsa-miR-5187-5p	0	0	1	0	0	2	0	0	0.341429	0	0	0.148979
hsa-miR-5188	0	1	0	3	1	0	0	0.164273	0	0.305367	0.0984689	0
hsa-miR-5189-3p	0	0	0	0	0	1	0	0	0	0	0	0.0744893
hsa-miR-518b	0	0	1	0	1	2	0	0	0.341429	0	0.0984689	0.148979
hsa-miR-518f-3p	0	0	0	0	0	1	0	0	0	0	0	0.0744893
hsa-miR-5193	5	2	4	3	2	7	1.1431	0.328546	1.36572	0.305367	0.196938	0.521425
hsa-miR-5196-3p	1	0	2	0	0	6	0.22862	0	0.682858	0	0	0.446936
hsa-miR-519a-3p	0	0	0	0	0	1	0	0	0	0	0	0.0744893
hsa-miR-519c-5p	0	0	1	0	0	0	0	0	0.341429	0	0	0
hsa-miR-519d-3p	0	0	2	0	0	0	0	0	0.682858	0	0	0
hsa-miR-520e-3p	0	0	1	0	0	0	0	0	0.341429	0	0	0
hsa-miR-520f-3p	0	0	2	0	0	1	0	0	0.682858	0	0	0.0744893
hsa-miR-520g-3p	0	0	0	0	0	1	0	0	0	0	0	0.0744893
hsa-miR-525-5p	0	1	0	0	0	0	0	0.164273	0	0	0	0
hsa-miR-526b-5p	0	0	0	0	1	0	0	0	0	0	0.0984689	0
hsa-miR-532-3p	65	73	103	110	59	280	14.8603	11.9919	35.1672	11.1968	5.80966	20.857
hsa-miR-532-5p	7190	9573	6773	15187	13077	39502	1643.77	1572.59	2312.5	1545.87	1287.68	2942.48
hsa-miR-541-5p	0	0	0	0	1	0	0	0	0	0	0.0984689	0
hsa-miR-542-3p	203	144	43	505	246	378	46.4098	23.6553	14.6815	51.4035	24.2233	28.157
hsa-miR-542-5p	9	6	2	10	3	11	2.05758	0.985638	0.682858	1.01789	0.295407	0.819383
hsa-miR-543	0	3	1	0	0	0	0	0.492819	0.341429	0	0	0
hsa-miR-545-3p	5	2	0	7	10	0	1.1431	0.328546	0	0.712524	0.984689	0
hsa-miR-545-5p	0	3	0	4	4	8	0	0.492819	0	0.407156	0.393876	0.595915
hsa-miR-548a-3p	454	427	78	581	268	366	103.793	70.1446	26.6315	59.1395	26.3897	27.2631
hsa-miR-548a-5p	2	0	1	2	10	0	0.457239	0	0.341429	0.203578	0.984689	0
hsa-miR-548ab	11	4	4	12	18	9	2.51481	0.657092	1.36572	1.22147	1.77244	0.670404
hsa-miR-548ac	0	0	1	5	2	6	0	0	0.341429	0.508946	0.196938	0.446936
hsa-miR-548ad-5p	31	16	40	47	18	76	7.0872	2.62837	13.6572	4.78409	1.77244	5.66119
hsa-miR-548ae-3p	1	0	0	0	0	0	0.22862	0	0	0	0	0
hsa-miR-548ag	0	0	0	1	0	0	0	0	0	0.101789	0	0
hsa-miR-548ah-3p	6	20	29	51	47	201	1.37172	3.28546	9.90145	5.19124	4.62804	14.9724
hsa-miR-548aj-3p	0	1	0	0	0	0	0	0.164273	0	0	0	0
hsa-miR-548ak	2	0	2	1	4	1	0.457239	0	0.682858	0.101789	0.393876	0.0744893
hsa-miR-548al	0	1	1	2	3	2	0	0.164273	0.341429	0.203578	0.295407	0.148979
hsa-miR-548am-3p	7	5	12	6	4	22	1.60034	0.821365	4.09715	0.610735	0.393876	1.63877
hsa-miR-548an	0	0	0	1	0	0	0	0	0	0.101789	0	0
hsa-miR-548ao-3p	0	0	0	1	0	1	0	0	0	0.101789	0	0.0744893
hsa-miR-548ap-3p	27	18	34	44	10	56	6.17273	2.95691	11.6086	4.47872	0.984689	4.1714
hsa-miR-548ap-5p	0	8	2	1	1	0	0	1.31418	0.682858	0.101789	0.0984689	0
hsa-miR-548aq-3p	18	15	3	58	45	21	4.11515	2.46409	1.02429	5.90377	4.4311	1.56428
hsa-miR-548aq-5p	1	0	0	1	2	0	0.22862	0	0	0.101789	0.196938	0
hsa-miR-548ar-3p	6	11	24	30	32	129	1.37172	1.807	8.1943	3.05367	3.151	9.60913
hsa-miR-548ar-5p	5	1	0	0	1	0	1.1431	0.164273	0	0	0.0984689	0
hsa-miR-548at-3p	2	4	0	5	6	1	0.457239	0.657092	0	0.508946	0.590813	0.0744893
hsa-miR-548at-5p	0	3	1	3	5	7	0	0.492819	0.341429	0.305367	0.492344	0.521425
hsa-miR-548au-5p	2	1	0	4	2	2	0.457239	0.164273	0	0.407156	0.196938	0.148979
hsa-miR-548av-3p	5	4	1	20	16	22	1.1431	0.657092	0.341429	2.03578	1.5755	1.63877
hsa-miR-548aw	0	0	0	0	1	0	0	0	0	0	0.0984689	0
hsa-miR-548ax	0	0	0	2	0	0	0	0	0	0.203578	0	0
hsa-miR-548ay-3p	7	2	2	28	11	11	1.60034	0.328546	0.682858	2.85009	1.08316	0.819383
hsa-miR-548az-5p	7	7	18	4	4	30	1.60034	1.14991	6.14573	0.407156	0.393876	2.23468
hsa-miR-548b-3p	15	10	1	5	18	8	3.42929	1.64273	0.341429	0.508946	1.77244	0.595915
hsa-miR-548b-5p	16	15	30	12	24	103	3.65791	2.46409	10.2429	1.22147	2.36325	7.6724
hsa-miR-548ba	0	1	0	0	0	0	0	0.164273	0	0	0	0
hsa-miR-548bc	198	248	54	780	672	474	45.2667	40.7397	18.4372	79.3955	66.1711	35.308
hsa-miR-548c-5p	0	2	0	11	9	2	0	0.328546	0	1.11968	0.88622	0.148979
hsa-miR-548d-3p	7	1	11	5	15	10	1.60034	0.164273	3.75572	0.508946	1.47703	0.744893
hsa-miR-548d-5p	38	48	46	110	75	168	8.68754	7.8851	15.7057	11.1968	7.38517	12.5142
hsa-miR-548e-3p	133	141	88	363	354	488	30.4064	23.1625	30.0458	36.9494	34.858	36.3508
hsa-miR-548e-5p	1	6	0	5	2	2	0.22862	0.985638	0	0.508946	0.196938	0.148979
hsa-miR-548f-3p	48	97	3	205	128	23	10.9737	15.9345	1.02429	20.8668	12.604	1.71326
hsa-miR-548f-5p	198	248	54	780	672	474	45.2667	40.7397	18.4372	79.3955	66.1711	35.308
hsa-miR-548g-3p	0	0	0	1	0	0	0	0	0	0.101789	0	0
hsa-miR-548g-5p	18	16	3	58	43	21	4.11515	2.62837	1.02429	5.90377	4.23416	1.56428
hsa-miR-548h-3p	0	2	0	5	5	1	0	0.328546	0	0.508946	0.492344	0.0744893
hsa-miR-548h-5p	16	35	20	22	26	68	3.65791	5.74955	6.82858	2.23936	2.56019	5.06528
hsa-miR-548i	1	1	3	7	2	2	0.22862	0.164273	1.02429	0.712524	0.196938	0.148979
hsa-miR-548j-3p	28	33	6	149	94	67	6.40135	5.42101	2.04858	15.1666	9.25608	4.99079
hsa-miR-548j-5p	85	152	67	250	210	394	19.4327	24.9695	22.8758	25.4473	20.6785	29.3488
hsa-miR-548k	234	203	39	366	466	361	53.497	33.3474	13.3157	37.2548	45.8865	26.8907
hsa-miR-548l	16	19	15	21	14	29	3.65791	3.12119	5.12144	2.13757	1.37856	2.16019
hsa-miR-548n	8	17	7	17	21	25	1.82896	2.79264	2.39	1.73041	2.06785	1.86223
hsa-miR-548o-3p	199	541	360	1425	1169	3434	45.4953	88.8717	122.915	145.049	115.11	255.796
hsa-miR-548p	11	28	30	61	51	212	2.51481	4.59964	10.2429	6.20914	5.02191	15.7917
hsa-miR-548q	2	7	2	8	2	26	0.457239	1.14991	0.682858	0.814313	0.196938	1.93672
hsa-miR-548s	4	9	3	8	6	12	0.914478	1.47846	1.02429	0.814313	0.590813	0.893872
hsa-miR-548t-3p	36	24	37	58	19	87	8.2303	3.94255	12.6329	5.90377	1.87091	6.48057
hsa-miR-548t-5p	1	0	0	3	1	10	0.22862	0	0	0.305367	0.0984689	0.744893
hsa-miR-548u	52	137	40	301	174	304	11.8882	22.5054	13.6572	30.6385	17.1336	22.6448
hsa-miR-548v	2	0	1	1	1	10	0.457239	0	0.341429	0.101789	0.0984689	0.744893
hsa-miR-548w	4	4	0	15	9	31	0.914478	0.657092	0	1.52684	0.88622	2.30917
hsa-miR-548x-3p	0	0	0	0	0	2	0	0	0	0	0	0.148979
hsa-miR-549a-3p	86	111	48	81	121	225	19.6613	18.2343	16.3886	8.24492	11.9147	16.7601
hsa-miR-549a-5p	88	117	49	83	119	205	20.1185	19.2199	16.73	8.4485	11.7178	15.2703
hsa-miR-550a-3-5p	8	20	12	23	23	121	1.82896	3.28546	4.09715	2.34115	2.26478	9.01321
hsa-miR-550a-3p	29	25	12	15	13	56	6.62997	4.10682	4.09715	1.52684	1.2801	4.1714
hsa-miR-550a-5p	8	20	12	23	24	121	1.82896	3.28546	4.09715	2.34115	2.36325	9.01321
hsa-miR-550b-2-5p	29	25	12	15	13	56	6.62997	4.10682	4.09715	1.52684	1.2801	4.1714
hsa-miR-550b-3p	8	18	8	16	8	100	1.82896	2.95691	2.73143	1.62863	0.787751	7.44893
hsa-miR-551a	1	0	0	5	1	5	0.22862	0	0	0.508946	0.0984689	0.372447
hsa-miR-552-3p	0	1	4	0	0	10	0	0.164273	1.36572	0	0	0.744893
hsa-miR-552-5p	0	0	3	1	0	0	0	0	1.02429	0.101789	0	0
hsa-miR-556-3p	17	18	5	20	22	33	3.88653	2.95691	1.70715	2.03578	2.16632	2.45815
hsa-miR-556-5p	16	16	18	43	29	158	3.65791	2.62837	6.14573	4.37693	2.8556	11.7693
hsa-miR-5579-3p	0	0	3	0	0	1	0	0	1.02429	0	0	0.0744893
hsa-miR-5579-5p	1	2	0	1	1	0	0.22862	0.328546	0	0.101789	0.0984689	0
hsa-miR-5581-3p	7	7	12	3	3	11	1.60034	1.14991	4.09715	0.305367	0.295407	0.819383
hsa-miR-5582-3p	39	28	8	26	23	34	8.91616	4.59964	2.73143	2.64652	2.26478	2.53264
hsa-miR-5585-3p	4	2	1	0	7	3	0.914478	0.328546	0.341429	0	0.689282	0.223468
hsa-miR-5585-5p	0	0	0	0	0	2	0	0	0	0	0	0.148979
hsa-miR-5586-3p	0	0	1	1	0	0	0	0	0.341429	0.101789	0	0
hsa-miR-5586-5p	1	0	0	2	0	3	0.22862	0	0	0.203578	0	0.223468
hsa-miR-5587-3p	0	0	0	0	0	3	0	0	0	0	0	0.223468
hsa-miR-5587-5p	1	2	0	1	0	0	0.22862	0.328546	0	0.101789	0	0
hsa-miR-5588-5p	0	0	0	0	0	3	0	0	0	0	0	0.223468
hsa-miR-5680	1	1	0	2	5	7	0.22862	0.164273	0	0.203578	0.492344	0.521425
hsa-miR-5682	0	0	0	0	2	0	0	0	0	0	0.196938	0
hsa-miR-5684	0	1	0	0	0	5	0	0.164273	0	0	0	0.372447
hsa-miR-5685	0	0	0	0	0	2	0	0	0	0	0	0.148979
hsa-miR-5690	10	7	13	16	12	40	2.2862	1.14991	4.43858	1.62863	1.18163	2.97957
hsa-miR-5693	0	1	0	0	0	0	0	0.164273	0	0	0	0
hsa-miR-5695	0	0	1	1	0	4	0	0	0.341429	0.101789	0	0.297957
hsa-miR-5696	0	0	0	0	0	7	0	0	0	0	0	0.521425
hsa-miR-5697	1	0	5	0	3	1	0.22862	0	1.70715	0	0.295407	0.0744893
hsa-miR-5698	1	1	0	3	1	13	0.22862	0.164273	0	0.305367	0.0984689	0.968362
hsa-miR-570-3p	11	8	2	16	15	14	2.51481	1.31418	0.682858	1.62863	1.47703	1.04285
hsa-miR-570-5p	1	0	1	4	3	1	0.22862	0	0.341429	0.407156	0.295407	0.0744893
hsa-miR-5701	0	0	1	0	0	0	0	0	0.341429	0	0	0
hsa-miR-5706	0	0	0	0	1	0	0	0	0	0	0.0984689	0
hsa-miR-573	1	2	1	9	1	2	0.22862	0.328546	0.341429	0.916102	0.0984689	0.148979
hsa-miR-574-3p	259	390	524	557	420	2441	59.2125	64.0665	178.909	56.6965	41.3569	181.829
hsa-miR-574-5p	836	1075	853	1530	1642	3898	191.126	176.593	291.239	155.737	161.686	290.359
hsa-miR-576-3p	133	179	190	401	259	1286	30.4064	29.4049	64.8715	40.8174	25.5034	95.7933
hsa-miR-576-5p	148	129	194	407	328	600	33.8357	21.1912	66.2373	41.4282	32.2978	44.6936
hsa-miR-577	12	3	10	39	12	62	2.74343	0.492819	3.41429	3.96978	1.18163	4.61834
hsa-miR-578	0	4	7	2	5	10	0	0.657092	2.39	0.203578	0.492344	0.744893
hsa-miR-579-3p	5	8	0	14	14	4	1.1431	1.31418	0	1.42505	1.37856	0.297957
hsa-miR-579-5p	6	7	12	15	15	51	1.37172	1.14991	4.09715	1.52684	1.47703	3.79896
hsa-miR-580-3p	11	5	2	26	26	23	2.51481	0.821365	0.682858	2.64652	2.56019	1.71326
hsa-miR-581	13	18	37	30	18	205	2.97205	2.95691	12.6329	3.05367	1.77244	15.2703
hsa-miR-582-3p	181	450	316	941	643	4383	41.3801	73.9228	107.892	95.7835	63.3155	326.487
hsa-miR-582-5p	243	275	76	437	395	341	55.5545	45.1751	25.9486	44.4818	38.8952	25.4009
hsa-miR-583	2	3	5	2	2	13	0.457239	0.492819	1.70715	0.203578	0.196938	0.968362
hsa-miR-584-3p	1	0	2	0	2	6	0.22862	0	0.682858	0	0.196938	0.446936
hsa-miR-584-5p	67	37	11	82	25	120	15.3175	6.0781	3.75572	8.34671	2.46172	8.93872
hsa-miR-585-3p	0	0	0	0	0	1	0	0	0	0	0	0.0744893
hsa-miR-586	1	0	0	0	0	0	0.22862	0	0	0	0	0
hsa-miR-588	3	9	3	14	6	24	0.685859	1.47846	1.02429	1.42505	0.590813	1.78774
hsa-miR-589-3p	5	1	1	2	3	7	1.1431	0.164273	0.341429	0.203578	0.295407	0.521425
hsa-miR-589-5p	158	172	211	292	259	1990	36.1219	28.255	72.0416	29.7224	25.5034	148.234
hsa-miR-590-3p	576	810	99	1385	1392	378	131.685	133.061	33.8015	140.978	137.069	28.157
hsa-miR-590-5p	9	18	0	39	34	9	2.05758	2.95691	0	3.96978	3.34794	0.670404
hsa-miR-592	29	35	41	76	71	200	6.62997	5.74955	13.9986	7.73597	6.99129	14.8979
hsa-miR-597-3p	3	6	8	10	4	92	0.685859	0.985638	2.73143	1.01789	0.393876	6.85302
hsa-miR-597-5p	8	2	0	10	6	4	1.82896	0.328546	0	1.01789	0.590813	0.297957
hsa-miR-598-3p	343	338	105	502	309	572	78.4165	55.5243	35.8501	51.0981	30.4269	42.6079
hsa-miR-598-5p	0	0	0	3	0	1	0	0	0	0.305367	0	0.0744893
hsa-miR-600	1	0	0	5	0	0	0.22862	0	0	0.508946	0	0
hsa-miR-605-5p	0	0	0	0	0	1	0	0	0	0	0	0.0744893
hsa-miR-6084	0	0	0	0	1	0	0	0	0	0	0.0984689	0
hsa-miR-612	1	2	0	1	0	0	0.22862	0.328546	0	0.101789	0	0
hsa-miR-615-3p	1	5	2	1	1	8	0.22862	0.821365	0.682858	0.101789	0.0984689	0.595915
hsa-miR-616-3p	2	9	3	1	4	22	0.457239	1.47846	1.02429	0.101789	0.393876	1.63877
hsa-miR-616-5p	23	19	42	20	15	89	5.25825	3.12119	14.34	2.03578	1.47703	6.62955
hsa-miR-618	76	68	85	152	128	470	17.3751	11.1706	29.0215	15.4719	12.604	35.01
hsa-miR-619-5p	6	4	0	14	10	13	1.37172	0.657092	0	1.42505	0.984689	0.968362
hsa-miR-624-3p	2	0	0	3	7	5	0.457239	0	0	0.305367	0.689282	0.372447
hsa-miR-624-5p	24	23	17	27	25	43	5.48687	3.77828	5.8043	2.74831	2.46172	3.20304
hsa-miR-625-3p	94	172	423	211	233	2332	21.4902	28.255	144.425	21.4775	22.9433	173.709
hsa-miR-625-5p	74	107	289	98	94	890	16.9178	17.5772	98.673	9.97533	9.25608	66.2955
hsa-miR-627-3p	14	16	9	29	20	30	3.20067	2.62837	3.07286	2.95188	1.96938	2.23468
hsa-miR-627-5p	6	4	1	12	7	16	1.37172	0.657092	0.341429	1.22147	0.689282	1.19183
hsa-miR-628-3p	6	7	11	26	10	65	1.37172	1.14991	3.75572	2.64652	0.984689	4.84181
hsa-miR-628-5p	39	28	65	107	47	216	8.91616	4.59964	22.1929	10.8914	4.62804	16.0897
hsa-miR-629-3p	8	8	6	18	17	58	1.82896	1.31418	2.04858	1.8322	1.67397	4.32038
hsa-miR-629-5p	660	734	424	988	851	1631	150.889	120.576	144.766	100.568	83.797	121.492
hsa-miR-632	0	1	0	2	0	1	0	0.164273	0	0.203578	0	0.0744893
hsa-miR-636	2	3	3	0	3	23	0.457239	0.492819	1.02429	0	0.295407	1.71326
hsa-miR-641	95	141	97	236	234	437	21.7189	23.1625	33.1186	24.0222	23.0417	32.5518
hsa-miR-642a-3p	0	9	6	3	3	37	0	1.47846	2.04858	0.305367	0.295407	2.75611
hsa-miR-642a-5p	2	2	8	6	8	64	0.457239	0.328546	2.73143	0.610735	0.787751	4.76732
hsa-miR-642b-3p	2	1	8	6	8	58	0.457239	0.164273	2.73143	0.610735	0.787751	4.32038
hsa-miR-642b-5p	0	9	6	3	3	37	0	1.47846	2.04858	0.305367	0.295407	2.75611
hsa-miR-643	9	13	2	14	21	38	2.05758	2.13555	0.682858	1.42505	2.06785	2.8306
hsa-miR-6500-3p	37	95	29	105	75	200	8.45892	15.6059	9.90145	10.6879	7.38517	14.8979
hsa-miR-6500-5p	0	1	0	1	0	0	0	0.164273	0	0.101789	0	0
hsa-miR-6501-5p	8	8	1	4	1	16	1.82896	1.31418	0.341429	0.407156	0.0984689	1.19183
hsa-miR-6502-5p	1	0	0	0	0	1	0.22862	0	0	0	0	0.0744893
hsa-miR-6503-3p	108	164	185	246	157	1112	24.6909	26.9408	63.1644	25.0401	15.4596	82.8322
hsa-miR-6503-5p	4	4	3	11	11	63	0.914478	0.657092	1.02429	1.11968	1.08316	4.69283
hsa-miR-6504-5p	0	0	0	0	1	0	0	0	0	0	0.0984689	0
hsa-miR-6506-3p	0	0	0	0	0	2	0	0	0	0	0	0.148979
hsa-miR-6506-5p	0	0	1	1	0	4	0	0	0.341429	0.101789	0	0.297957
hsa-miR-6509-3p	7	2	8	6	2	20	1.60034	0.328546	2.73143	0.610735	0.196938	1.48979
hsa-miR-6509-5p	6	3	7	5	4	17	1.37172	0.492819	2.39	0.508946	0.393876	1.26632
hsa-miR-651-5p	162	161	53	309	176	343	37.0364	26.448	18.0957	31.4528	17.3305	25.5498
hsa-miR-6510-3p	0	0	2	0	0	1	0	0	0.682858	0	0	0.0744893
hsa-miR-6511a-3p	3	5	12	3	4	26	0.685859	0.821365	4.09715	0.305367	0.393876	1.93672
hsa-miR-6511a-5p	0	0	0	0	0	2	0	0	0	0	0	0.148979
hsa-miR-6511b-3p	1	5	8	4	3	22	0.22862	0.821365	2.73143	0.407156	0.295407	1.63877
hsa-miR-6511b-5p	0	0	0	0	1	3	0	0	0	0	0.0984689	0.223468
hsa-miR-6513-3p	0	1	0	2	3	2	0	0.164273	0	0.203578	0.295407	0.148979
hsa-miR-6513-5p	11	6	5	1	5	8	2.51481	0.985638	1.70715	0.101789	0.492344	0.595915
hsa-miR-6514-3p	0	0	0	0	0	1	0	0	0	0	0	0.0744893
hsa-miR-6514-5p	3	5	3	4	2	9	0.685859	0.821365	1.02429	0.407156	0.196938	0.670404
hsa-miR-6515-3p	1	0	0	0	0	4	0.22862	0	0	0	0	0.297957
hsa-miR-6515-5p	3	9	9	21	11	62	0.685859	1.47846	3.07286	2.13757	1.08316	4.61834
hsa-miR-6516-3p	6	9	3	11	17	21	1.37172	1.47846	1.02429	1.11968	1.67397	1.56428
hsa-miR-6516-5p	25	22	11	41	29	49	5.71549	3.61401	3.75572	4.17335	2.8556	3.64998
hsa-miR-652-3p	876	710	340	652	517	889	200.271	116.634	116.086	66.3665	50.9084	66.221
hsa-miR-652-5p	28	42	30	75	78	74	6.40135	6.89947	10.2429	7.63418	7.68057	5.51221
hsa-miR-6529-5p	1	0	0	1	1	1	0.22862	0	0	0.101789	0.0984689	0.0744893
hsa-miR-653-5p	0	0	4	0	0	3	0	0	1.36572	0	0	0.223468
hsa-miR-654-3p	0	1	2	0	0	1	0	0.164273	0.682858	0	0	0.0744893
hsa-miR-654-5p	1	0	1	0	0	0	0.22862	0	0.341429	0	0	0
hsa-miR-656-3p	0	0	1	0	0	1	0	0	0.341429	0	0	0.0744893
hsa-miR-659-5p	15	19	76	45	31	602	3.42929	3.12119	25.9486	4.58051	3.05254	44.8426
hsa-miR-660-3p	0	5	0	13	9	32	0	0.821365	0	1.32326	0.88622	2.38366
hsa-miR-660-5p	1703	1910	290	3389	3068	1463	389.339	313.761	99.0145	344.963	302.103	108.978
hsa-miR-663b	0	0	0	2	0	7	0	0	0	0.203578	0	0.521425
hsa-miR-664a-3p	515	551	670	699	613	2216	117.739	90.5144	228.758	71.1506	60.3614	165.068
hsa-miR-664a-5p	14	20	24	26	20	163	3.20067	3.28546	8.1943	2.64652	1.96938	12.1418
hsa-miR-664b-3p	14	13	9	17	21	47	3.20067	2.13555	3.07286	1.73041	2.06785	3.501
hsa-miR-664b-5p	4	1	4	3	2	5	0.914478	0.164273	1.36572	0.305367	0.196938	0.372447
hsa-miR-670-5p	0	0	3	0	0	0	0	0	1.02429	0	0	0
hsa-miR-671-3p	24	71	58	127	105	486	5.48687	11.6634	19.8029	12.9272	10.3392	36.2018
hsa-miR-671-5p	21	31	12	62	70	181	4.80101	5.09246	4.09715	6.31092	6.89282	13.4826
hsa-miR-6716-3p	0	2	4	6	5	39	0	0.328546	1.36572	0.610735	0.492344	2.90508
hsa-miR-6718-5p	7	0	11	0	4	20	1.60034	0	3.75572	0	0.393876	1.48979
hsa-miR-6720-3p	4	0	4	1	1	9	0.914478	0	1.36572	0.101789	0.0984689	0.670404
hsa-miR-6720-5p	0	0	3	0	0	0	0	0	1.02429	0	0	0
hsa-miR-6721-5p	0	1	0	1	0	0	0	0.164273	0	0.101789	0	0
hsa-miR-6724-5p	4	6	9	8	8	18	0.914478	0.985638	3.07286	0.814313	0.787751	1.34081
hsa-miR-6728-5p	0	0	0	0	0	1	0	0	0	0	0	0.0744893
hsa-miR-6729-5p	1	0	0	0	0	1	0.22862	0	0	0	0	0.0744893
hsa-miR-6730-5p	0	0	0	0	0	1	0	0	0	0	0	0.0744893
hsa-miR-6731-3p	0	0	0	0	0	9	0	0	0	0	0	0.670404
hsa-miR-6731-5p	5	0	1	1	0	2	1.1431	0	0.341429	0.101789	0	0.148979
hsa-miR-6732-3p	1	2	3	1	2	13	0.22862	0.328546	1.02429	0.101789	0.196938	0.968362
hsa-miR-6732-5p	0	0	0	0	0	1	0	0	0	0	0	0.0744893
hsa-miR-6733-3p	0	1	1	0	2	1	0	0.164273	0.341429	0	0.196938	0.0744893
hsa-miR-6733-5p	6	11	0	2	5	31	1.37172	1.807	0	0.203578	0.492344	2.30917
hsa-miR-6734-3p	0	0	1	2	1	3	0	0	0.341429	0.203578	0.0984689	0.223468
hsa-miR-6734-5p	0	3	3	4	4	20	0	0.492819	1.02429	0.407156	0.393876	1.48979
hsa-miR-6735-3p	0	0	0	3	2	16	0	0	0	0.305367	0.196938	1.19183
hsa-miR-6735-5p	1	0	1	3	0	6	0.22862	0	0.341429	0.305367	0	0.446936
hsa-miR-6736-3p	0	0	0	0	0	2	0	0	0	0	0	0.148979
hsa-miR-6736-5p	2	0	0	1	0	0	0.457239	0	0	0.101789	0	0
hsa-miR-6737-3p	0	0	3	0	0	0	0	0	1.02429	0	0	0
hsa-miR-6738-3p	0	1	1	0	0	0	0	0.164273	0.341429	0	0	0
hsa-miR-6738-5p	0	0	0	1	0	0	0	0	0	0.101789	0	0
hsa-miR-6739-3p	0	0	0	0	0	1	0	0	0	0	0	0.0744893
hsa-miR-6739-5p	0	0	0	0	0	5	0	0	0	0	0	0.372447
hsa-miR-6740-5p	0	0	1	0	0	0	0	0	0.341429	0	0	0
hsa-miR-6741-3p	2	0	1	2	0	8	0.457239	0	0.341429	0.203578	0	0.595915
hsa-miR-6742-3p	0	0	1	3	0	0	0	0	0.341429	0.305367	0	0
hsa-miR-6742-5p	0	0	0	0	0	2	0	0	0	0	0	0.148979
hsa-miR-6743-3p	0	1	0	0	0	2	0	0.164273	0	0	0	0.148979
hsa-miR-6747-3p	0	2	0	0	0	3	0	0.328546	0	0	0	0.223468
hsa-miR-6748-3p	0	0	0	1	0	1	0	0	0	0.101789	0	0.0744893
hsa-miR-6748-5p	0	1	0	0	0	0	0	0.164273	0	0	0	0
hsa-miR-6749-5p	0	0	1	0	0	0	0	0	0.341429	0	0	0
hsa-miR-675-3p	0	1	1	1	0	0	0	0.164273	0.341429	0.101789	0	0
hsa-miR-675-5p	0	0	2	0	0	2	0	0	0.682858	0	0	0.148979
hsa-miR-6751-3p	0	0	0	0	0	8	0	0	0	0	0	0.595915
hsa-miR-6751-5p	0	0	0	0	0	2	0	0	0	0	0	0.148979
hsa-miR-6753-3p	2	2	5	4	1	44	0.457239	0.328546	1.70715	0.407156	0.0984689	3.27753
hsa-miR-6754-5p	1	0	0	0	0	3	0.22862	0	0	0	0	0.223468
hsa-miR-6755-3p	0	0	0	0	0	1	0	0	0	0	0	0.0744893
hsa-miR-6755-5p	0	3	3	1	1	6	0	0.492819	1.02429	0.101789	0.0984689	0.446936
hsa-miR-6758-3p	0	0	0	0	0	1	0	0	0	0	0	0.0744893
hsa-miR-6758-5p	0	0	0	1	0	3	0	0	0	0.101789	0	0.223468
hsa-miR-676-3p	0	1	0	0	0	4	0	0.164273	0	0	0	0.297957
hsa-miR-6761-5p	0	1	0	1	0	13	0	0.164273	0	0.101789	0	0.968362
hsa-miR-6762-3p	0	0	0	0	0	2	0	0	0	0	0	0.148979
hsa-miR-6762-5p	1	0	0	0	2	0	0.22862	0	0	0	0.196938	0
hsa-miR-6764-3p	0	0	0	0	0	3	0	0	0	0	0	0.223468
hsa-miR-6764-5p	2	2	2	3	0	3	0.457239	0.328546	0.682858	0.305367	0	0.223468
hsa-miR-6766-3p	0	0	0	0	0	1	0	0	0	0	0	0.0744893
hsa-miR-6766-5p	0	0	0	0	0	1	0	0	0	0	0	0.0744893
hsa-miR-6767-3p	0	0	0	0	0	3	0	0	0	0	0	0.223468
hsa-miR-6769a-3p	1	0	0	0	0	1	0.22862	0	0	0	0	0.0744893
hsa-miR-6769b-3p	1	1	0	1	0	8	0.22862	0.164273	0	0.101789	0	0.595915
hsa-miR-6769b-5p	0	1	1	0	0	3	0	0.164273	0.341429	0	0	0.223468
hsa-miR-6770-3p	1	1	1	1	1	3	0.22862	0.164273	0.341429	0.101789	0.0984689	0.223468
hsa-miR-6770-5p	1	0	4	2	3	4	0.22862	0	1.36572	0.203578	0.295407	0.297957
hsa-miR-6772-3p	1	0	3	3	2	29	0.22862	0	1.02429	0.305367	0.196938	2.16019
hsa-miR-6774-3p	6	5	3	12	5	30	1.37172	0.821365	1.02429	1.22147	0.492344	2.23468
hsa-miR-6774-5p	0	0	0	0	0	4	0	0	0	0	0	0.297957
hsa-miR-6776-3p	0	0	0	0	0	3	0	0	0	0	0	0.223468
hsa-miR-6777-5p	0	0	0	0	0	1	0	0	0	0	0	0.0744893
hsa-miR-6779-3p	2	3	0	2	2	2	0.457239	0.492819	0	0.203578	0.196938	0.148979
hsa-miR-6779-5p	1	3	0	0	0	1	0.22862	0.492819	0	0	0	0.0744893
hsa-miR-6780a-5p	0	0	1	0	0	2	0	0	0.341429	0	0	0.148979
hsa-miR-6780b-3p	0	0	0	1	0	1	0	0	0	0.101789	0	0.0744893
hsa-miR-6781-3p	0	0	0	0	0	3	0	0	0	0	0	0.223468
hsa-miR-6781-5p	0	1	0	0	0	0	0	0.164273	0	0	0	0
hsa-miR-6782-3p	2	1	0	0	2	0	0.457239	0.164273	0	0	0.196938	0
hsa-miR-6783-3p	2	0	0	1	0	3	0.457239	0	0	0.101789	0	0.223468
hsa-miR-6783-5p	2	0	1	0	0	1	0.457239	0	0.341429	0	0	0.0744893
hsa-miR-6785-5p	0	0	0	2	0	0	0	0	0	0.203578	0	0
hsa-miR-6786-3p	2	0	1	0	0	5	0.457239	0	0.341429	0	0	0.372447
hsa-miR-6786-5p	0	0	0	0	0	1	0	0	0	0	0	0.0744893
hsa-miR-6787-3p	0	0	0	0	0	1	0	0	0	0	0	0.0744893
hsa-miR-6788-3p	0	0	0	0	1	0	0	0	0	0	0.0984689	0
hsa-miR-6789-3p	0	0	0	0	0	1	0	0	0	0	0	0.0744893
hsa-miR-6790-5p	2	0	0	0	0	0	0.457239	0	0	0	0	0
hsa-miR-6791-3p	0	1	0	0	0	2	0	0.164273	0	0	0	0.148979
hsa-miR-6796-5p	0	0	0	0	0	2	0	0	0	0	0	0.148979
hsa-miR-6797-3p	0	0	1	0	1	2	0	0	0.341429	0	0.0984689	0.148979
hsa-miR-6797-5p	0	0	1	0	0	0	0	0	0.341429	0	0	0
hsa-miR-6798-3p	1	3	1	3	1	5	0.22862	0.492819	0.341429	0.305367	0.0984689	0.372447
hsa-miR-6801-3p	0	0	0	0	1	0	0	0	0	0	0.0984689	0
hsa-miR-6802-3p	1	0	4	0	1	9	0.22862	0	1.36572	0	0.0984689	0.670404
hsa-miR-6802-5p	0	1	0	0	0	0	0	0.164273	0	0	0	0
hsa-miR-6803-3p	2	0	2	1	3	4	0.457239	0	0.682858	0.101789	0.295407	0.297957
hsa-miR-6804-3p	0	0	0	0	0	1	0	0	0	0	0	0.0744893
hsa-miR-6804-5p	0	0	0	1	0	1	0	0	0	0.101789	0	0.0744893
hsa-miR-6805-5p	1	1	0	5	0	5	0.22862	0.164273	0	0.508946	0	0.372447
hsa-miR-6806-3p	0	4	14	1	1	30	0	0.657092	4.78001	0.101789	0.0984689	2.23468
hsa-miR-6808-3p	2	0	2	1	0	4	0.457239	0	0.682858	0.101789	0	0.297957
hsa-miR-6810-3p	0	0	3	0	0	2	0	0	1.02429	0	0	0.148979
hsa-miR-6810-5p	0	0	0	0	0	2	0	0	0	0	0	0.148979
hsa-miR-6812-3p	0	0	1	0	0	1	0	0	0.341429	0	0	0.0744893
hsa-miR-6813-5p	0	1	1	2	3	2	0	0.164273	0.341429	0.203578	0.295407	0.148979
hsa-miR-6815-5p	0	0	0	0	0	4	0	0	0	0	0	0.297957
hsa-miR-6818-3p	2	3	4	2	3	32	0.457239	0.492819	1.36572	0.203578	0.295407	2.38366
hsa-miR-6818-5p	2	3	0	0	4	5	0.457239	0.492819	0	0	0.393876	0.372447
hsa-miR-6819-3p	0	0	0	0	0	3	0	0	0	0	0	0.223468
hsa-miR-6819-5p	0	0	0	0	0	5	0	0	0	0	0	0.372447
hsa-miR-6820-3p	1	0	1	1	0	0	0.22862	0	0.341429	0.101789	0	0
hsa-miR-6820-5p	0	1	0	0	0	1	0	0.164273	0	0	0	0.0744893
hsa-miR-6821-5p	1	0	1	1	0	0	0.22862	0	0.341429	0.101789	0	0
hsa-miR-6822-5p	3	0	0	0	0	0	0.685859	0	0	0	0	0
hsa-miR-6823-3p	0	0	0	0	0	1	0	0	0	0	0	0.0744893
hsa-miR-6823-5p	0	0	0	0	2	5	0	0	0	0	0.196938	0.372447
hsa-miR-6824-3p	0	0	2	0	0	5	0	0	0.682858	0	0	0.372447
hsa-miR-6824-5p	0	1	0	0	0	4	0	0.164273	0	0	0	0.297957
hsa-miR-6825-3p	1	0	0	0	0	0	0.22862	0	0	0	0	0
hsa-miR-6825-5p	0	0	1	0	0	1	0	0	0.341429	0	0	0.0744893
hsa-miR-6826-3p	0	0	2	0	0	0	0	0	0.682858	0	0	0
hsa-miR-6826-5p	0	2	0	0	0	0	0	0.328546	0	0	0	0
hsa-miR-6832-3p	0	0	0	0	0	1	0	0	0	0	0	0.0744893
hsa-miR-6832-5p	1	0	0	0	0	0	0.22862	0	0	0	0	0
hsa-miR-6833-3p	1	0	0	1	1	4	0.22862	0	0	0.101789	0.0984689	0.297957
hsa-miR-6835-5p	0	0	0	1	0	1	0	0	0	0.101789	0	0.0744893
hsa-miR-6837-3p	0	1	0	4	1	5	0	0.164273	0	0.407156	0.0984689	0.372447
hsa-miR-6837-5p	0	0	0	0	0	2	0	0	0	0	0	0.148979
hsa-miR-6838-5p	0	3	1	0	1	4	0	0.492819	0.341429	0	0.0984689	0.297957
hsa-miR-6839-5p	1	1	0	1	1	9	0.22862	0.164273	0	0.101789	0.0984689	0.670404
hsa-miR-6840-5p	0	0	0	1	1	1	0	0	0	0.101789	0.0984689	0.0744893
hsa-miR-6842-3p	87	99	449	250	115	3253	19.8899	16.263	153.302	25.4473	11.3239	242.314
hsa-miR-6842-5p	0	1	2	2	1	16	0	0.164273	0.682858	0.203578	0.0984689	1.19183
hsa-miR-6844	2	0	0	0	0	0	0.457239	0	0	0	0	0
hsa-miR-6846-3p	0	0	0	0	0	1	0	0	0	0	0	0.0744893
hsa-miR-6846-5p	0	0	3	3	0	2	0	0	1.02429	0.305367	0	0.148979
hsa-miR-6847-3p	1	2	0	1	0	4	0.22862	0.328546	0	0.101789	0	0.297957
hsa-miR-6847-5p	1	0	0	1	2	2	0.22862	0	0	0.101789	0.196938	0.148979
hsa-miR-6848-5p	0	0	0	1	1	0	0	0	0	0.101789	0.0984689	0
hsa-miR-6851-3p	0	0	0	0	0	1	0	0	0	0	0	0.0744893
hsa-miR-6852-5p	10	17	12	16	11	57	2.2862	2.79264	4.09715	1.62863	1.08316	4.24589
hsa-miR-6853-3p	0	1	0	0	2	0	0	0.164273	0	0	0.196938	0
hsa-miR-6853-5p	0	0	0	1	0	0	0	0	0	0.101789	0	0
hsa-miR-6854-3p	1	0	0	0	2	3	0.22862	0	0	0	0.196938	0.223468
hsa-miR-6854-5p	2	2	7	5	5	15	0.457239	0.328546	2.39	0.508946	0.492344	1.11734
hsa-miR-6855-3p	0	0	0	0	0	2	0	0	0	0	0	0.148979
hsa-miR-6855-5p	0	0	0	1	0	1	0	0	0	0.101789	0	0.0744893
hsa-miR-6857-3p	1	0	1	3	0	3	0.22862	0	0.341429	0.305367	0	0.223468
hsa-miR-6857-5p	0	0	0	0	1	1	0	0	0	0	0.0984689	0.0744893
hsa-miR-6859-3p	0	0	0	0	2	3	0	0	0	0	0.196938	0.223468
hsa-miR-6859-5p	0	1	0	0	0	2	0	0.164273	0	0	0	0.148979
hsa-miR-6860	0	0	0	1	0	0	0	0	0	0.101789	0	0
hsa-miR-6862-5p	1	0	3	0	1	6	0.22862	0	1.02429	0	0.0984689	0.446936
hsa-miR-6865-3p	0	0	0	0	0	2	0	0	0	0	0	0.148979
hsa-miR-6865-5p	0	1	0	0	0	0	0	0.164273	0	0	0	0
hsa-miR-6866-5p	26	34	23	60	48	86	5.94411	5.58528	7.85287	6.10735	4.72651	6.40608
hsa-miR-6867-3p	0	0	0	0	0	2	0	0	0	0	0	0.148979
hsa-miR-6867-5p	0	0	0	0	0	1	0	0	0	0	0	0.0744893
hsa-miR-6868-3p	3	1	2	3	2	28	0.685859	0.164273	0.682858	0.305367	0.196938	2.0857
hsa-miR-6869-5p	0	0	0	0	0	5	0	0	0	0	0	0.372447
hsa-miR-6870-3p	1	0	0	0	0	4	0.22862	0	0	0	0	0.297957
hsa-miR-6873-3p	0	0	3	4	0	13	0	0	1.02429	0.407156	0	0.968362
hsa-miR-6874-3p	0	1	2	0	0	1	0	0.164273	0.682858	0	0	0.0744893
hsa-miR-6875-3p	0	0	0	0	1	0	0	0	0	0	0.0984689	0
hsa-miR-6876-5p	2	1	0	0	1	5	0.457239	0.164273	0	0	0.0984689	0.372447
hsa-miR-6877-5p	0	2	2	2	3	3	0	0.328546	0.682858	0.203578	0.295407	0.223468
hsa-miR-6878-5p	0	0	0	0	0	3	0	0	0	0	0	0.223468
hsa-miR-6881-3p	1	4	7	2	2	16	0.22862	0.657092	2.39	0.203578	0.196938	1.19183
hsa-miR-6881-5p	0	0	0	0	0	7	0	0	0	0	0	0.521425
hsa-miR-6882-3p	0	0	0	0	0	1	0	0	0	0	0	0.0744893
hsa-miR-6882-5p	4	4	1	6	3	12	0.914478	0.657092	0.341429	0.610735	0.295407	0.893872
hsa-miR-6883-3p	1	0	0	0	0	0	0.22862	0	0	0	0	0
hsa-miR-6884-5p	0	0	1	0	0	0	0	0	0.341429	0	0	0
hsa-miR-6885-3p	1	0	0	1	0	3	0.22862	0	0	0.101789	0	0.223468
hsa-miR-6886-3p	0	1	0	0	0	0	0	0.164273	0	0	0	0
hsa-miR-6891-3p	0	0	0	0	1	2	0	0	0	0	0.0984689	0.148979
hsa-miR-6891-5p	0	0	1	0	0	0	0	0	0.341429	0	0	0
hsa-miR-6892-5p	1	0	0	1	0	2	0.22862	0	0	0.101789	0	0.148979
hsa-miR-6894-3p	0	1	0	0	0	4	0	0.164273	0	0	0	0.297957
hsa-miR-6894-5p	0	0	0	0	0	6	0	0	0	0	0	0.446936
hsa-miR-6895-3p	1	0	1	0	1	1	0.22862	0	0.341429	0	0.0984689	0.0744893
hsa-miR-7-1-3p	39	45	61	83	71	363	8.91616	7.39228	20.8272	8.4485	6.99129	27.0396
hsa-miR-7-2-3p	0	0	0	0	0	1	0	0	0	0	0	0.0744893
hsa-miR-7-5p	26470	32182	32625	50011	60973	100482	6051.56	5286.63	11139.1	5090.58	6003.94	7484.84
hsa-miR-708-3p	104	275	43	262	249	126	23.7764	45.1751	14.6815	26.6687	24.5188	9.38566
hsa-miR-708-5p	110	242	73	261	258	502	25.1481	39.7541	24.9243	26.567	25.405	37.3937
hsa-miR-7109-3p	0	0	0	0	0	1	0	0	0	0	0	0.0744893
hsa-miR-7110-3p	0	2	0	0	0	0	0	0.328546	0	0	0	0
hsa-miR-7110-5p	0	0	0	1	0	0	0	0	0	0.101789	0	0
hsa-miR-7111-3p	1	0	0	0	0	3	0.22862	0	0	0	0	0.223468
hsa-miR-7111-5p	2	0	0	0	0	1	0.457239	0	0	0	0	0.0744893
hsa-miR-7113-5p	1	0	1	4	5	9	0.22862	0	0.341429	0.407156	0.492344	0.670404
hsa-miR-7114-3p	0	1	0	0	0	0	0	0.164273	0	0	0	0
hsa-miR-7114-5p	0	1	0	0	2	3	0	0.164273	0	0	0.196938	0.223468
hsa-miR-7151-3p	4	0	2	5	1	5	0.914478	0	0.682858	0.508946	0.0984689	0.372447
hsa-miR-7151-5p	3	3	3	9	0	30	0.685859	0.492819	1.02429	0.916102	0	2.23468
hsa-miR-7152-3p	0	0	0	0	0	1	0	0	0	0	0	0.0744893
hsa-miR-7152-5p	0	1	0	4	0	0	0	0.164273	0	0.407156	0	0
hsa-miR-744-3p	2	10	4	22	13	47	0.457239	1.64273	1.36572	2.23936	1.2801	3.501
hsa-miR-744-5p	422	661	253	1609	1063	3518	96.4774	108.584	86.3816	163.779	104.672	262.054
hsa-miR-758-3p	0	0	1	0	0	1	0	0	0.341429	0	0	0.0744893
hsa-miR-760	3	2	1	0	3	10	0.685859	0.328546	0.341429	0	0.295407	0.744893
hsa-miR-765	0	3	0	0	1	1	0	0.492819	0	0	0.0984689	0.0744893
hsa-miR-766-3p	10	31	18	18	32	133	2.2862	5.09246	6.14573	1.8322	3.151	9.90708
hsa-miR-766-5p	3	4	2	0	10	10	0.685859	0.657092	0.682858	0	0.984689	0.744893
hsa-miR-767-5p	0	0	2	0	0	0	0	0	0.682858	0	0	0
hsa-miR-769-3p	27	30	25	38	38	153	6.17273	4.92819	8.53573	3.86799	3.74182	11.3969
hsa-miR-769-5p	659	949	250	858	994	1962	150.66	155.895	85.3573	87.3351	97.8781	146.148
hsa-miR-7702	0	1	0	0	0	0	0	0.164273	0	0	0	0
hsa-miR-7703	0	0	2	0	0	1	0	0	0.682858	0	0	0.0744893
hsa-miR-7704	1	7	14	2	3	13	0.22862	1.14991	4.78001	0.203578	0.295407	0.968362
hsa-miR-7705	32	27	6	35	27	25	7.31582	4.43537	2.04858	3.56262	2.65866	1.86223
hsa-miR-7706	40	24	439	131	60	2543	9.14478	3.94255	149.887	13.3344	5.90813	189.426
hsa-miR-7845-5p	1	0	2	0	0	2	0.22862	0	0.682858	0	0	0.148979
hsa-miR-7854-3p	2	0	1	3	1	7	0.457239	0	0.341429	0.305367	0.0984689	0.521425
hsa-miR-7974	4	6	5	23	23	45	0.914478	0.985638	1.70715	2.34115	2.26478	3.35202
hsa-miR-7976	33	35	37	69	49	218	7.54444	5.74955	12.6329	7.02345	4.82498	16.2387
hsa-miR-8485	2	4	0	2	0	6	0.457239	0.657092	0	0.203578	0	0.446936
hsa-miR-873-5p	3	1	1	0	0	1	0.685859	0.164273	0.341429	0	0	0.0744893
hsa-miR-874-3p	12	13	10	31	27	56	2.74343	2.13555	3.41429	3.15546	2.65866	4.1714
hsa-miR-874-5p	0	0	1	0	0	0	0	0	0.341429	0	0	0
hsa-miR-875-5p	0	0	1	0	0	3	0	0	0.341429	0	0	0.223468
hsa-miR-877-3p	1	4	1	7	1	22	0.22862	0.657092	0.341429	0.712524	0.0984689	1.63877
hsa-miR-877-5p	19	37	57	34	52	363	4.34377	6.0781	19.4615	3.46083	5.12038	27.0396
hsa-miR-885-3p	0	1	0	5	7	10	0	0.164273	0	0.508946	0.689282	0.744893
hsa-miR-885-5p	32	11	14	32	26	51	7.31582	1.807	4.78001	3.25725	2.56019	3.79896
hsa-miR-888-5p	0	0	0	0	1	0	0	0	0	0	0.0984689	0
hsa-miR-889-3p	0	0	3	0	0	0	0	0	1.02429	0	0	0
hsa-miR-891a-5p	0	0	0	1	0	2	0	0	0	0.101789	0	0.148979
hsa-miR-892a	1	0	0	0	1	1	0.22862	0	0	0	0.0984689	0.0744893
hsa-miR-9-3p	388	440	92	497	452	514	88.7044	72.2801	31.4115	50.5892	44.5079	38.2875
hsa-miR-9-5p	14003	15207	12390	28750	22137	55889	3201.36	2498.1	4230.31	2926.44	2179.81	4163.14
hsa-miR-92a-1-5p	34	38	52	52	37	106	7.77306	6.24237	17.7543	5.29303	3.64335	7.89587
hsa-miR-92a-3p	35765	41875	44412	44393	45619	134651	8176.58	6878.93	15163.6	4518.72	4492.05	10030.1
hsa-miR-92b-3p	507	994	283	475	729	2349	115.91	163.287	96.6245	48.3498	71.7838	174.975
hsa-miR-92b-5p	9	17	18	13	12	52	2.05758	2.79264	6.14573	1.32326	1.18163	3.87345
hsa-miR-93-3p	41	55	29	62	40	123	9.3734	9.03501	9.90145	6.31092	3.93876	9.16219
hsa-miR-93-5p	9190	11334	4156	26320	21442	21343	2101.01	1861.87	1418.98	2679.09	2111.37	1589.83
hsa-miR-933	9	22	5	13	10	16	2.05758	3.61401	1.70715	1.32326	0.984689	1.19183
hsa-miR-935	0	0	0	0	1	0	0	0	0	0	0.0984689	0
hsa-miR-937-3p	6	4	6	9	8	36	1.37172	0.657092	2.04858	0.916102	0.787751	2.68162
hsa-miR-937-5p	3	2	0	0	2	0	0.685859	0.328546	0	0	0.196938	0
hsa-miR-939-5p	0	1	0	2	0	7	0	0.164273	0	0.203578	0	0.521425
hsa-miR-940	1	5	0	4	3	2	0.22862	0.821365	0	0.407156	0.295407	0.148979
hsa-miR-941	2082	2582	2822	4116	3104	22540	475.986	424.153	963.513	418.964	305.647	1678.99
hsa-miR-942-3p	1	3	4	3	3	8	0.22862	0.492819	1.36572	0.305367	0.295407	0.595915
hsa-miR-942-5p	46	49	60	115	72	162	10.5165	8.04938	20.4858	11.7057	7.08976	12.0673
hsa-miR-943	1	0	0	4	2	2	0.22862	0	0	0.407156	0.196938	0.148979
hsa-miR-944	10	13	3	32	28	39	2.2862	2.13555	1.02429	3.25725	2.75713	2.90508
hsa-miR-95-3p	51	75	168	189	121	778	11.6596	12.3205	57.3601	19.2381	11.9147	57.9527
hsa-miR-95-5p	0	0	0	3	3	0	0	0	0	0.305367	0.295407	0
hsa-miR-96-3p	1	1	0	0	2	8	0.22862	0.164273	0	0	0.196938	0.595915
hsa-miR-96-5p	714	742	590	1512	1223	3372	163.234	121.891	201.443	153.905	120.427	251.178
hsa-miR-98-3p	19	14	5	13	10	4	4.34377	2.29982	1.70715	1.32326	0.984689	0.297957
hsa-miR-98-5p	3334	3279	2522	4649	3672	9891	762.217	538.651	861.084	473.218	361.578	736.774
hsa-miR-9901	0	0	0	0	0	2	0	0	0	0	0	0.148979
hsa-miR-9903	7	5	3	18	5	27	1.60034	0.821365	1.02429	1.8322	0.492344	2.01121
hsa-miR-99a-5p	52	57	281	45	41	611	11.8882	9.36356	95.9416	4.58051	4.03722	45.513
hsa-miR-99b-3p	410	504	719	238	263	2852	93.734	82.7936	245.488	24.2258	25.8973	212.444
hsa-miR-99b-5p	3838	4215	5328	5135	3984	19843	877.442	692.411	1819.13	522.687	392.3	1478.09
novel_104	10	16	11	16	26	81	2.2862	2.62837	3.75572	1.62863	2.56019	6.03364
novel_158	0	0	0	1	0	0	0	0	0	0.101789	0	0
novel_164	13	18	32	18	11	91	2.97205	2.95691	10.9257	1.8322	1.08316	6.77853
novel_171	0	1	0	2	0	0	0	0.164273	0	0.203578	0	0
novel_214	0	0	0	2	0	0	0	0	0	0.203578	0	0
novel_243	2	4	0	6	6	1	0.457239	0.657092	0	0.610735	0.590813	0.0744893
novel_255	0	0	3	0	0	7	0	0	1.02429	0	0	0.521425
novel_259	3	3	0	1	4	10	0.685859	0.492819	0	0.101789	0.393876	0.744893
novel_275	2	0	2	4	2	2	0.457239	0	0.682858	0.407156	0.196938	0.148979
novel_277	0	1	2	8	0	5	0	0.164273	0.682858	0.814313	0	0.372447
novel_287	0	0	1	0	2	2	0	0	0.341429	0	0.196938	0.148979
novel_292	5	2	0	1	3	1	1.1431	0.328546	0	0.101789	0.295407	0.0744893
novel_295	1	0	2	2	1	2	0.22862	0	0.682858	0.203578	0.0984689	0.148979
novel_311	1	0	1	1	1	0	0.22862	0	0.341429	0.101789	0.0984689	0
novel_326	1	0	2	0	0	5	0.22862	0	0.682858	0	0	0.372447
novel_335	1	2	1	1	2	1	0.22862	0.328546	0.341429	0.101789	0.196938	0.0744893
novel_354	0	0	0	0	0	4	0	0	0	0	0	0.297957
novel_356	0	0	0	0	0	1	0	0	0	0	0	0.0744893
novel_359	0	0	0	0	0	5	0	0	0	0	0	0.372447
novel_382	0	0	0	1	1	2	0	0	0	0.101789	0.0984689	0.148979
novel_385	0	0	0	1	0	0	0	0	0	0.101789	0	0
novel_386	0	0	0	1	0	0	0	0	0	0.101789	0	0
novel_393	0	1	2	0	1	0	0	0.164273	0.682858	0	0.0984689	0
novel_397	0	0	5	0	0	0	0	0	1.70715	0	0	0
novel_399	0	0	0	0	0	3	0	0	0	0	0	0.223468
novel_402	0	0	0	0	0	3	0	0	0	0	0	0.223468
novel_407	0	0	0	0	0	3	0	0	0	0	0	0.223468
novel_408	0	0	0	0	0	1	0	0	0	0	0	0.0744893
novel_410	0	0	0	3	0	3	0	0	0	0.305367	0	0.223468
novel_423	1	1	2	2	2	5	0.22862	0.164273	0.682858	0.203578	0.196938	0.372447
novel_425	1	0	0	0	0	0	0.22862	0	0	0	0	0
novel_427	0	1	0	0	0	0	0	0.164273	0	0	0	0
novel_446	1	0	2	1	0	2	0.22862	0	0.682858	0.101789	0	0.148979
novel_449	2	6	5	6	6	73	0.457239	0.985638	1.70715	0.610735	0.590813	5.43772
novel_466	0	0	1	0	0	0	0	0	0.341429	0	0	0
novel_481	1	0	2	2	2	7	0.22862	0	0.682858	0.203578	0.196938	0.521425
novel_486	0	1	0	0	0	1	0	0.164273	0	0	0	0.0744893
novel_498	1	0	2	3	2	6	0.22862	0	0.682858	0.305367	0.196938	0.446936
novel_500	1	0	1	1	1	0	0.22862	0	0.341429	0.101789	0.0984689	0
novel_510	0	3	1	2	1	9	0	0.492819	0.341429	0.203578	0.0984689	0.670404
novel_525	2	0	0	3	1	12	0.457239	0	0	0.305367	0.0984689	0.893872
novel_531	1	0	6	6	0	47	0.22862	0	2.04858	0.610735	0	3.501
novel_540	13	25	27	25	30	225	2.97205	4.10682	9.21859	2.54473	2.95407	16.7601
novel_545	0	1	0	0	1	0	0	0.164273	0	0	0.0984689	0
novel_559	1	1	0	0	0	8	0.22862	0.164273	0	0	0	0.595915
novel_563	0	0	0	0	0	1	0	0	0	0	0	0.0744893
novel_568	0	0	1	1	0	4	0	0	0.341429	0.101789	0	0.297957
novel_574	0	0	1	0	0	1	0	0	0.341429	0	0	0.0744893
novel_582	1	1	4	0	2	0	0.22862	0.164273	1.36572	0	0.196938	0
novel_583	1	0	0	0	0	1	0.22862	0	0	0	0	0.0744893
novel_584	0	2	0	3	1	0	0	0.328546	0	0.305367	0.0984689	0
novel_589	2	1	1	3	2	6	0.457239	0.164273	0.341429	0.305367	0.196938	0.446936
novel_593	3	2	0	0	0	0	0.685859	0.328546	0	0	0	0
novel_601	0	0	1	3	3	15	0	0	0.341429	0.305367	0.295407	1.11734
novel_603	0	0	4	0	0	1	0	0	1.36572	0	0	0.0744893
novel_616	0	0	0	1	1	0	0	0	0	0.101789	0.0984689	0
novel_617	1	0	0	0	0	3	0.22862	0	0	0	0	0.223468
novel_619	0	1	0	5	1	0	0	0.164273	0	0.508946	0.0984689	0
novel_620	1	0	4	3	3	17	0.22862	0	1.36572	0.305367	0.295407	1.26632
novel_623	5	2	1	5	4	14	1.1431	0.328546	0.341429	0.508946	0.393876	1.04285
novel_628	2	2	0	5	0	9	0.457239	0.328546	0	0.508946	0	0.670404
novel_630	1	1	2	1	2	1	0.22862	0.164273	0.682858	0.101789	0.196938	0.0744893
novel_632	0	0	0	0	0	1	0	0	0	0	0	0.0744893
novel_635	1	1	0	0	0	0	0.22862	0.164273	0	0	0	0
novel_646	2	1	0	2	0	0	0.457239	0.164273	0	0.203578	0	0
novel_662	0	0	0	1	0	0	0	0	0	0.101789	0	0
novel_663	0	1	1	0	0	4	0	0.164273	0.341429	0	0	0.297957
novel_671	1	0	0	0	0	0	0.22862	0	0	0	0	0
novel_676	0	0	4	0	0	0	0	0	1.36572	0	0	0
novel_681	0	2	0	0	0	3	0	0.328546	0	0	0	0.223468
novel_700	1	0	1	0	1	5	0.22862	0	0.341429	0	0.0984689	0.372447
novel_708	1	0	0	0	0	0	0.22862	0	0	0	0	0
novel_715	10	9	1	6	3	5	2.2862	1.47846	0.341429	0.610735	0.295407	0.372447
novel_717	0	0	3	1	0	1	0	0	1.02429	0.101789	0	0.0744893
novel_719	0	0	2	1	0	3	0	0	0.682858	0.101789	0	0.223468
novel_723	3	3	0	1	0	1	0.685859	0.492819	0	0.101789	0	0.0744893
novel_728	5	1	0	0	0	0	1.1431	0.164273	0	0	0	0
novel_756	0	1	1	0	1	8	0	0.164273	0.341429	0	0.0984689	0.595915
novel_759	1	1	0	0	1	9	0.22862	0.164273	0	0	0.0984689	0.670404
novel_774	0	0	0	2	2	4	0	0	0	0.203578	0.196938	0.297957
novel_794	1	0	2	0	2	8	0.22862	0	0.682858	0	0.196938	0.595915
novel_813	0	0	0	0	0	2	0	0	0	0	0	0.148979
novel_825	0	2	0	0	0	3	0	0.328546	0	0	0	0.223468
novel_830	1	1	0	1	0	1	0.22862	0.164273	0	0.101789	0	0.0744893
novel_836	1	5	0	4	6	4	0.22862	0.821365	0	0.407156	0.590813	0.297957
novel_840	0	0	0	2	0	2	0	0	0	0.203578	0	0.148979
novel_848	0	0	0	0	0	2	0	0	0	0	0	0.148979
novel_867	1	1	0	0	0	4	0.22862	0.164273	0	0	0	0.297957
novel_880	0	0	1	0	1	3	0	0	0.341429	0	0.0984689	0.223468
novel_884	0	2	1	0	0	0	0	0.328546	0.341429	0	0	0
novel_890	0	2	0	0	0	0	0	0.328546	0	0	0	0
novel_892	0	0	0	1	0	4	0	0	0	0.101789	0	0.297957
novel_900	1	1	0	0	0	0	0.22862	0.164273	0	0	0	0
novel_905	0	0	0	1	0	3	0	0	0	0.101789	0	0.223468
novel_907	0	0	0	2	1	1	0	0	0	0.203578	0.0984689	0.0744893
