# Supplementary material for: Identification and characterization of non-coding RNA networks in infected macrophages revealing the pathogenesis of F. nucleatum-associated diseases
Source: BMC Genomics. 2022 Dec 13;23:826. doi: 10.1186/s12864-022-09052-z (PMC9749367; doi:10.1186/s12864-022-09052-z)
Supplement: Supplementary file 6 — Additional file 6: Supplementary Table 6. Differentially expressed miRNAs screened by miRNA-Seq. [file 12864_2022_9052_MOESM6_ESM.xlsx]

## Sheet: Supplementary Table 6
sRNA	Fn_readcount	Control_readcount	log2FoldChange	pval	padj
hsa-miR-150-5p	90.2964	0.653132	6.8954	1.5146e-08	2.2188e-05
hsa-miR-23b-3p	6075.94	788.996	2.9443	1.1263e-06	0.00082502
hsa-miR-125b-1-3p	9.03957	91.6542	-3.3273	2.1741e-05	0.010617
hsa-miR-3614-5p	54.7998	4.24209	3.6175	2.994e-05	0.010966
hsa-miR-146a-3p	431.443	141.249	1.6148	6.2891e-05	0.018427
