# Supplementary material for: Identification and characterization of non-coding RNA networks in infected macrophages revealing the pathogenesis of F. nucleatum-associated diseases
Source: BMC Genomics. 2022 Dec 13;23:826. doi: 10.1186/s12864-022-09052-z (PMC9749367; doi:10.1186/s12864-022-09052-z)
Supplement: Supplementary file 7 — Additional file 7: Supplementary Table 7. DE-miRNAs-target DEGs pairs. [file 12864_2022_9052_MOESM7_ESM.xlsx]

## Sheet: Sheet2
Transcript.ID	Species.ID	Gene.ID	Symbol	Gene.Annoation	miRNA.ID	TargetScan_score	miranda_Energy	TargetScan	miRanda	Total	GO.Term	KEGG.pathways
ENST00000004531	hsa	ENSG00000003989	SLC7A2	solute carrier family 7 member 2 [Source:HGNC Symbol;Acc:HGNC:11060]	hsa-miR-23b-3p	53	-26.83	1	1	2	GO:0000064(L-ornithine transmembrane transporter activity);GO:0002537(nitric oxide production involved in inflammatory response);GO:0005886(plasma membrane);GO:0005887(integral component of plasma membrane);GO:0006520(cellular amino acid metabolic process);GO:0006809(nitric oxide biosynthetic process);GO:0006865(amino acid transport);GO:0015171(amino acid transmembrane transporter activity);GO:00…
ENST00000231228	hsa	ENSG00000113302	IL12B	interleukin 12B [Source:HGNC Symbol;Acc:HGNC:5970]	hsa-miR-23b-3p	96	-17.66	1	1	2	GO:0001916(positive regulation of T cell mediated cytotoxicity);GO:0002230(positive regulation of defense response to virus by host);GO:0002323(natural killer cell activation involved in immune response);GO:0002827(positive regulation of T-helper 1 type immune response);GO:0002860(positive regulation of natural killer cell mediated cytotoxicity directed against tumor cell target);GO:0002862(negat…	ko04060(Cytokine-cytokine receptor interaction);ko04620(Toll-like receptor signaling pathway);ko04622(RIG-I-like receptor signaling pathway);ko04625(C-type lectin receptor signaling pathway);ko04630(Jak-STAT signaling pathway);ko04658(Th1 and Th2 cell differentiation);ko04940(Type I diabetes mellitus);ko05133(Pertussis);ko05134(Legionellosis);ko05140(Leishmaniasis);ko05142(Chagas disease (America…
ENST00000258111	hsa	ENSG00000135643	KCNMB4	potassium calcium-activated channel subfamily M regulatory beta subunit 4 [Source:HGNC Symbol;Acc:HGNC:6289]	hsa-miR-23b-3p	60	-10.49	1	1	2	GO:0001508(action potential);GO:0005513(detection of calcium ion);GO:0005515(protein binding);GO:0005886(plasma membrane);GO:0005887(integral component of plasma membrane);GO:0006811(ion transport);GO:0006813(potassium ion transport);GO:0007268(chemical synaptic transmission);GO:0008076(voltage-gated potassium channel complex);GO:0015269(calcium-activated potassium channel activity);GO:0015459(po…	ko04022(cGMP-PKG signaling pathway);ko04270(Vascular smooth muscle contraction);ko04911(Insulin secretion)
ENST00000258743	hsa	ENSG00000136244	IL6	interleukin 6 [Source:HGNC Symbol;Acc:HGNC:6018]	hsa-miR-146a-3p	74	-15.14	1	1	2	GO:0001781(neutrophil apoptotic process);GO:0002384(hepatic immune response);GO:0002446(neutrophil mediated immunity);GO:0002548(monocyte chemotaxis);GO:0002675(positive regulation of acute inflammatory response);GO:0002690(positive regulation of leukocyte chemotaxis);GO:0005125(cytokine activity);GO:0005138(interleukin-6 receptor binding);GO:0005515(protein binding);GO:0005576(extracellular regi…	ko01521(EGFR tyrosine kinase inhibitor resistance);ko01523(Antifolate resistance);ko04060(Cytokine-cytokine receptor interaction);ko04066(HIF-1 signaling pathway);ko04068(FoxO signaling pathway);ko04151(PI3K-Akt signaling pathway);ko04218(Cellular senescence);ko04620(Toll-like receptor signaling pathway);ko04621(NOD-like receptor signaling pathway);ko04623(Cytosolic DNA-sensing pathway);ko04625(C…
ENST00000264424	hsa	ENSG00000061918	GUCY1B1	guanylate cyclase 1 soluble subunit beta 1 [Source:HGNC Symbol;Acc:HGNC:4687]	hsa-miR-150-5p	78	-18.04	1	1	2	GO:0000166(nucleotide binding);GO:0004016(adenylate cyclase activity);GO:0004383(guanylate cyclase activity);GO:0005515(protein binding);GO:0005525(GTP binding);GO:0005737(cytoplasm);GO:0006182(cGMP biosynthetic process);GO:0007263(nitric oxide mediated signal transduction);GO:0008015(blood circulation);GO:0008074(guanylate cyclase complex, soluble);GO:0009190(cyclic nucleotide biosynthetic proce…	ko00230(Purine metabolism);ko04022(cGMP-PKG signaling pathway);ko04270(Vascular smooth muscle contraction);ko04540(Gap junction);ko04611(Platelet activation);ko04713(Circadian entrainment);ko04730(Long-term depression);ko04921(Oxytocin signaling pathway);ko04924(Renin secretion);ko04970(Salivary secretion)
ENST00000264424	hsa	ENSG00000061918	GUCY1B1	guanylate cyclase 1 soluble subunit beta 1 [Source:HGNC Symbol;Acc:HGNC:4687]	hsa-miR-23b-3p	59	-27.97	1	1	2	GO:0000166(nucleotide binding);GO:0004016(adenylate cyclase activity);GO:0004383(guanylate cyclase activity);GO:0005515(protein binding);GO:0005525(GTP binding);GO:0005737(cytoplasm);GO:0006182(cGMP biosynthetic process);GO:0007263(nitric oxide mediated signal transduction);GO:0008015(blood circulation);GO:0008074(guanylate cyclase complex, soluble);GO:0009190(cyclic nucleotide biosynthetic proce…	ko00230(Purine metabolism);ko04022(cGMP-PKG signaling pathway);ko04270(Vascular smooth muscle contraction);ko04540(Gap junction);ko04611(Platelet activation);ko04713(Circadian entrainment);ko04730(Long-term depression);ko04921(Oxytocin signaling pathway);ko04924(Renin secretion);ko04970(Salivary secretion)
ENST00000283882	hsa	ENSG00000153774	CFDP1	craniofacial development protein 1 [Source:HGNC Symbol;Acc:HGNC:1873]	hsa-miR-23b-3p	77	-17.39	1	1	2	GO:0000775(chromosome, centromeric region);GO:0000776(kinetochore);GO:0000777(condensed chromosome kinetochore);GO:0003674(molecular_function);GO:0005575(cellular_component);GO:0005694(chromosome);GO:0007155(cell adhesion);GO:0007275(multicellular organism development);GO:0008150(biological_process);GO:0008360(regulation of cell shape);GO:0042127(regulation of cell population proliferation);GO:20…
ENST00000299084	hsa	ENSG00000166068	SPRED1	sprouty related EVH1 domain containing 1 [Source:HGNC Symbol;Acc:HGNC:20249]	hsa-miR-146a-3p	66	-31.82	1	1	2	GO:0000165(MAPK cascade);GO:0000188(inactivation of MAPK activity);GO:0005173(stem cell factor receptor binding);GO:0005515(protein binding);GO:0005634(nucleus);GO:0005829(cytosol);GO:0005886(plasma membrane);GO:0005901(caveola);GO:0006469(negative regulation of protein kinase activity);GO:0007275(multicellular organism development);GO:0008543(fibroblast growth factor receptor signaling pathway);…
ENST00000322887	hsa	ENSG00000113615	SEC24A	SEC24 homolog A, COPII coat complex component [Source:HGNC Symbol;Acc:HGNC:10703]	hsa-miR-23b-3p	99	-11.78	1	1	2	GO:0000139(Golgi membrane);GO:0002474(antigen processing and presentation of peptide antigen via MHC class I);GO:0005515(protein binding);GO:0005737(cytoplasm);GO:0005783(endoplasmic reticulum);GO:0005789(endoplasmic reticulum membrane);GO:0005829(cytosol);GO:0006886(intracellular protein transport);GO:0006888(endoplasmic reticulum to Golgi vesicle-mediated transport);GO:0008270(zinc ion binding)…	ko04141(Protein processing in endoplasmic reticulum)
ENST00000323492	hsa	ENSG00000064012	CASP8	caspase 8 [Source:HGNC Symbol;Acc:HGNC:1509]	hsa-miR-150-5p	77	-15.8	1	1	2	GO:0004197(cysteine-type endopeptidase activity);GO:0005123(death receptor binding);GO:0005164(tumor necrosis factor receptor binding);GO:0005515(protein binding);GO:0005634(nucleus);GO:0005654(nucleoplasm);GO:0005737(cytoplasm);GO:0005739(mitochondrion);GO:0005741(mitochondrial outer membrane);GO:0005829(cytosol);GO:0005856(cytoskeleton);GO:0006508(proteolysis);GO:0006915(apoptotic process);GO:0…	ko01524(Platinum drug resistance);ko04115(p53 signaling pathway);ko04210(Apoptosis);ko04215(Apoptosis - multiple species);ko04217(Necroptosis);ko04620(Toll-like receptor signaling pathway);ko04621(NOD-like receptor signaling pathway);ko04622(RIG-I-like receptor signaling pathway);ko04625(C-type lectin receptor signaling pathway);ko04657(IL-17 signaling pathway);ko04668(TNF signaling pathway);ko04…
ENST00000336429	hsa	ENSG00000166396	SERPINB7	serpin family B member 7 [Source:HGNC Symbol;Acc:HGNC:13902]	hsa-miR-23b-3p	97	-16.24	1	1	2	GO:0004867(serine-type endopeptidase inhibitor activity);GO:0005615(extracellular space);GO:0005737(cytoplasm);GO:0010466(negative regulation of peptidase activity);GO:0010951(negative regulation of endopeptidase activity);GO:0030414(peptidase inhibitor activity);GO:0032914(positive regulation of transforming growth factor beta1 production);GO:0032967(positive regulation of collagen biosynthetic …
ENST00000337990	hsa	ENSG00000126970	ZC4H2	zinc finger C4H2-type containing [Source:HGNC Symbol;Acc:HGNC:24931]	hsa-miR-150-5p	82	-12.98	1	1	2	GO:0005515(protein binding);GO:0005634(nucleus);GO:0005737(cytoplasm);GO:0005886(plasma membrane);GO:0007275(multicellular organism development);GO:0007399(nervous system development);GO:0007528(neuromuscular junction development);GO:0016020(membrane);GO:0021522(spinal cord motor neuron differentiation);GO:0030054(cell junction);GO:0030154(cell differentiation);GO:0045202(synapse);GO:0045211(post…
ENST00000337990	hsa	ENSG00000126970	ZC4H2	zinc finger C4H2-type containing [Source:HGNC Symbol;Acc:HGNC:24931]	hsa-miR-23b-3p	74	-17.59	1	1	2	GO:0005515(protein binding);GO:0005634(nucleus);GO:0005737(cytoplasm);GO:0005886(plasma membrane);GO:0007275(multicellular organism development);GO:0007399(nervous system development);GO:0007528(neuromuscular junction development);GO:0016020(membrane);GO:0021522(spinal cord motor neuron differentiation);GO:0030054(cell junction);GO:0030154(cell differentiation);GO:0045202(synapse);GO:0045211(post…
ENST00000338179	hsa	ENSG00000143815	LBR	lamin B receptor [Source:HGNC Symbol;Acc:HGNC:6518]	hsa-miR-146a-3p	86	-12.39	1	1	2	GO:0003677(DNA binding);GO:0003723(RNA binding);GO:0005515(protein binding);GO:0005521(lamin binding);GO:0005634(nucleus);GO:0005635(nuclear envelope);GO:0005637(nuclear inner membrane);GO:0005639(integral component of nuclear inner membrane);GO:0005737(cytoplasm);GO:0005783(endoplasmic reticulum);GO:0005789(endoplasmic reticulum membrane);GO:0006629(lipid metabolic process);GO:0006694(steroid bi…
ENST00000338179	hsa	ENSG00000143815	LBR	lamin B receptor [Source:HGNC Symbol;Acc:HGNC:6518]	hsa-miR-23b-3p	94	-12.34	1	1	2	GO:0003677(DNA binding);GO:0003723(RNA binding);GO:0005515(protein binding);GO:0005521(lamin binding);GO:0005634(nucleus);GO:0005635(nuclear envelope);GO:0005637(nuclear inner membrane);GO:0005639(integral component of nuclear inner membrane);GO:0005737(cytoplasm);GO:0005783(endoplasmic reticulum);GO:0005789(endoplasmic reticulum membrane);GO:0006629(lipid metabolic process);GO:0006694(steroid bi…
ENST00000339728	hsa	ENSG00000188042	ARL4C	ADP ribosylation factor like GTPase 4C [Source:HGNC Symbol;Acc:HGNC:698]	hsa-miR-146a-3p	80	-37.91	1	1	2	GO:0000166(nucleotide binding);GO:0003924(GTPase activity);GO:0005515(protein binding);GO:0005525(GTP binding);GO:0005634(nucleus);GO:0005737(cytoplasm);GO:0005829(cytosol);GO:0005886(plasma membrane);GO:0006886(intracellular protein transport);GO:0016020(membrane);GO:0016192(vesicle-mediated transport);GO:0030175(filopodium);GO:0032456(endocytic recycling);GO:0042995(cell projection);GO:0043014(…
ENST00000348370	hsa	ENSG00000157450	RNF111	ring finger protein 111 [Source:HGNC Symbol;Acc:HGNC:17384]	hsa-miR-23b-3p	83	-11.39	1	1	2	GO:0000209(protein polyubiquitination);GO:0005515(protein binding);GO:0005634(nucleus);GO:0005654(nucleoplasm);GO:0005737(cytoplasm);GO:0005829(cytosol);GO:0006281(DNA repair);GO:0006511(ubiquitin-dependent protein catabolic process);GO:0006974(cellular response to DNA damage stimulus);GO:0007275(multicellular organism development);GO:0007389(pattern specification process);GO:0016567(protein ubiq…
ENST00000350941	hsa	ENSG00000122507	BBS9	Bardet-Biedl syndrome 9 [Source:HGNC Symbol;Acc:HGNC:30000]	hsa-miR-23b-3p	78	-21.02	1	1	2	GO:0000242(pericentriolar material);GO:0003674(molecular_function);GO:0005515(protein binding);GO:0005737(cytoplasm);GO:0005815(microtubule organizing center);GO:0005829(cytosol);GO:0005856(cytoskeleton);GO:0005886(plasma membrane);GO:0005929(cilium);GO:0007601(visual perception);GO:0015031(protein transport);GO:0016020(membrane);GO:0030030(cell projection organization);GO:0034451(centriolar sate…
ENST00000351718	hsa	ENSG00000091129	NRCAM	neuronal cell adhesion molecule [Source:HGNC Symbol;Acc:HGNC:7994]	hsa-miR-146a-3p	93	-23.03	1	1	2	GO:0001525(angiogenesis);GO:0001764(neuron migration);GO:0005515(protein binding);GO:0005576(extracellular region);GO:0005886(plasma membrane);GO:0005887(integral component of plasma membrane);GO:0007155(cell adhesion);GO:0007409(axonogenesis);GO:0007411(axon guidance);GO:0007413(axonal fasciculation);GO:0007416(synapse assembly);GO:0007417(central nervous system development);GO:0008104(protein l…	ko04514(Cell adhesion molecules (CAMs))
ENST00000351718	hsa	ENSG00000091129	NRCAM	neuronal cell adhesion molecule [Source:HGNC Symbol;Acc:HGNC:7994]	hsa-miR-150-5p	97	-28.72	1	1	2	GO:0001525(angiogenesis);GO:0001764(neuron migration);GO:0005515(protein binding);GO:0005576(extracellular region);GO:0005886(plasma membrane);GO:0005887(integral component of plasma membrane);GO:0007155(cell adhesion);GO:0007409(axonogenesis);GO:0007411(axon guidance);GO:0007413(axonal fasciculation);GO:0007416(synapse assembly);GO:0007417(central nervous system development);GO:0008104(protein l…	ko04514(Cell adhesion molecules (CAMs))
ENST00000351718	hsa	ENSG00000091129	NRCAM	neuronal cell adhesion molecule [Source:HGNC Symbol;Acc:HGNC:7994]	hsa-miR-23b-3p	67	-16.51	1	1	2	GO:0001525(angiogenesis);GO:0001764(neuron migration);GO:0005515(protein binding);GO:0005576(extracellular region);GO:0005886(plasma membrane);GO:0005887(integral component of plasma membrane);GO:0007155(cell adhesion);GO:0007409(axonogenesis);GO:0007411(axon guidance);GO:0007413(axonal fasciculation);GO:0007416(synapse assembly);GO:0007417(central nervous system development);GO:0008104(protein l…	ko04514(Cell adhesion molecules (CAMs))
ENST00000356386	hsa	ENSG00000186470	BTN3A2	butyrophilin subfamily 3 member A2 [Source:HGNC Symbol;Acc:HGNC:1139]	hsa-miR-150-5p	89	-21.36	1	1	2	GO:0002250(adaptive immune response);GO:0002376(immune system process);GO:0002456(T cell mediated immunity);GO:0005102(signaling receptor binding);GO:0005886(plasma membrane);GO:0009897(external side of plasma membrane);GO:0016020(membrane);GO:0016021(integral component of membrane);GO:0050776(regulation of immune response);GO:0050852(T cell receptor signaling pathway);GO:0072643(interferon-gamma…
ENST00000356386	hsa	ENSG00000186470	BTN3A2	butyrophilin subfamily 3 member A2 [Source:HGNC Symbol;Acc:HGNC:1139]	hsa-miR-23b-3p	67	-15.38	1	1	2	GO:0002250(adaptive immune response);GO:0002376(immune system process);GO:0002456(T cell mediated immunity);GO:0005102(signaling receptor binding);GO:0005886(plasma membrane);GO:0009897(external side of plasma membrane);GO:0016020(membrane);GO:0016021(integral component of membrane);GO:0050776(regulation of immune response);GO:0050852(T cell receptor signaling pathway);GO:0072643(interferon-gamma…
ENST00000358506	hsa	ENSG00000213639	PPP1CB	protein phosphatase 1 catalytic subunit beta [Source:HGNC Symbol;Acc:HGNC:9282]	hsa-miR-23b-3p	53	-45.05	1	1	2	GO:0000086(G2/M transition of mitotic cell cycle);GO:0000164(protein phosphatase type 1 complex);GO:0000784(nuclear chromosome, telomeric region);GO:0004721(phosphoprotein phosphatase activity);GO:0004722(protein serine/threonine phosphatase activity);GO:0005515(protein binding);GO:0005634(nucleus);GO:0005654(nucleoplasm);GO:0005730(nucleolus);GO:0005737(cytoplasm);GO:0005829(cytosol);GO:0005886(…	ko03015(mRNA surveillance pathway);ko04022(cGMP-PKG signaling pathway);ko04024(cAMP signaling pathway);ko04114(Oocyte meiosis);ko04218(Cellular senescence);ko04261(Adrenergic signaling in cardiomyocytes);ko04270(Vascular smooth muscle contraction);ko04390(Hippo signaling pathway);ko04510(Focal adhesion);ko04611(Platelet activation);ko04720(Long-term potentiation);ko04728(Dopaminergic synapse);ko0…
ENST00000358994	hsa	ENSG00000119383	PTPA	protein phosphatase 2 phosphatase activator [Source:HGNC Symbol;Acc:HGNC:9308]	hsa-miR-150-5p	94	-21.61	1	1	2	GO:0000159(protein phosphatase type 2A complex);GO:0000166(nucleotide binding);GO:0000413(protein peptidyl-prolyl isomerization);GO:0003755(peptidyl-prolyl cis-trans isomerase activity);GO:0005102(signaling receptor binding);GO:0005515(protein binding);GO:0005524(ATP binding);GO:0005634(nucleus);GO:0005654(nucleoplasm);GO:0005737(cytoplasm);GO:0007052(mitotic spindle organization);GO:0008160(prot…	ko04931(Insulin resistance)
ENST00000361409	hsa	ENSG00000132694	ARHGEF11	Rho guanine nucleotide exchange factor 11 [Source:HGNC Symbol;Acc:HGNC:14580]	hsa-miR-3614-5p	63	-21.34	1	1	2	GO:0001558(regulation of cell growth);GO:0001664(G protein-coupled receptor binding);GO:0005085(guanyl-nucleotide exchange factor activity);GO:0005089(Rho guanyl-nucleotide exchange factor activity);GO:0005096(GTPase activator activity);GO:0005515(protein binding);GO:0005737(cytoplasm);GO:0005829(cytosol);GO:0006941(striated muscle contraction);GO:0007186(G protein-coupled receptor signaling path…	ko04270(Vascular smooth muscle contraction);ko04928(Parathyroid hormone synthesis, secretion and action);ko05163(Human cytomegalovirus infection);ko05200(Pathways in cancer)
ENST00000370857	hsa	ENSG00000076770	MBNL3	muscleblind like splicing regulator 3 [Source:HGNC Symbol;Acc:HGNC:20564]	hsa-miR-150-5p	86	-23.5	1	1	2	GO:0000381(regulation of alternative mRNA splicing, via spliceosome);GO:0003723(RNA binding);GO:0005515(protein binding);GO:0005634(nucleus);GO:0005654(nucleoplasm);GO:0005737(cytoplasm);GO:0006397(mRNA processing);GO:0007275(multicellular organism development);GO:0008380(RNA splicing);GO:0043484(regulation of RNA splicing);GO:0045662(negative regulation of myoblast differentiation);GO:0046872(me…
ENST00000370857	hsa	ENSG00000076770	MBNL3	muscleblind like splicing regulator 3 [Source:HGNC Symbol;Acc:HGNC:20564]	hsa-miR-23b-3p	95	-33.45	1	1	2	GO:0000381(regulation of alternative mRNA splicing, via spliceosome);GO:0003723(RNA binding);GO:0005515(protein binding);GO:0005634(nucleus);GO:0005654(nucleoplasm);GO:0005737(cytoplasm);GO:0006397(mRNA processing);GO:0007275(multicellular organism development);GO:0008380(RNA splicing);GO:0043484(regulation of RNA splicing);GO:0045662(negative regulation of myoblast differentiation);GO:0046872(me…
ENST00000375241	hsa	ENSG00000081377	CDC14B	cell division cycle 14B [Source:HGNC Symbol;Acc:HGNC:1719]	hsa-miR-146a-3p	76	-20.68	1	1	2	GO:0000226(microtubule cytoskeleton organization);GO:0000278(mitotic cell cycle);GO:0000922(spindle pole);GO:0004721(phosphoprotein phosphatase activity);GO:0004722(protein serine/threonine phosphatase activity);GO:0004725(protein tyrosine phosphatase activity);GO:0005515(protein binding);GO:0005634(nucleus);GO:0005654(nucleoplasm);GO:0005730(nucleolus);GO:0005737(cytoplasm);GO:0005813(centrosome…	ko04110(Cell cycle)
ENST00000377625	hsa	ENSG00000136111	TBC1D4	TBC1 domain family member 4 [Source:HGNC Symbol;Acc:HGNC:19165]	hsa-miR-146a-3p	95	-25.94	1	1	2	GO:0005096(GTPase activator activity);GO:0005515(protein binding);GO:0005737(cytoplasm);GO:0005829(cytosol);GO:0006886(intracellular protein transport);GO:0016192(vesicle-mediated transport);GO:0017137(Rab GTPase binding);GO:0031339(negative regulation of vesicle fusion);GO:0031982(vesicle);GO:0032869(cellular response to insulin stimulus);GO:0043547(positive regulation of GTPase activity);GO:009…	ko04919(Thyroid hormone signaling pathway);ko04931(Insulin resistance)
ENST00000377776	hsa	ENSG00000133627	ACTR3B	ARP3 actin related protein 3 homolog B [Source:HGNC Symbol;Acc:HGNC:17256]	hsa-miR-23b-3p	80	-16.03	1	1	2	GO:0000166(nucleotide binding);GO:0003674(molecular_function);GO:0003779(actin binding);GO:0005524(ATP binding);GO:0005737(cytoplasm);GO:0005856(cytoskeleton);GO:0005885(Arp2/3 protein complex);GO:0007015(actin filament organization);GO:0008150(biological_process);GO:0034314(Arp2/3 complex-mediated actin nucleation);GO:0042995(cell projection);GO:0070062(extracellular exosome)	ko04530(Tight junction)
ENST00000381086	hsa	ENSG00000146674	IGFBP3	insulin like growth factor binding protein 3 [Source:HGNC Symbol;Acc:HGNC:5472]	hsa-miR-146a-3p	95	-13.32	1	1	2	GO:0001558(regulation of cell growth);GO:0001649(osteoblast differentiation);GO:0001933(negative regulation of protein phosphorylation);GO:0001968(fibronectin binding);GO:0005515(protein binding);GO:0005520(insulin-like growth factor binding);GO:0005576(extracellular region);GO:0005615(extracellular space);GO:0005634(nucleus);GO:0005788(endoplasmic reticulum lumen);GO:0006468(protein phosphorylat…	ko04115(p53 signaling pathway);ko04218(Cellular senescence);ko05202(Transcriptional misregulation in cancer)
ENST00000383675	hsa	ENSG00000163608	NEPRO	nucleolus and neural progenitor protein [Source:HGNC Symbol;Acc:HGNC:24496]	hsa-miR-3614-5p	72	-75.78	1	1	2	GO:0005634(nucleus);GO:0005730(nucleolus);GO:0007275(multicellular organism development);GO:0045665(negative regulation of neuron differentiation);GO:0045747(positive regulation of Notch signaling pathway)
ENST00000392244	hsa	ENSG00000116030	SUMO1	small ubiquitin-like modifier 1 [Source:HGNC Symbol;Acc:HGNC:12502]	hsa-miR-146a-3p	98	-17.14	1	1	2	GO:0000122(negative regulation of transcription by RNA polymerase II);GO:0001222(transcription corepressor binding);GO:0001741(XY body);GO:0003723(RNA binding);GO:0005515(protein binding);GO:0005634(nucleus);GO:0005635(nuclear envelope);GO:0005643(nuclear pore);GO:0005654(nucleoplasm);GO:0005730(nucleolus);GO:0005737(cytoplasm);GO:0005829(cytosol);GO:0005886(plasma membrane);GO:0006281(DNA repair…	ko03013(RNA transport);ko05418(Fluid shear stress and atherosclerosis)
ENST00000393324	hsa	ENSG00000151376	ME3	malic enzyme 3 [Source:HGNC Symbol;Acc:HGNC:6985]	hsa-miR-3614-5p	95	-18.8	1	1	2	GO:0004470(malic enzyme activity);GO:0004471(malate dehydrogenase (decarboxylating) (NAD+) activity);GO:0004473(malate dehydrogenase (decarboxylating) (NADP+) activity);GO:0005739(mitochondrion);GO:0005759(mitochondrial matrix);GO:0006090(pyruvate metabolic process);GO:0006099(tricarboxylic acid cycle);GO:0006108(malate metabolic process);GO:0008948(oxaloacetate decarboxylase activity);GO:0009060…	ko00620(Pyruvate metabolism)
ENST00000395226	hsa	ENSG00000138678	GPAT3	glycerol-3-phosphate acyltransferase 3 [Source:HGNC Symbol;Acc:HGNC:28157]	hsa-miR-23b-3p	92	-15.97	1	1	2	GO:0003841(1-acylglycerol-3-phosphate O-acyltransferase activity);GO:0004366(glycerol-3-phosphate O-acyltransferase activity);GO:0005783(endoplasmic reticulum);GO:0005789(endoplasmic reticulum membrane);GO:0006629(lipid metabolic process);GO:0006654(phosphatidic acid biosynthetic process);GO:0008654(phospholipid biosynthetic process);GO:0016020(membrane);GO:0016021(integral component of membrane)…	ko00561(Glycerolipid metabolism);ko00564(Glycerophospholipid metabolism)
ENST00000398844	hsa	ENSG00000113615	SEC24A	SEC24 homolog A, COPII coat complex component [Source:HGNC Symbol;Acc:HGNC:10703]	hsa-miR-23b-3p	69	-65.88	1	1	2	GO:0000139(Golgi membrane);GO:0002474(antigen processing and presentation of peptide antigen via MHC class I);GO:0005515(protein binding);GO:0005737(cytoplasm);GO:0005783(endoplasmic reticulum);GO:0005789(endoplasmic reticulum membrane);GO:0005829(cytosol);GO:0006886(intracellular protein transport);GO:0006888(endoplasmic reticulum to Golgi vesicle-mediated transport);GO:0008270(zinc ion binding)…	ko04141(Protein processing in endoplasmic reticulum)
ENST00000399451	hsa	ENSG00000206560	ANKRD28	ankyrin repeat domain 28 [Source:HGNC Symbol;Acc:HGNC:29024]	hsa-miR-3614-5p	90	-37.69	1	1	2	GO:0000139(Golgi membrane);GO:0005515(protein binding);GO:0005634(nucleus);GO:0005654(nucleoplasm);GO:0005829(cytosol);GO:0048208(COPII vesicle coating)
ENST00000424901	hsa	ENSG00000105221	AKT2	AKT serine/threonine kinase 2 [Source:HGNC Symbol;Acc:HGNC:392]	hsa-miR-150-5p	52	-39.35	1	1	2	GO:0000166(nucleotide binding);GO:0001934(positive regulation of protein phosphorylation);GO:0004672(protein kinase activity);GO:0004674(protein serine/threonine kinase activity);GO:0005515(protein binding);GO:0005524(ATP binding);GO:0005634(nucleus);GO:0005654(nucleoplasm);GO:0005737(cytoplasm);GO:0005768(endosome);GO:0005769(early endosome);GO:0005829(cytosol);GO:0005886(plasma membrane);GO:000…	ko01521(EGFR tyrosine kinase inhibitor resistance);ko01522(Endocrine resistance);ko01524(Platinum drug resistance);ko04010(MAPK signaling pathway);ko04012(ErbB signaling pathway);ko04014(Ras signaling pathway);ko04015(Rap1 signaling pathway);ko04022(cGMP-PKG signaling pathway);ko04024(cAMP signaling pathway);ko04062(Chemokine signaling pathway);ko04066(HIF-1 signaling pathway);ko04068(FoxO signal…
ENST00000424901	hsa	ENSG00000105221	AKT2	AKT serine/threonine kinase 2 [Source:HGNC Symbol;Acc:HGNC:392]	hsa-miR-23b-3p	87	-16.88	1	1	2	GO:0000166(nucleotide binding);GO:0001934(positive regulation of protein phosphorylation);GO:0004672(protein kinase activity);GO:0004674(protein serine/threonine kinase activity);GO:0005515(protein binding);GO:0005524(ATP binding);GO:0005634(nucleus);GO:0005654(nucleoplasm);GO:0005737(cytoplasm);GO:0005768(endosome);GO:0005769(early endosome);GO:0005829(cytosol);GO:0005886(plasma membrane);GO:000…	ko01521(EGFR tyrosine kinase inhibitor resistance);ko01522(Endocrine resistance);ko01524(Platinum drug resistance);ko04010(MAPK signaling pathway);ko04012(ErbB signaling pathway);ko04014(Ras signaling pathway);ko04015(Rap1 signaling pathway);ko04022(cGMP-PKG signaling pathway);ko04024(cAMP signaling pathway);ko04062(Chemokine signaling pathway);ko04066(HIF-1 signaling pathway);ko04068(FoxO signal…
ENST00000427997	hsa	ENSG00000153107	ANAPC1	anaphase promoting complex subunit 1 [Source:HGNC Symbol;Acc:HGNC:19988]	hsa-miR-3614-5p	58	-20.08	1	1	2	GO:0005634(nucleus);GO:0005654(nucleoplasm);GO:0005680(anaphase-promoting complex);GO:0005829(cytosol);GO:0006511(ubiquitin-dependent protein catabolic process);GO:0007049(cell cycle);GO:0007091(metaphase/anaphase transition of mitotic cell cycle);GO:0016567(protein ubiquitination);GO:0031145(anaphase-promoting complex-dependent catabolic process);GO:0051301(cell division);GO:0061630(ubiquitin pr…	ko04110(Cell cycle);ko04114(Oocyte meiosis);ko04120(Ubiquitin mediated proteolysis);ko04914(Progesterone-mediated oocyte maturation);ko05166(Human T-cell leukemia virus 1 infection)
ENST00000446041	hsa	ENSG00000114120	SLC25A36	solute carrier family 25 member 36 [Source:HGNC Symbol;Acc:HGNC:25554]	hsa-miR-23b-3p	51	-33.61	1	1	2	GO:0000002(mitochondrial genome maintenance);GO:0005739(mitochondrion);GO:0005743(mitochondrial inner membrane);GO:0006864(pyrimidine nucleotide transport);GO:0007005(mitochondrion organization);GO:0015218(pyrimidine nucleotide transmembrane transporter activity);GO:0016020(membrane);GO:0016021(integral component of membrane);GO:0022857(transmembrane transporter activity);GO:0051881(regulation of…
ENST00000449165	hsa	ENSG00000157617	C2CD2	C2 calcium dependent domain containing 2 [Source:HGNC Symbol;Acc:HGNC:1266]	hsa-miR-146a-3p	64	-27.63	1	1	2	GO:0005634(nucleus);GO:0005829(cytosol);GO:0016020(membrane);GO:0016021(integral component of membrane)
ENST00000485910	hsa	ENSG00000152601	MBNL1	muscleblind like splicing regulator 1 [Source:HGNC Symbol;Acc:HGNC:6923]	hsa-miR-146a-3p	66	-13.46	1	1	2	GO:0000381(regulation of alternative mRNA splicing, via spliceosome);GO:0001069(regulatory region RNA binding);GO:0001701(in utero embryonic development);GO:0003723(RNA binding);GO:0003725(double-stranded RNA binding);GO:0005515(protein binding);GO:0005634(nucleus);GO:0005654(nucleoplasm);GO:0005737(cytoplasm);GO:0005829(cytosol);GO:0006397(mRNA processing);GO:0007399(nervous system development);…
ENST00000505980	hsa	ENSG00000145687	SSBP2	single stranded DNA binding protein 2 [Source:HGNC Symbol;Acc:HGNC:15831]	hsa-miR-23b-3p	63	-14.93	1	1	2	GO:0000978(RNA polymerase II proximal promoter sequence-specific DNA binding);GO:0003677(DNA binding);GO:0003697(single-stranded DNA binding);GO:0005515(protein binding);GO:0005634(nucleus);GO:0005737(cytoplasm);GO:0006355(regulation of transcription, DNA-templated);GO:0045944(positive regulation of transcription by RNA polymerase II)
ENST00000524750	hsa	ENSG00000085117	CD82	CD82 molecule [Source:HGNC Symbol;Acc:HGNC:6210]	hsa-miR-150-5p	51	-31.45	1	1	2	GO:0005515(protein binding);GO:0005886(plasma membrane);GO:0005887(integral component of plasma membrane);GO:0007166(cell surface receptor signaling pathway);GO:0016020(membrane);GO:0016021(integral component of membrane);GO:0070062(extracellular exosome)	ko04115(p53 signaling pathway)
ENST00000537989	hsa	ENSG00000112182	BACH2	BTB domain and CNC homolog 2 [Source:HGNC Symbol;Acc:HGNC:14078]	hsa-miR-150-5p	81	-27.47	1	1	2	GO:0000122(negative regulation of transcription by RNA polymerase II);GO:0000980(RNA polymerase II distal enhancer sequence-specific DNA binding);GO:0000981(DNA-binding transcription factor activity, RNA polymerase II-specific);GO:0001227(DNA-binding transcription repressor activity, RNA polymerase II-specific);GO:0003677(DNA binding);GO:0003700(DNA-binding transcription factor activity);GO:00055…
ENST00000537989	hsa	ENSG00000112182	BACH2	BTB domain and CNC homolog 2 [Source:HGNC Symbol;Acc:HGNC:14078]	hsa-miR-3614-5p	61	-82.85	1	1	2	GO:0000122(negative regulation of transcription by RNA polymerase II);GO:0000980(RNA polymerase II distal enhancer sequence-specific DNA binding);GO:0000981(DNA-binding transcription factor activity, RNA polymerase II-specific);GO:0001227(DNA-binding transcription repressor activity, RNA polymerase II-specific);GO:0003677(DNA binding);GO:0003700(DNA-binding transcription factor activity);GO:00055…
ENST00000540326	hsa	ENSG00000119408	NEK6	NIMA related kinase 6 [Source:HGNC Symbol;Acc:HGNC:7749]	hsa-miR-23b-3p	89	-15.28	1	1	2	GO:0000166(nucleotide binding);GO:0000287(magnesium ion binding);GO:0000922(spindle pole);GO:0001222(transcription corepressor binding);GO:0004672(protein kinase activity);GO:0004674(protein serine/threonine kinase activity);GO:0005515(protein binding);GO:0005524(ATP binding);GO:0005634(nucleus);GO:0005654(nucleoplasm);GO:0005737(cytoplasm);GO:0005813(centrosome);GO:0005815(microtubule organizing…
ENST00000542579	hsa	ENSG00000048740	CELF2	CUGBP Elav-like family member 2 [Source:HGNC Symbol;Acc:HGNC:2550]	hsa-miR-23b-3p	79	-43.52	1	1	2	GO:0000381(regulation of alternative mRNA splicing, via spliceosome);GO:0003676(nucleic acid binding);GO:0003723(RNA binding);GO:0003729(mRNA binding);GO:0005634(nucleus);GO:0005737(cytoplasm);GO:0006376(mRNA splice site selection);GO:0006396(RNA processing);GO:0006397(mRNA processing);GO:0008016(regulation of heart contraction);GO:0036002(pre-mRNA binding);GO:1990904(ribonucleoprotein complex)
ENST00000545754	hsa	ENSG00000152601	MBNL1	muscleblind like splicing regulator 1 [Source:HGNC Symbol;Acc:HGNC:6923]	hsa-miR-146a-3p	66	-13.46	1	1	2	GO:0000381(regulation of alternative mRNA splicing, via spliceosome);GO:0001069(regulatory region RNA binding);GO:0001701(in utero embryonic development);GO:0003723(RNA binding);GO:0003725(double-stranded RNA binding);GO:0005515(protein binding);GO:0005634(nucleus);GO:0005654(nucleoplasm);GO:0005737(cytoplasm);GO:0005829(cytosol);GO:0006397(mRNA processing);GO:0007399(nervous system development);…
ENST00000545754	hsa	ENSG00000152601	MBNL1	muscleblind like splicing regulator 1 [Source:HGNC Symbol;Acc:HGNC:6923]	hsa-miR-23b-3p	74	-10.65	1	1	2	GO:0000381(regulation of alternative mRNA splicing, via spliceosome);GO:0001069(regulatory region RNA binding);GO:0001701(in utero embryonic development);GO:0003723(RNA binding);GO:0003725(double-stranded RNA binding);GO:0005515(protein binding);GO:0005634(nucleus);GO:0005654(nucleoplasm);GO:0005737(cytoplasm);GO:0005829(cytosol);GO:0006397(mRNA processing);GO:0007399(nervous system development);…
ENST00000546373	hsa	ENSG00000135678	CPM	carboxypeptidase M [Source:HGNC Symbol;Acc:HGNC:2311]	hsa-miR-150-5p	63	-15.8	1	1	2	GO:0004180(carboxypeptidase activity);GO:0004181(metallocarboxypeptidase activity);GO:0005576(extracellular region);GO:0005615(extracellular space);GO:0005886(plasma membrane);GO:0006508(proteolysis);GO:0006518(peptide metabolic process);GO:0008233(peptidase activity);GO:0008237(metallopeptidase activity);GO:0008270(zinc ion binding);GO:0009653(anatomical structure morphogenesis);GO:0009986(cell …
ENST00000566799	hsa	ENSG00000103647	CORO2B	coronin 2B [Source:HGNC Symbol;Acc:HGNC:2256]	hsa-miR-146a-3p	52	-31.18	1	1	2	GO:0003093(regulation of glomerular filtration);GO:0003779(actin binding);GO:0005515(protein binding);GO:0005737(cytoplasm);GO:0005856(cytoskeleton);GO:0005925(focal adhesion);GO:0010812(negative regulation of cell-substrate adhesion);GO:0015629(actin cytoskeleton);GO:0016020(membrane);GO:0017166(vinculin binding);GO:0030036(actin cytoskeleton organization);GO:0032956(regulation of actin cytoskel…
ENST00000612708	hsa	ENSG00000079215	SLC1A3	solute carrier family 1 member 3 [Source:HGNC Symbol;Acc:HGNC:10941]	hsa-miR-23b-3p	90	-15.39	1	1	2	GO:0001504(neurotransmitter uptake);GO:0005313(L-glutamate transmembrane transporter activity);GO:0005314(high-affinity glutamate transmembrane transporter activity);GO:0005886(plasma membrane);GO:0005887(integral component of plasma membrane);GO:0006536(glutamate metabolic process);GO:0006537(glutamate biosynthetic process);GO:0006811(ion transport);GO:0006865(amino acid transport);GO:0007268(ch…	ko04721(Synaptic vesicle cycle);ko04724(Glutamatergic synapse)
ENST00000618282	hsa	ENSG00000102158	MAGT1	magnesium transporter 1 [Source:HGNC Symbol;Acc:HGNC:28880]	hsa-miR-146a-3p	59	-12.82	1	1	2	GO:0004579(dolichyl-diphosphooligosaccharide-protein glycotransferase activity);GO:0005783(endoplasmic reticulum);GO:0005789(endoplasmic reticulum membrane);GO:0005886(plasma membrane);GO:0005887(integral component of plasma membrane);GO:0006486(protein glycosylation);GO:0006487(protein N-linked glycosylation);GO:0008250(oligosaccharyltransferase complex);GO:0015095(magnesium ion transmembrane tr…
ENST00000618282	hsa	ENSG00000102158	MAGT1	magnesium transporter 1 [Source:HGNC Symbol;Acc:HGNC:28880]	hsa-miR-150-5p	81	-42.67	1	1	2	GO:0004579(dolichyl-diphosphooligosaccharide-protein glycotransferase activity);GO:0005783(endoplasmic reticulum);GO:0005789(endoplasmic reticulum membrane);GO:0005886(plasma membrane);GO:0005887(integral component of plasma membrane);GO:0006486(protein glycosylation);GO:0006487(protein N-linked glycosylation);GO:0008250(oligosaccharyltransferase complex);GO:0015095(magnesium ion transmembrane tr…
ENST00000618438	hsa	ENSG00000022267	FHL1	four and a half LIM domains 1 [Source:HGNC Symbol;Acc:HGNC:3702]	hsa-miR-146a-3p	60	-18.84	1	1	2	GO:0003254(regulation of membrane depolarization);GO:0003674(molecular_function);GO:0005515(protein binding);GO:0005634(nucleus);GO:0005737(cytoplasm);GO:0005829(cytosol);GO:0005886(plasma membrane);GO:0005925(focal adhesion);GO:0007275(multicellular organism development);GO:0007517(muscle organ development);GO:0009887(animal organ morphogenesis);GO:0010972(negative regulation of G2/M transition …	ko04630(Jak-STAT signaling pathway)
ENST00000623368	hsa	ENSG00000079459	FDFT1	farnesyl-diphosphate farnesyltransferase 1 [Source:HGNC Symbol;Acc:HGNC:3629]	hsa-miR-146a-3p	96	-15.3	1	1	2	GO:0003824(catalytic activity);GO:0004310(farnesyl-diphosphate farnesyltransferase activity);GO:0005515(protein binding);GO:0005783(endoplasmic reticulum);GO:0005789(endoplasmic reticulum membrane);GO:0006629(lipid metabolic process);GO:0006694(steroid biosynthetic process);GO:0006695(cholesterol biosynthetic process);GO:0006696(ergosterol biosynthetic process);GO:0008152(metabolic process);GO:00…	ko00100(Steroid biosynthesis)
ENST00000638552	hsa	ENSG00000113327	GABRG2	gamma-aminobutyric acid type A receptor gamma2 subunit [Source:HGNC Symbol;Acc:HGNC:4087]	hsa-miR-150-5p	98	-14.11	1	1	2	GO:0004888(transmembrane signaling receptor activity);GO:0004890(GABA-A receptor activity);GO:0005216(ion channel activity);GO:0005230(extracellular ligand-gated ion channel activity);GO:0005237(inhibitory extracellular ligand-gated ion channel activity);GO:0005254(chloride channel activity);GO:0005515(protein binding);GO:0005886(plasma membrane);GO:0005887(integral component of plasma membrane);…	ko04080(Neuroactive ligand-receptor interaction);ko04723(Retrograde endocannabinoid signaling);ko04727(GABAergic synapse);ko05032(Morphine addiction);ko05033(Nicotine addiction)
ENST00000639877	hsa	ENSG00000270800	RPS10-NUDT3	RPS10-NUDT3 readthrough [Source:HGNC Symbol;Acc:HGNC:49181]	hsa-miR-150-5p	71	-15.8	1	1	2	GO:0000028(ribosomal small subunit assembly);GO:0003735(structural constituent of ribosome);GO:0005829(cytosol);GO:0016787(hydrolase activity);GO:0022627(cytosolic small ribosomal subunit)	ko03010(Ribosome)
ENST00000640574	hsa	ENSG00000113327	GABRG2	gamma-aminobutyric acid type A receptor gamma2 subunit [Source:HGNC Symbol;Acc:HGNC:4087]	hsa-miR-23b-3p	59	-12.57	1	1	2	GO:0004888(transmembrane signaling receptor activity);GO:0004890(GABA-A receptor activity);GO:0005216(ion channel activity);GO:0005230(extracellular ligand-gated ion channel activity);GO:0005237(inhibitory extracellular ligand-gated ion channel activity);GO:0005254(chloride channel activity);GO:0005515(protein binding);GO:0005886(plasma membrane);GO:0005887(integral component of plasma membrane);…	ko04080(Neuroactive ligand-receptor interaction);ko04723(Retrograde endocannabinoid signaling);ko04727(GABAergic synapse);ko05032(Morphine addiction);ko05033(Nicotine addiction)
ENST00000640574	hsa	ENSG00000113327	GABRG2	gamma-aminobutyric acid type A receptor gamma2 subunit [Source:HGNC Symbol;Acc:HGNC:4087]	hsa-miR-3614-5p	96	-23.9	1	1	2	GO:0004888(transmembrane signaling receptor activity);GO:0004890(GABA-A receptor activity);GO:0005216(ion channel activity);GO:0005230(extracellular ligand-gated ion channel activity);GO:0005237(inhibitory extracellular ligand-gated ion channel activity);GO:0005254(chloride channel activity);GO:0005515(protein binding);GO:0005886(plasma membrane);GO:0005887(integral component of plasma membrane);…	ko04080(Neuroactive ligand-receptor interaction);ko04723(Retrograde endocannabinoid signaling);ko04727(GABAergic synapse);ko05032(Morphine addiction);ko05033(Nicotine addiction)
ENST00000641485	hsa	ENSG00000109339	MAPK10	mitogen-activated protein kinase 10 [Source:HGNC Symbol;Acc:HGNC:6872]	hsa-miR-23b-3p	60	-27.97	1	1	2	GO:0000122(negative regulation of transcription by RNA polymerase II);GO:0000165(MAPK cascade);GO:0000166(nucleotide binding);GO:0000187(activation of MAPK activity);GO:0004672(protein kinase activity);GO:0004674(protein serine/threonine kinase activity);GO:0004705(JUN kinase activity);GO:0004707(MAP kinase activity);GO:0004708(MAP kinase kinase activity);GO:0005515(protein binding);GO:0005524(AT…	ko01522(Endocrine resistance);ko04010(MAPK signaling pathway);ko04012(ErbB signaling pathway);ko04014(Ras signaling pathway);ko04024(cAMP signaling pathway);ko04068(FoxO signaling pathway);ko04071(Sphingolipid signaling pathway);ko04137(Mitophagy - animal);ko04140(Autophagy - animal);ko04141(Protein processing in endoplasmic reticulum);ko04210(Apoptosis);ko04215(Apoptosis - multiple species);ko04…
ENST00000642352	hsa	ENSG00000187098	MITF	melanocyte inducing transcription factor [Source:HGNC Symbol;Acc:HGNC:7105]	hsa-miR-146a-3p	52	-15.98	1	1	2	GO:0000122(negative regulation of transcription by RNA polymerase II);GO:0000978(RNA polymerase II proximal promoter sequence-specific DNA binding);GO:0000981(DNA-binding transcription factor activity, RNA polymerase II-specific);GO:0001227(DNA-binding transcription repressor activity, RNA polymerase II-specific);GO:0001228(DNA-binding transcription activator activity, RNA polymerase II-specific)…	ko04137(Mitophagy - animal);ko04380(Osteoclast differentiation);ko04916(Melanogenesis);ko05200(Pathways in cancer);ko05202(Transcriptional misregulation in cancer);ko05218(Melanoma)
ENST00000642352	hsa	ENSG00000187098	MITF	melanocyte inducing transcription factor [Source:HGNC Symbol;Acc:HGNC:7105]	hsa-miR-23b-3p	70	-11.35	1	1	2	GO:0000122(negative regulation of transcription by RNA polymerase II);GO:0000978(RNA polymerase II proximal promoter sequence-specific DNA binding);GO:0000981(DNA-binding transcription factor activity, RNA polymerase II-specific);GO:0001227(DNA-binding transcription repressor activity, RNA polymerase II-specific);GO:0001228(DNA-binding transcription activator activity, RNA polymerase II-specific)…	ko04137(Mitophagy - animal);ko04380(Osteoclast differentiation);ko04916(Melanogenesis);ko05200(Pathways in cancer);ko05202(Transcriptional misregulation in cancer);ko05218(Melanoma)
ENST00000644238	hsa	ENSG00000156313	RPGR	retinitis pigmentosa GTPase regulator [Source:HGNC Symbol;Acc:HGNC:10295]	hsa-miR-3614-5p	93	-15.23	1	1	2	GO:0001750(photoreceptor outer segment);GO:0003723(RNA binding);GO:0005085(guanyl-nucleotide exchange factor activity);GO:0005515(protein binding);GO:0005737(cytoplasm);GO:0005794(Golgi apparatus);GO:0005813(centrosome);GO:0005815(microtubule organizing center);GO:0005856(cytoskeleton);GO:0005929(cilium);GO:0006886(intracellular protein transport);GO:0007601(visual perception);GO:0030030(cell pro…
ENST00000648994	hsa	ENSG00000261609	GAN	gigaxonin [Source:HGNC Symbol;Acc:HGNC:4137]	hsa-miR-150-5p	98	-13.26	1	1	2	GO:0003674(molecular_function);GO:0005515(protein binding);GO:0005737(cytoplasm);GO:0005829(cytosol);GO:0005856(cytoskeleton);GO:0007010(cytoskeleton organization);GO:0016567(protein ubiquitination);GO:0031463(Cul3-RING ubiquitin ligase complex);GO:0043687(post-translational protein modification)
