# Supplementary material for: Identification and characterization of non-coding RNA networks in infected macrophages revealing the pathogenesis of F. nucleatum-associated diseases
Source: BMC Genomics. 2022 Dec 13;23:826. doi: 10.1186/s12864-022-09052-z (PMC9749367; doi:10.1186/s12864-022-09052-z)
Supplement: Supplementary file 8 — Additional file 8: Supplementary Table 8. All identified lncRNAs in RNA-Seq. [file 12864_2022_9052_MOESM8_ESM.xlsx]

## Sheet: Sheet2
lncRNA_ID	lncRNA_Gene_ID	lncRNA_Gene_Name	Gene_description	Gene_Type	Status	Chromosome	Start	End	Strand	Exon_number	Length	ORF	Fn1	Fn2	Fn3	Control1	Control2	Control3	Fn_FPKM	Control_FPKM	log2FoldChange	pvalue	padj	co_location	co_expression
ENST00000642499	ENSG00000147044	CASK	Protein kinase-like domain superfamily||Guanylate kinase/L-type calcium channel beta subunit||Guanylate kinase-like domain||PDZ superfamily||L27 domain superfamily||L27 domain||Protein kinase domain||SH3-like domain superfamily||Guanylate kinase, conserved site||SH3 domain||CASK, SH3 domain||-||L27 domain, C-terminal||P-loop containing nucleoside triphosphate hydrolase||PDZ domain||Calcium/calmod…	protein_coding	Annotated_lncRNA	chrX	41519234	41556235	-	8	2746	330	0	0	0	0	0.009588	0	0	0.003196	-6.03413	0.271334	1
ENST00000621358	ENSG00000150316	CWC15	Pre-mRNA-splicing factor Cwf15/Cwc15	protein_coding	Annotated_lncRNA	chr11	94963368	94973586	-	6	1113	162	2.55675	3.43822	0.609996	3.287	0.407815	3.63933	2.20166	2.44471	-0.212215	0.906203	1	--	ENSG00000171408,ENSG00000167105,ENSG00000130649,ENSG00000277399,ENSG00000114638,ENSG00000165462,ENSG00000101400,ENSG00000173991,ENSG00000169733,ENSG00000142207,ENSG00000181074,ENSG00000184481,ENSG00000179314,ENSG00000128709,ENSG00000148604,ENSG00000178055,ENSG00000132406,ENSG00000117625,ENSG00000130383,ENSG00000104899,ENSG00000124253,ENSG00000175143,ENSG00000150776,ENSG00000100095,ENSG00000233816…
TCONS_00267441	XLOC_135937	XLOC_135937	-	novel	Novel_lncRNA	chr20	48014440	48024216	-	4	851	86	1.57904	0.238712	0.222557	0	0.329039	0.137513	0.680104	0.155517	2.04046	0.424858	1	--	ENSG00000230873,ENSG00000172421,ENSG00000242515,ENSG00000198090,ENSG00000162068,ENSG00000117215,ENSG00000101443,ENSG00000143603,ENSG00000254126,ENSG00000183434,ENSG00000198554,ENSG00000243073,ENSG00000204677,ENSG00000123096,ENSG00000198326,ENSG00000119965,ENSG00000198851,ENSG00000102452,ENSG00000182053,ENSG00000126733,ENSG00000198390,ENSG00000137252,ENSG00000139865,ENSG00000135917,ENSG00000285868…
TCONS_00267443	XLOC_135937	XLOC_135937	-	novel	Novel_lncRNA	chr20	48014988	48024216	-	3	1010	86	0	0.483367	0.95766	0.646884	0.059728	0.213129	0.480342	0.30658	0.6616	0.796125	1	--	ENSG00000125787,ENSG00000147533,ENSG00000033800,ENSG00000101198,ENSG00000100852,ENSG00000125910,ENSG00000126464,ENSG00000181264,ENSG00000243910,ENSG00000272899,ENSG00000250254,ENSG00000141564,ENSG00000146197,ENSG00000165495,ENSG00000125691,ENSG00000243156,ENSG00000075711,ENSG00000165646,ENSG00000137473,ENSG00000179412,ENSG00000176055,ENSG00000061455,ENSG00000166257,ENSG00000214113,ENSG00000148411…
TCONS_00267442	XLOC_135937	XLOC_135937	-	novel	Novel_lncRNA	chr20	48014440	48024216	-	4	772	86	0.944248	0.185743	0	0	0	0	0.376664	0	10.9009	0.0168136	0.397388
TCONS_00267445	XLOC_135939	XLOC_135939	-	novel	Novel_lncRNA	chr20	48062656	48063693	-	2	202	63	0	0	0.404107	0	0	0	0.134702	0	6.33006	0.243574	1
ENST00000580975	ENSG00000266237	AC121320.1	-	sense_intronic	Annotated_lncRNA	chr18	26266009	26267409	+	2	839	96	0	0.340569	0.207216	0.200508	0.160204	0.210868	0.182595	0.190527	-0.100208	0.974438	1	--	ENSG00000278637,ENSG00000008226,ENSG00000105329,ENSG00000178449,ENSG00000196497,ENSG00000171475,ENSG00000255374,ENSG00000178115,ENSG00000032742,ENSG00000107929,ENSG00000183684,ENSG00000187699,ENSG00000215126,ENSG00000221970,ENSG00000159720,ENSG00000121653,ENSG00000130653,ENSG00000165240,ENSG00000204176,ENSG00000175426,ENSG00000100138,ENSG00000182584,ENSG00000168701,ENSG00000162601
ENST00000580970	ENSG00000214946	TBC1D26	-||Rab-GTPase-TBC domain||Rab-GTPase-TBC domain superfamily	protein_coding	Annotated_lncRNA	chr17	15738339	15741221	+	3	641	120	0	0	0	0	0	0	--	--	--	--	--	--	--
ENST00000580979	ENSG00000264456	AC138207.4	-	sense_intronic	Annotated_lncRNA	chr17	30971652	30973312	+	1	1661	121	1.57749	0.659397	0.53519	0.765138	0.517192	0.243063	0.924024	0.508464	0.809403	0.700653	1	--	ENSG00000127863,ENSG00000266173,ENSG00000067365,ENSG00000185651,ENSG00000047579,ENSG00000095585,ENSG00000138380,ENSG00000142677,ENSG00000168876,ENSG00000205744,ENSG00000143603,ENSG00000099341,ENSG00000101638,ENSG00000180185,ENSG00000072134,ENSG00000169629,ENSG00000167113,ENSG00000163082,ENSG00000172824,ENSG00000124120,ENSG00000168685,ENSG00000158169,ENSG00000185246,ENSG00000137825,ENSG00000089199…
ENST00000589834	ENSG00000132471	WBP2	WW domain-binding protein 2||GRAM domain||-	protein_coding	Annotated_lncRNA	chr17	75849357	75855337	-	3	591	116	0.134335	1.62998	0.036641	0.117391	0.534645	0.155308	0.600318	0.269115	1.14505	0.614635	1	--	ENSG00000106410,ENSG00000205864,ENSG00000140955,ENSG00000164543,ENSG00000138795,ENSG00000125831,ENSG00000189269,ENSG00000157224,ENSG00000131059,ENSG00000158113,ENSG00000126583,ENSG00000196767,ENSG00000273496,ENSG00000163081,ENSG00000176540,ENSG00000124440,ENSG00000099721,ENSG00000155754,ENSG00000007174,ENSG00000150244,ENSG00000184330,ENSG00000188505,ENSG00000244624,ENSG00000137080,ENSG00000091138…
ENST00000650155	ENSG00000203875	SNHG5	-	processed_transcript	Annotated_lncRNA	chr6	85660950	85678748	-	9	818	96	0	0	0	0	0	0	--	--	--	--	--	--	--
ENST00000606533	ENSG00000271806	AL590822.2	-	antisense	Annotated_lncRNA	chr1	2141084	2145279	-	1	4196	275	0	0	0	0	0	0	--	--	--	--	--	--	--
ENST00000606532	ENSG00000230314	ELOVL2-AS1	-	antisense	Annotated_lncRNA	chr6	11043524	11078076	+	3	716	87	0	0	0	0	0	0	--	--	--	--	--	--	--
ENST00000589830	ENSG00000237298	TTN-AS1	-	antisense	Annotated_lncRNA	chr2	178597596	178713829	+	3	287	61	0	0	0	0	0	0	--	--	--	--	--	--	--
ENST00000456146	ENSG00000235943	TMEM212-IT1	-	sense_intronic	Annotated_lncRNA	chr3	171894436	171895240	+	2	470	94	0	0	0	0	0	0	--	--	--	--	--	--	--
ENST00000505612	ENSG00000005884	ITGA3	Integrin domain superfamily||-||Integrin alpha, N-terminal||Integrin alpha beta-propellor||Integrin alpha chain, C-terminal cytoplasmic region, conserved site||Integrin alpha-2||FG-GAP repeat||Integrin alpha chain	protein_coding	Annotated_lncRNA	chr17	50075460	50076733	+	3	576	152	0	0.372698	0.081257	0.276243	0.072317	0.568804	0.151318	0.305788	-0.995435	0.699594	1	--	ENSG00000090989,ENSG00000103343,ENSG00000261739,ENSG00000124191,ENSG00000111816,ENSG00000188641,ENSG00000269711,ENSG00000119705,ENSG00000158373,ENSG00000065882,ENSG00000125875,ENSG00000131015,ENSG00000232859,ENSG00000158497,ENSG00000173473,ENSG00000003509,ENSG00000123576,ENSG00000141040,ENSG00000069345,ENSG00000103275,ENSG00000188321,ENSG00000184867,ENSG00000152669,ENSG00000108924,ENSG00000108556…
ENST00000645729	ENSG00000222041	CYTOR	-	lincRNA	Annotated_lncRNA	chr2	87487502	87521508	+	2	419	99	0	0.033294	0.128398	0.149718	0.075403	0.02815	0.0538973	0.0844237	-0.614999	0.807307	1	--	ENSG00000137270,ENSG00000172716,ENSG00000221926,ENSG00000186395,ENSG00000196600,ENSG00000128881,ENSG00000130158,ENSG00000260325,ENSG00000136807,ENSG00000217684,ENSG00000164008,ENSG00000132958,ENSG00000102128,ENSG00000121454,ENSG00000272391,ENSG00000112559,ENSG00000073111,ENSG00000131351,ENSG00000107014,ENSG00000198753,ENSG00000172969,ENSG00000256591,ENSG00000100558,ENSG00000179915,ENSG00000107371…
ENST00000505615	ENSG00000038427	VCAN	EGF-like, conserved site||Link domain||Immunoglobulin subtype||Aggrecan/versican, C-type lectin-like domain||Immunoglobulin V-set domain||EGF-like calcium-binding, conserved site||Immunoglobulin-like fold||EGF-like domain||C-type lectin-like/link domain superfamily||EGF-type aspartate/asparagine hydroxylation site||Immunoglobulin-like domain superfamily||Sushi/SCR/CCP domain||Immunoglobulin-like …	protein_coding	Annotated_lncRNA	chr5	83553362	83580400	+	4	810	206	0.067536	0.349272	0	0.101014	0.287623	0.327244	0.138936	0.238627	-0.823854	0.740742	1	--	ENSG00000151093,ENSG00000213901,ENSG00000163098,ENSG00000176723,ENSG00000124196,ENSG00000174460,ENSG00000132671,ENSG00000124615,ENSG00000214415,ENSG00000178279,ENSG00000030066,ENSG00000205097,ENSG00000255307,ENSG00000089101,ENSG00000146112,ENSG00000178057,ENSG00000116898,ENSG00000162714,ENSG00000161328,ENSG00000280071,ENSG00000110274,ENSG00000196932,ENSG00000131095,ENSG00000243708,ENSG00000144681…
ENST00000513540	ENSG00000272304	AC096721.1	-	lincRNA	Annotated_lncRNA	chr4	66003281	66016792	+	2	552	56	0.288709	0.45715	0.541457	0.319828	0.630365	0.415052	0.429105	0.455082	-0.105261	0.957354	1	--	ENSG00000277161,ENSG00000223573,ENSG00000197520,ENSG00000166436,ENSG00000162763,ENSG00000104081,ENSG00000140600,ENSG00000168887,ENSG00000177427,ENSG00000167985,ENSG00000196466,ENSG00000179912,ENSG00000066185,ENSG00000204344,ENSG00000147655,ENSG00000121578,ENSG00000164061,ENSG00000255192,ENSG00000142556
ENST00000513542	ENSG00000250902	SMAD1-AS1	-	antisense	Annotated_lncRNA	chr4	145514615	145517118	-	2	481	157	0	0	0	0	0	0	--	--	--	--	--	--	--
TCONS_00245368	XLOC_122813	XLOC_122813	-	novel	Novel_lncRNA	chr2	93004894	93091167	-	2	362	46	0.105687	0.900401	0.533466	1.7339	1.31767	1.59881	0.513185	1.55013	-1.60689	0.328915	1	--	ENSG00000116586,ENSG00000197891,ENSG00000153551,ENSG00000163362,ENSG00000132639,ENSG00000198092,ENSG00000112038,ENSG00000123143,ENSG00000103742,ENSG00000164308,ENSG00000152503,ENSG00000189266,ENSG00000230510,ENSG00000100124,ENSG00000285458,ENSG00000169403,ENSG00000089041,ENSG00000124145,ENSG00000080007,ENSG00000072135,ENSG00000164430,ENSG00000137714,ENSG00000153827,ENSG00000123094,ENSG00000123552…
TCONS_00245369	XLOC_122814	XLOC_122814	-	novel	Novel_lncRNA	chr2	93015014	93036543	-	2	293	53	0.244848	0.324838	0	0.187083	0.392609	0.126901	0.189895	0.235531	-0.35666	0.885311	1	--	ENSG00000111802,ENSG00000198892,ENSG00000004478,ENSG00000135392,ENSG00000242419,ENSG00000203880,ENSG00000029363,ENSG00000108773,ENSG00000214021,ENSG00000189227,ENSG00000183431,ENSG00000123415,ENSG00000120509,ENSG00000143624,ENSG00000163866,ENSG00000160447,ENSG00000179820,ENSG00000125434,ENSG00000105705,ENSG00000184227,ENSG00000205856,ENSG00000154917,ENSG00000061987,ENSG00000119718,ENSG00000162377…
ENST00000506093	ENSG00000251365	AC122710.2	-	lincRNA	Annotated_lncRNA	chr5	6765891	6771953	+	3	596	97	0	0	0	0	0	0	--	--	--	--	--	--	--
ENST00000513546	ENSG00000163644	PPM1K	Protein phosphatase 2C family||-||PPM-type phosphatase, divalent cation binding||PPM-type phosphatase domain||PPM-type phosphatase domain superfamily	protein_coding	Annotated_lncRNA	chr4	88274924	88279700	-	1	4777	151	1.80346	1.07087	1.03483	0.393566	0.360056	0.238868	1.30305	0.33083	1.93294	0.346261	1	--	ENSG00000163155,ENSG00000110848,ENSG00000134532,ENSG00000122257,ENSG00000198092,ENSG00000117118,ENSG00000123143,ENSG00000204642,ENSG00000121900,ENSG00000118961,ENSG00000169302,ENSG00000166762,ENSG00000168282,ENSG00000152503,ENSG00000066027,ENSG00000276293,ENSG00000149600,ENSG00000004700,ENSG00000100124,ENSG00000285458,ENSG00000136205,ENSG00000089041,ENSG00000081307,ENSG00000084093,ENSG00000204128…
TCONS_00245364	XLOC_122810	XLOC_122810	-	novel	Novel_lncRNA	chr2	92996084	93161662	-	2	391	82	0.96007	0.908933	0.479824	2.1255	2.18782	1.64811	0.782942	1.98715	-1.38611	0.361986	1	--	ENSG00000106003,ENSG00000258227,ENSG00000189298,ENSG00000138411,ENSG00000184500,ENSG00000105865,ENSG00000138796,ENSG00000204843,ENSG00000175066,ENSG00000111596,ENSG00000175416,ENSG00000055332,ENSG00000014257,ENSG00000126351,ENSG00000165795,ENSG00000186283,ENSG00000205339,ENSG00000113638,ENSG00000127507,ENSG00000165886,ENSG00000103187,ENSG00000137076,ENSG00000167114,ENSG00000196814,ENSG00000105472…
ENST00000513548	ENSG00000071205	ARHGAP10	GRAF2, SH3 domain||Rho GTPase activation protein||SH3-like domain superfamily||Pleckstrin homology domain||SH3 domain||Rho GTPase-activating protein 10||AH/BAR domain superfamily||Rho GTPase-activating protein domain||PH-like domain superfamily	protein_coding	Annotated_lncRNA	chr4	148023054	148063277	+	3	645	123	0	0	0.293946	0.332116	0.402874	0.078689	0.097982	0.271226	-1.43119	0.628828	1	--	ENSG00000184650,ENSG00000147789,ENSG00000009844,ENSG00000054219,ENSG00000123095,ENSG00000162222,ENSG00000181036,ENSG00000172399,ENSG00000076650,ENSG00000188827,ENSG00000164007,ENSG00000136197,ENSG00000130935,ENSG00000157617,ENSG00000130529,ENSG00000134905,ENSG00000120688,ENSG00000189433,ENSG00000122545,ENSG00000054611,ENSG00000213593,ENSG00000227124,ENSG00000180938,ENSG00000135447,ENSG00000239474…
TCONS_00245367	XLOC_122800	XLOC_122800	-	novel	Novel_lncRNA	chr2	93003032	93097670	-	2	1093	92	0.562982	0.179382	0.057239	0.176627	0.398481	0.601088	0.266534	0.392065	-0.650465	0.706227	1	--	ENSG00000215915,ENSG00000107020,ENSG00000103549,ENSG00000170540,ENSG00000212933,ENSG00000126464,ENSG00000181264,ENSG00000109466,ENSG00000182141,ENSG00000187987,ENSG00000154127,ENSG00000124659,ENSG00000167220,ENSG00000175482,ENSG00000014919,ENSG00000102543,ENSG00000160712,ENSG00000100478,ENSG00000197905,ENSG00000120948,ENSG00000205758,ENSG00000152147,ENSG00000173272,ENSG00000156427,ENSG00000135740…
TCONS_00245360	XLOC_122807	XLOC_122807	-	novel	Novel_lncRNA	chr2	92983282	92989408	-	2	703	79	0.78031	0.214065	0.201591	0.738773	0.991235	0.672392	0.398655	0.8008	-1.07137	0.60045	1	--	ENSG00000116604,ENSG00000123612,ENSG00000010404,ENSG00000133131,ENSG00000127946,ENSG00000088280,ENSG00000169635,ENSG00000136731,ENSG00000133884,ENSG00000020922,ENSG00000135824,ENSG00000185236,ENSG00000129625,ENSG00000159588,ENSG00000023041,ENSG00000089723,ENSG00000255561,ENSG00000276547,ENSG00000275832,ENSG00000181754,ENSG00000040531,ENSG00000197629,ENSG00000185000,ENSG00000131591,ENSG00000167065…
TCONS_00245361	XLOC_122808	XLOC_122808	-	novel	Novel_lncRNA	chr2	92984437	93048539	-	2	424	66	0.421325	0	0.183757	0.757513	0	0.119952	0.201694	0.292488	-0.586193	0.838722	1
TCONS_00245362	XLOC_122808	XLOC_122808	-	novel	Novel_lncRNA	chr2	92984437	93094949	-	3	1181	92	0.21982	0.361686	0.01768	0.464465	0.648405	0.644865	0.199729	0.585912	-1.60515	0.357065	1	--	ENSG00000023697,ENSG00000125648,ENSG00000115365,ENSG00000198799,ENSG00000188582,ENSG00000112787,ENSG00000105676,ENSG00000141971,ENSG00000100526,ENSG00000137642,ENSG00000113924,ENSG00000157456,ENSG00000128524,ENSG00000088325,ENSG00000103966,ENSG00000146592,ENSG00000061918,ENSG00000189280,ENSG00000115827,ENSG00000100284,ENSG00000167208,ENSG00000104205,ENSG00000156136,ENSG00000006282,ENSG00000173598…
TCONS_00245363	XLOC_122809	XLOC_122809	-	novel	Novel_lncRNA	chr2	92995152	93142221	-	2	568	64	0.05963	0.030279	0.11272	0.810879	0.418606	0.152645	0.067543	0.46071	-2.77407	0.118139	0.802337	--	ENSG00000122882,ENSG00000064547,ENSG00000148346,ENSG00000172428,ENSG00000171234,ENSG00000166682,ENSG00000108479,ENSG00000158856,ENSG00000128626,ENSG00000183709,ENSG00000133636,ENSG00000256980,ENSG00000161204,ENSG00000103356,ENSG00000105662,ENSG00000111341,ENSG00000137225,ENSG00000149782,ENSG00000153029,ENSG00000203883,ENSG00000110697,ENSG00000007171,ENSG00000255346,ENSG00000111860,ENSG00000154743…
ENST00000642497	ENSG00000127990	SGCE	Dystroglycan-type cadherin-like||-||Sarcoglycan alpha/epsilon||Epsilon-sarcoglycan	protein_coding	Annotated_lncRNA	chr7	94585269	94624560	-	8	2325	321	0	0	0	0	0	0	--	--	--	--	--	--	--
ENST00000495542	ENSG00000241472	PTPRG-AS1	-	processed_transcript	Annotated_lncRNA	chr3	62264042	62369330	-	5	502	78	0	0	0	0	0	0	--	--	--	--	--	--	--
ENST00000441001	ENSG00000233643	AC022398.1	-	lincRNA	Annotated_lncRNA	chr10	61781745	61821246	-	5	510	71	0	0	0	0	0	0	--	--	--	--	--	--	--
ENST00000397750	ENSG00000214188	ST7-OT4	-	sense_intronic	Annotated_lncRNA	chr7	116953899	116959817	+	5	1576	182	0	0.072469	0.242538	0.093584	0.191032	0	0.105002	0.094872	0.186945	0.952814	1	--	ENSG00000164548,ENSG00000130881,ENSG00000188766,ENSG00000147573,ENSG00000205517,ENSG00000183054,ENSG00000128298,ENSG00000092445,ENSG00000020426,ENSG00000184205,ENSG00000112297,ENSG00000100764,ENSG00000105538,ENSG00000272674,ENSG00000157911,ENSG00000103160,ENSG00000150636,ENSG00000204928,ENSG00000165023,ENSG00000129925,ENSG00000144401,ENSG00000164118,ENSG00000147160,ENSG00000204161,ENSG00000081377…
ENST00000587470	ENSG00000062716	VMP1	SNARE associated Golgi protein||-	protein_coding	Annotated_lncRNA	chr17	59837951	59840315	+	2	995	137	5.93716	6.33862	8.31735	11.0522	12.4466	9.08832	6.86438	10.8624	-0.686802	0.6911	1	--	ENSG00000187260,ENSG00000174013,ENSG00000213892,ENSG00000176973,ENSG00000122484,ENSG00000087253,ENSG00000133138,ENSG00000213614,ENSG00000177575,ENSG00000102984,ENSG00000176473,ENSG00000198952,ENSG00000099715,ENSG00000128708,ENSG00000100031,ENSG00000116580,ENSG00000119403,ENSG00000117450,ENSG00000164949,ENSG00000183783,ENSG00000116857,ENSG00000147119,ENSG00000107140,ENSG00000184640,ENSG00000138316…
ENST00000555912	ENSG00000090060	PAPOLA	Poly(A) polymerase, central domain||-||Poly(A) polymerase, RNA-binding domain||Nucleotidyltransferase, class I-like, C-terminal||Poly(A) polymerase||Polymerase, nucleotidyl transferase domain	protein_coding	Annotated_lncRNA	chr14	96525981	96531725	+	2	2277	91	0.000241	0.665879	0.669298	0.958438	1.1052	0.560991	0.445139	0.874875	-0.962352	0.670049	1	--	ENSG00000106351,ENSG00000112033,ENSG00000092201,ENSG00000145348,ENSG00000102098,ENSG00000124091,ENSG00000175792,ENSG00000214517,ENSG00000136574,ENSG00000125485,ENSG00000129990,ENSG00000126562,ENSG00000100991,ENSG00000147202,ENSG00000140743,ENSG00000130856,ENSG00000213903,ENSG00000143442,ENSG00000183726,ENSG00000157349,ENSG00000151967,ENSG00000172888,ENSG00000135040,ENSG00000122417,ENSG00000063854…
ENST00000555913	ENSG00000259077	AL136501.1	-	lincRNA	Annotated_lncRNA	chr14	87810982	87838339	+	3	790	101	0	0	0	0	0	0	--	--	--	--	--	--	--
ENST00000587475	ENSG00000267766	AC022726.1	-	sense_intronic	Annotated_lncRNA	chr18	63151114	63151320	-	1	207	44	0	0	0.009585	0	0.142452	0	0.003195	0.047484	-1.1551	0.853676	1
TCONS_00247290	XLOC_123773	XLOC_123773	-	novel	Novel_lncRNA	chr2	113645036	113645943	-	2	824	84	0	0	0	0.454798	0.34886	0.022266	0	0.275308	-7.15163	0.0480944	0.5786	--	ENSG00000160161,ENSG00000106009,ENSG00000127989,ENSG00000010361,ENSG00000101425,ENSG00000102901,ENSG00000106077,ENSG00000137075,ENSG00000143195,ENSG00000186106,ENSG00000178209,ENSG00000076248,ENSG00000178202,ENSG00000164330,ENSG00000171246,ENSG00000111678,ENSG00000007171,ENSG00000149633,ENSG00000130513,ENSG00000085999,ENSG00000168502,ENSG00000166887,ENSG00000104356,ENSG00000183889,ENSG00000122861…
ENST00000587477	ENSG00000226686	LINC01535	-	lincRNA	Annotated_lncRNA	chr19	37256399	37265535	+	4	623	121	0	0	0	0	0	0	--	--	--	--	--	--	--
ENST00000555918	ENSG00000258938	AL162311.3	-	antisense	Annotated_lncRNA	chr14	35819224	35826765	-	2	2867	268	0	0	0.019772	0.03416	0	0.008571	0.00659067	0.0142437	-1.04511	0.783378	1
ENST00000441004	ENSG00000231346	LINC01160	-	lincRNA	Annotated_lncRNA	chr1	111599865	111608324	-	5	768	132	0	0	3.3e-05	0.008758	0.004954	0	1.1e-05	0.00457067	-1.98552	0.52505	1
ENST00000457770	ENSG00000179818	PCBP1-AS1	-	processed_transcript	Annotated_lncRNA	chr2	70018067	70086274	-	5	547	65	0	0	0	0	0	0	--	--	--	--	--	--	--
ENST00000435075	ENSG00000230876	LINC00486	-	lincRNA	Annotated_lncRNA	chr2	32882801	32926522	+	4	1360	125	0	0	0	0	0	0	--	--	--	--	--	--	--
ENST00000453423	ENSG00000182450	KCNK4	Potassium channel domain||-||Two pore domain potassium channel, TRAAK||Two pore domain potassium channel	protein_coding	Annotated_lncRNA	chr11	64291420	64299440	+	5	971	321	0	0	0	0	0	0	--	--	--	--	--	--	--
ENST00000462418	ENSG00000113525	IL5	Four-helical cytokine-like, core||Interleukin-5	protein_coding	Annotated_lncRNA	chr5	132542066	132543920	-	2	905	96	0	0	0	0	0	0	--	--	--	--	--	--	--
ENST00000513899	ENSG00000249835	VCAN-AS1	-	antisense	Annotated_lncRNA	chr5	83541477	83581320	-	2	453	95	0	0.192395	0	0	0	0	0.0641317	0	10.4495	0.0561589	0.609144
TCONS_00315761	XLOC_162244	XLOC_162244	-	novel	Novel_lncRNA	chr4	12197081	12220794	+	3	2872	75	0.805564	0.361731	0.923339	0.241671	0.164429	0.822203	0.696878	0.409434	0.70379	0.708523	1	--	ENSG00000166984,ENSG00000234776,ENSG00000105778,ENSG00000103507,ENSG00000164736,ENSG00000172830,ENSG00000086712,ENSG00000110104,ENSG00000152464,ENSG00000162062,ENSG00000141404,ENSG00000168135,ENSG00000140553,ENSG00000147117,ENSG00000183864,ENSG00000196700,ENSG00000128274,ENSG00000103353,ENSG00000164331,ENSG00000170222,ENSG00000177084,ENSG00000168269,ENSG00000108344,ENSG00000113248,ENSG00000103599…
ENST00000513893	ENSG00000245526	LINC00461	-	lincRNA	Annotated_lncRNA	chr5	88667342	88691041	-	4	555	150	0	0	0	0	0	0	--	--	--	--	--	--	--
ENST00000513892	ENSG00000249258	AC079193.2	-	lincRNA	Annotated_lncRNA	chr8	17131181	17149789	+	3	2292	123	0	0	0	0	0	0	--	--	--	--	--	--	--
ENST00000513891	ENSG00000163913	IFT122	WD40/YVTN repeat-like-containing domain superfamily||Quinoprotein amine dehydrogenase, beta chain-like||WD40 repeat||-||WD40-repeat-containing domain superfamily||WD40-repeat-containing domain	protein_coding	Annotated_lncRNA	chr3	129481381	129483837	+	2	667	182	0	0.032005	0.158148	0.020924	0.040528	0.035534	0.0633843	0.0323287	0.839993	0.761124	1	--	ENSG00000198156,ENSG00000072041,ENSG00000214140,ENSG00000130054,ENSG00000053702,ENSG00000121644,ENSG00000174567,ENSG00000278224,ENSG00000187902,ENSG00000155729,ENSG00000215717,ENSG00000257591,ENSG00000109182,ENSG00000120669,ENSG00000164220,ENSG00000267168,ENSG00000151338,ENSG00000159184,ENSG00000152034,ENSG00000186918,ENSG00000165821,ENSG00000184343,ENSG00000086506,ENSG00000256660,ENSG00000147113…
ENST00000574246	ENSG00000262967	AC005921.2	-	antisense	Annotated_lncRNA	chr17	50693448	50695449	+	2	670	75	0	0	0	0	0	0	--	--	--	--	--	--	--
ENST00000462414	ENSG00000100150	DEPDC5	Winged helix DNA-binding domain superfamily||Winged helix-like DNA-binding domain superfamily||-||Vacuolar membrane-associated protein Iml1||DEP domain	protein_coding	Annotated_lncRNA	chr22	31833849	31838721	+	3	231	58	0.05855	0.082265	0.053795	0.002126	0.150316	0.051579	0.06487	0.068007	-0.111694	0.968726	1	--	ENSG00000182742,ENSG00000244476,ENSG00000005483,ENSG00000185379,ENSG00000186416,ENSG00000214929,ENSG00000158402,ENSG00000143631,ENSG00000172375,ENSG00000035141,ENSG00000155066,ENSG00000133226,ENSG00000274588,ENSG00000157343
ENST00000462415	ENSG00000130702	LAMA5	Laminin, N-terminal||-||Laminin, N-terminal domain superfamily||Laminin G domain||EGF-like domain||Laminin EGF domain||Laminin IV||Concanavalin A-like lectin/glucanase domain superfamily||Laminin domain II||Laminin alpha, domain I||TNFR/NGFR cysteine-rich region	protein_coding	Annotated_lncRNA	chr20	62311257	62312146	-	4	585	169	0	0.2587	0	0.123239	0.03538	0.049562	0.0862333	0.0693937	0.25424	0.948445	1	--	ENSG00000075886,ENSG00000158220,ENSG00000131183,ENSG00000165548,ENSG00000213523,ENSG00000151881,ENSG00000258429,ENSG00000255804,ENSG00000206075,ENSG00000168509,ENSG00000137648,ENSG00000108774,ENSG00000162065,ENSG00000239779,ENSG00000181031,ENSG00000148935,ENSG00000285772,ENSG00000141639,ENSG00000154102,ENSG00000157992,ENSG00000176165,ENSG00000005812,ENSG00000095932,ENSG00000112182,ENSG00000172765…
ENST00000513895	ENSG00000248307	LINC00616	-	lincRNA	Annotated_lncRNA	chr4	138115451	138130688	-	4	566	111	0	0	0	0	0	0	--	--	--	--	--	--	--
ENST00000635027	ENSG00000116641	DOCK7	Dedicator of cytokinesis C, C2 domain||DHR-1 domain||Dedicator of cytokinesis C/D, N-terminal||-||DHR-2 domain||C2 domain superfamily||Dedicator of cytokinesis||Dedicator of cytokinesis, C-terminal	protein_coding	Annotated_lncRNA	chr1	62543639	62552899	-	2	275	91	0.145144	0.111534	0.414876	0.115467	0.027129	0.125718	0.223851	0.089438	1.28965	0.547463	1	--	ENSG00000109846,ENSG00000107175,ENSG00000064545,ENSG00000072041,ENSG00000124201,ENSG00000105483,ENSG00000265590,ENSG00000203880,ENSG00000174567,ENSG00000278224,ENSG00000075218,ENSG00000105369,ENSG00000164303,ENSG00000257591,ENSG00000109182,ENSG00000150995,ENSG00000267168,ENSG00000159184,ENSG00000152034,ENSG00000165092,ENSG00000086506,ENSG00000120210,ENSG00000099810,ENSG00000147113,ENSG00000004139…
ENST00000411992	ENSG00000233884	AL772337.2	-	antisense	Annotated_lncRNA	chr9	87848113	87853442	-	4	981	69	0	0	0	0	0	0	--	--	--	--	--	--	--
TCONS_00435341	XLOC_239571	XLOC_239571	-	novel	Novel_lncRNA	chr8	9964940	9969915	-	2	404	77	0	0	0	0.648614	0	0	0	0.216205	-9.1961	0.0942753	0.730114
ENST00000439418	ENSG00000225626	C9orf135-DT	-	lincRNA	Annotated_lncRNA	chr9	69818983	69820739	-	2	1375	82	0	0	0	0	0	0	--	--	--	--	--	--	--
ENST00000567099	ENSG00000260969	WWOX-AS1	-	antisense	Annotated_lncRNA	chr16	78237362	78241218	-	3	443	80	0	0	0	0	0	0.027734	0	0.00924467	-4.47623	0.414005	1
ENST00000441009	ENSG00000226983	LINC01692	-	lincRNA	Annotated_lncRNA	chr21	24840550	25057746	+	4	2719	115	0.028018	0	0	0	0	0	0.00933933	0	10.0266	0.0692052	0.655511
ENST00000567095	ENSG00000066933	MYO9A	Rho GTPase activation protein||IQ motif, EF-hand binding site||Kinesin motor domain superfamily||Class IX myosin, motor domain||Ubiquitin-like domain superfamily||Unconventional myosin-IXa||-||Rho GTPase-activating protein domain||Myosin head, motor domain||Ras-associating (RA) domain||Protein kinase C-like, phorbol ester/diacylglycerol-binding domain||P-loop containing nucleoside triphosphate hy…	protein_coding	Annotated_lncRNA	chr15	71938763	71968078	-	3	456	122	0.31415	0.805688	0.23852	0.415736	0.049114	0	0.452786	0.15495	1.5428	0.531031	1	--	ENSG00000174788,ENSG00000185946,ENSG00000149231,ENSG00000064687,ENSG00000185271,ENSG00000104714,ENSG00000101337,ENSG00000186326,ENSG00000104164,ENSG00000258529,ENSG00000175592,ENSG00000108733,ENSG00000167720,ENSG00000131409,ENSG00000158315,ENSG00000141068,ENSG00000163564,ENSG00000185338,ENSG00000113263,ENSG00000174358,ENSG00000125731,ENSG00000165684,ENSG00000143106,ENSG00000109736,ENSG00000198715…
ENST00000567096	ENSG00000259840	Z97653.1	-	lincRNA	Annotated_lncRNA	chr16	710746	711277	-	2	446	130	0	0	0.162714	0	0	0	0.054238	0	4.29281	0.431975	1
TCONS_00131255	ENSG00000119698	PPP4R4	Armadillo-like helical||-||Armadillo-type fold||HEAT, type 2	protein_coding	Novel_lncRNA	chr14	94146128	94227846	+	6	892	143	0	0	0	0	0	0	--	--	--	--	--	--	--
ENST00000567091	ENSG00000260394	Z92544.1	-	antisense	Annotated_lncRNA	chr16	678504	679777	-	4	730	195	0	0	0	0	0	0	--	--	--	--	--	--	--
ENST00000567092	ENSG00000070761	CFAP20	Cilia/flagella-associated protein 20/WDR90/C3orf67	protein_coding	Annotated_lncRNA	chr16	58115792	58129300	-	3	710	136	0.398817	0.611083	0.671236	0.813787	0.758763	0.461392	0.560379	0.677981	-0.291648	0.878217	1	--	ENSG00000187790,ENSG00000184634,ENSG00000092201,ENSG00000151414,ENSG00000169962,ENSG00000102098,ENSG00000175376,ENSG00000185730,ENSG00000136824,ENSG00000082258,ENSG00000109705,ENSG00000205352,ENSG00000152463,ENSG00000251357,ENSG00000165507,ENSG00000139112,ENSG00000167747,ENSG00000156531,ENSG00000063854,ENSG00000165238,ENSG00000142227,ENSG00000129518,ENSG00000241595,ENSG00000263715,ENSG00000167139…
ENST00000567093	ENSG00000260417	AC092127.1	-	lincRNA	Annotated_lncRNA	chr16	85592266	85595720	+	1	3455	234	0	0	0.163964	0.016844	0.019	0.007112	0.0546547	0.0143187	1.86105	0.573288	1	--	ENSG00000072041,ENSG00000214140,ENSG00000105483,ENSG00000265590,ENSG00000160678,ENSG00000121644,ENSG00000174567,ENSG00000278224,ENSG00000105369,ENSG00000187902,ENSG00000083750,ENSG00000155729,ENSG00000183336,ENSG00000215717,ENSG00000257591,ENSG00000109182,ENSG00000120669,ENSG00000164220,ENSG00000267168,ENSG00000151338,ENSG00000159184,ENSG00000152034,ENSG00000186918,ENSG00000165821,ENSG00000184343…
ENST00000430883	ENSG00000243902	ELFN2	-	sense_overlapping	Annotated_lncRNA	chr22	37339583	37385283	-	3	1970	138	0	0	0	0	0	0	--	--	--	--	--	--	--
TCONS_00049540	XLOC_026948	XLOC_026948	-	novel	Novel_lncRNA	chr10	88103156	88137302	+	3	2530	151	0.811617	0.538164	0.721724	0.186259	0.244681	0.310247	0.690502	0.247062	1.43422	0.428306	1	--	ENSG00000247077,ENSG00000134897,ENSG00000198092,ENSG00000101335,ENSG00000189266,ENSG00000154122,ENSG00000165886,ENSG00000169403,ENSG00000137076,ENSG00000128276,ENSG00000119408,ENSG00000196814,ENSG00000177409,ENSG00000153827,ENSG00000137558,ENSG00000167112,ENSG00000157837,ENSG00000167118,ENSG00000082781,ENSG00000111679,ENSG00000143079,ENSG00000147894,ENSG00000196363,ENSG00000011201,ENSG00000198522…
TCONS_00152270	ENSG00000117899	MESD	-||LRP chaperone MESD	protein_coding	Novel_lncRNA	chr15	80941726	80951750	-	5	3628	266	0.864302	0.702315	0.452546	0.397258	0.357538	0.383364	0.673054	0.379387	0.777057	0.692562	1	--	ENSG00000132321,ENSG00000176601,ENSG00000138653,ENSG00000003137,ENSG00000110848,ENSG00000104375,ENSG00000186115,ENSG00000087253,ENSG00000144476,ENSG00000128394,ENSG00000279486,ENSG00000111664,ENSG00000105366,ENSG00000248920,ENSG00000198952,ENSG00000164309,ENSG00000121903,ENSG00000128383,ENSG00000197272,ENSG00000099958,ENSG00000136810,ENSG00000134716,ENSG00000132953,ENSG00000169248,ENSG00000184349…
ENST00000426083	ENSG00000231312	AC007388.1	-	antisense	Annotated_lncRNA	chr2	39436637	39604076	+	9	1438	128	0	0	0	0	0	0	--	--	--	--	--	--	--
ENST00000460927	ENSG00000144031	ANKRD53	Ankyrin repeat-containing domain||Ankyrin repeat-containing domain superfamily||Ankyrin repeat	protein_coding	Annotated_lncRNA	chr2	70982326	70984225	+	2	475	107	0	0.006315	0	0	0	0	--	--	--	--	--	--	ENSG00000106410,ENSG00000205864,ENSG00000133321,ENSG00000140955,ENSG00000205869,ENSG00000164543,ENSG00000137080,ENSG00000125831,ENSG00000184434,ENSG00000166689,ENSG00000149435,ENSG00000189269,ENSG00000106483,ENSG00000157224,ENSG00000131059,ENSG00000005812,ENSG00000158113,ENSG00000039068,ENSG00000126583,ENSG00000165494,ENSG00000196767,ENSG00000273496,ENSG00000163081,ENSG00000176540,ENSG00000113520…
ENST00000460924	ENSG00000197580	BCO2	-||Carotenoid oxygenase	protein_coding	Annotated_lncRNA	chr11	112175510	112218141	+	10	2880	310	0.102457	0	0.27177	0.066176	0	0.135517	0.124742	0.067231	0.846617	0.779926	1
ENST00000503166	ENSG00000004399	PLXND1	Sema domain superfamily||IPT domain||Plexin, cytoplasmic RasGAP domain||Sema domain||Plexin family||PSI domain||WD40/YVTN repeat-like-containing domain superfamily||Rho GTPase activation protein||-||Immunoglobulin-like fold||Immunoglobulin E-set||Plexin repeat	protein_coding	Annotated_lncRNA	chr3	129563094	129566166	-	3	626	182	0	0.148032	0.191966	0.358766	0.225753	0.065075	0.113333	0.216531	-0.911959	0.718574	1	--	ENSG00000106689,ENSG00000184634,ENSG00000143919,ENSG00000114446,ENSG00000090013,ENSG00000160917,ENSG00000075643,ENSG00000102174,ENSG00000136824,ENSG00000113141,ENSG00000156531,ENSG00000251357,ENSG00000159208,ENSG00000205277,ENSG00000187790,ENSG00000221890,ENSG00000188779,ENSG00000163743,ENSG00000133466,ENSG00000215251,ENSG00000177000,ENSG00000261794,ENSG00000100227,ENSG00000198753,ENSG00000188163
ENST00000593034	ENSG00000004777	ARHGAP33	SH3 domain||Rho GTPase-activating protein 33||-||PX domain superfamily||SH3-like domain superfamily||Rho GTPase activation protein||Rho GTPase-activating protein domain	protein_coding	Annotated_lncRNA	chr19	35784832	35786598	+	4	682	227	0	0	0	0.026051	0	0	0	0.00868367	-3.28086	0.627198	1
ENST00000460928	ENSG00000123472	ATPAF1	ATP11||-	protein_coding	Annotated_lncRNA	chr1	46664542	46668102	-	2	869	82	0.241156	0.307315	0.355628	0.075422	0.16972	0.529736	0.301366	0.258293	0.172732	0.939035	1	--	ENSG00000159259,ENSG00000107643,ENSG00000074935,ENSG00000132016,ENSG00000178988,ENSG00000128965,ENSG00000136279,ENSG00000184613,ENSG00000119723,ENSG00000164307,ENSG00000111879,ENSG00000129028,ENSG00000135842,ENSG00000151292,ENSG00000144635,ENSG00000146282,ENSG00000007047,ENSG00000187961,ENSG00000157020,ENSG00000175711,ENSG00000167604,ENSG00000175471,ENSG00000121797,ENSG00000038945,ENSG00000159556…
ENST00000426089	ENSG00000227953	LINC01341	-	processed_transcript	Annotated_lncRNA	chr1	246789094	246792385	+	2	2545	159	0	0	0	0	0	0	--	--	--	--	--	--	--
TCONS_00204191	XLOC_103258	XLOC_103258	-	novel	Novel_lncRNA	chr19	24690017	24699325	+	2	623	69	0.295151	0.044783	0.450807	0.33697	0.421337	0.450289	0.26358	0.402865	-0.640562	0.758883	1	--	ENSG00000171133,ENSG00000168528,ENSG00000163497,ENSG00000204599,ENSG00000149231,ENSG00000162572,ENSG00000136944,ENSG00000154099,ENSG00000173757,ENSG00000166689,ENSG00000185122,ENSG00000225698,ENSG00000186326,ENSG00000039068,ENSG00000186446,ENSG00000165887,ENSG00000196542,ENSG00000139428,ENSG00000165494,ENSG00000174576,ENSG00000188735,ENSG00000163564,ENSG00000125731,ENSG00000095059,ENSG00000168802…
ENST00000515495	ENSG00000251379	AC099550.1	-	antisense	Annotated_lncRNA	chr4	15358141	15420032	-	4	871	152	0	0	0	0	0	0	--	--	--	--	--	--	--
ENST00000556466	ENSG00000258742	AL117192.1	-	lincRNA	Annotated_lncRNA	chr14	92891609	92893026	+	3	432	53	0	0	0	0	0	0	--	--	--	--	--	--	--
ENST00000515491	ENSG00000251199	AC109830.1	-	lincRNA	Annotated_lncRNA	chr4	134305402	134327449	-	3	860	80	0	0	0	0	0	0	--	--	--	--	--	--	--
ENST00000515490	ENSG00000059691	GATB	Aspartyl/glutamyl-tRNA amidotransferase subunit B-like||Glutamyl-tRNA(Gln) amidotransferase, subunit B, conserved site||-||Glutamine synthetase/guanido kinase, catalytic domain||Asn/Gln amidotransferase||Aspartyl/glutamyl-tRNA(Asn/Gln) amidotransferase, B subunit||Aspartyl/glutamyl-tRNA(Asn/Gln) amidotransferase, subunit B /E||Aspartyl/glutamyl-tRNA(Asn/Gln) amidotransferase subunit B, C-terminal…	protein_coding	Annotated_lncRNA	chr4	151705230	151717331	-	4	733	167	0.067477	0.004315	0.004505	0.073353	0.005488	0.291557	0.0254323	0.123466	-2.40292	0.33418	1	--	ENSG00000188581,ENSG00000205867,ENSG00000188585,ENSG00000197953,ENSG00000165832,ENSG00000244067,ENSG00000284934,ENSG00000151962,ENSG00000283088,ENSG00000138028,ENSG00000231051,ENSG00000176204,ENSG00000134247,ENSG00000140153,ENSG00000134717,ENSG00000204510,ENSG00000279395,ENSG00000248712,ENSG00000167748,ENSG00000178896,ENSG00000242366,ENSG00000167117,ENSG00000148123,ENSG00000175785,ENSG00000008196…
ENST00000556463	ENSG00000075413	MARK3	Serine/threonine-protein kinase MARK3||Serine/threonine-protein kinase MARK/par1||Protein kinase domain||Protein kinase, ATP binding site||Ubiquitin-associated domain||KA1 domain/Ssp2, C-terminal||Protein kinase-like domain superfamily||Serine/threonine-protein kinase, active site||Kinase associated domain 1 (KA1)	protein_coding	Annotated_lncRNA	chr14	103489397	103503827	+	2	3584	203	1.81807	0.328295	1.36481	0.131991	0.171291	1.06595	1.17039	0.456411	1.27148	0.522846	1	--	ENSG00000134851,ENSG00000149577,ENSG00000113712,ENSG00000106537,ENSG00000163285,ENSG00000100813,ENSG00000103507,ENSG00000184937,ENSG00000092208,ENSG00000197930,ENSG00000063244,ENSG00000182223,ENSG00000082512,ENSG00000162062,ENSG00000164751,ENSG00000182511,ENSG00000176261,ENSG00000121690,ENSG00000134242,ENSG00000204740,ENSG00000160888,ENSG00000188694,ENSG00000073331,ENSG00000183801,ENSG00000112167…
ENST00000556462	ENSG00000246223	LINC01550	-	lincRNA	Annotated_lncRNA	chr14	97933062	97978056	-	3	2098	125	0	0	0	0	0	0	--	--	--	--	--	--	--
ENST00000536830	ENSG00000134759	ELP2	WD40/YVTN repeat-like-containing domain superfamily||-||Quinoprotein alcohol dehydrogenase-like superfamily||Galactose oxidase/kelch, beta-propeller||WD40-repeat-containing domain||WD40-repeat-containing domain superfamily||WD40 repeat||Elongator complex protein 2	protein_coding	Annotated_lncRNA	chr18	36169936	36174745	+	3	636	134	2.26612	0.029446	0.277353	0.582373	0.435315	0.289166	0.857638	0.435618	0.886588	0.691379	1	--	ENSG00000230873,ENSG00000242515,ENSG00000198090,ENSG00000162068,ENSG00000117215,ENSG00000142677,ENSG00000101443,ENSG00000169035,ENSG00000143603,ENSG00000254126,ENSG00000183434,ENSG00000198554,ENSG00000161996,ENSG00000243073,ENSG00000204677,ENSG00000163082,ENSG00000198326,ENSG00000119965,ENSG00000198851,ENSG00000182053,ENSG00000126733,ENSG00000198390,ENSG00000139865,ENSG00000196507,ENSG00000183291…
ENST00000443892	ENSG00000238164	TNFRSF14-AS1	-	antisense	Annotated_lncRNA	chr1	2549920	2554245	-	2	500	149	0	0	0	0.412119	0	0	0	0.137373	-8.3366	0.129922	0.834632
ENST00000536835	ENSG00000256802	AC022613.1	-	antisense	Annotated_lncRNA	chr15	29674990	29679168	+	2	2530	198	0	0	0	0	0	0.009712	0	0.00323733	-3.39134	0.547546	1
ENST00000620734	ENSG00000273877	AC236972.3	-	lincRNA	Annotated_lncRNA	chrX	153225659	153230357	+	4	1222	98	0	0	0	0	0	0	--	--	--	--	--	--	--
ENST00000620737	ENSG00000242086	MUC20-OT1	-	lincRNA	Annotated_lncRNA	chr3	195696437	195708504	+	3	702	130	0	0	0	0	0	0	--	--	--	--	--	--	--
ENST00000563779	ENSG00000103121	CMC2	Cytochrome c oxidase biogenesis protein Cmc1-like||-	protein_coding	Annotated_lncRNA	chr16	80975801	80998949	-	3	2087	125	0.644178	0.37706	0.401078	0.909099	0.962215	0.771139	0.474105	0.880818	-0.937921	0.600813	1	--	ENSG00000147036,ENSG00000106003,ENSG00000127946,ENSG00000105568,ENSG00000169635,ENSG00000189298,ENSG00000121989,ENSG00000118579,ENSG00000182551,ENSG00000183751,ENSG00000130598,ENSG00000182809,ENSG00000126351,ENSG00000213463,ENSG00000169246,ENSG00000165475,ENSG00000130748,ENSG00000214063,ENSG00000177272,ENSG00000187634,ENSG00000146263,ENSG00000181754,ENSG00000104147,ENSG00000140557,ENSG00000140488…
ENST00000615357	ENSG00000277550	AL031651.1	-	lincRNA	Annotated_lncRNA	chr20	38103524	38104961	-	1	1438	159	0	0	0	0	0	0	--	--	--	--	--	--	--
ENST00000515376	ENSG00000237125	HAND2-AS1	-	antisense	Annotated_lncRNA	chr4	173530460	173591324	+	6	951	108	0	0	0	0	0	0	--	--	--	--	--	--	--
ENST00000603837	ENSG00000271167	LINC01109	-	lincRNA	Annotated_lncRNA	chr8	76404058	76407138	+	1	3081	123	0	0	0	0	0	0	--	--	--	--	--	--	--
ENST00000615354	ENSG00000273821	AL096828.3	-	lincRNA	Annotated_lncRNA	chr20	63218041	63218502	+	1	462	88	0.164342	0	0	0.035922	0	0.159561	0.0547807	0.065161	-0.606915	0.94303	1
TCONS_00396859	ENSG00000120253	NUP43	WD40 repeat||WD40-repeat-containing domain superfamily||Nucleoporin Nup43||WD40-repeat-containing domain||-||WD40/YVTN repeat-like-containing domain superfamily||WD40 repeat, conserved site	protein_coding	Novel_lncRNA	chr6	149748855	149811390	-	8	2496	334	0.59115	0.814833	0	1.46	0	0.837331	0.468661	0.765779	-0.764215	0.779202	1	--	ENSG00000182196,ENSG00000178026,ENSG00000156299,ENSG00000185304,ENSG00000120662,ENSG00000132881,ENSG00000171649,ENSG00000198650,ENSG00000196387,ENSG00000144278,ENSG00000180155
ENST00000508724	ENSG00000249618	LINC02465	-	lincRNA	Annotated_lncRNA	chr4	129771664	129791660	+	4	503	74	0	0	0	0	0	0	--	--	--	--	--	--	--
ENST00000644890	ENSG00000115355	CCDC88A	Girdin||Hook-like protein family||-||CH domain superfamily||Calponin homology domain	protein_coding	Annotated_lncRNA	chr2	55332131	55419385	-	16	3596	980	0	0.169372	0.086615	0.399486	0.398187	0.690181	0.085329	0.495951	-2.55399	0.2536	1	--	ENSG00000134955,ENSG00000164933,ENSG00000124207,ENSG00000100522,ENSG00000040341,ENSG00000086015,ENSG00000231500,ENSG00000101444,ENSG00000168038,ENSG00000143353,ENSG00000025434,ENSG00000091483,ENSG00000111859,ENSG00000164944,ENSG00000183023,ENSG00000123094,ENSG00000113327,ENSG00000070831,ENSG00000171241,ENSG00000277117,ENSG00000142178,ENSG00000166619,ENSG00000105974,ENSG00000083099,ENSG00000274286…
ENST00000502344	ENSG00000249252	AC098829.1	-	antisense	Annotated_lncRNA	chr4	15004942	15427914	-	6	630	105	0	0.015466	0.171405	0	0.058436	0.033772	0.0622903	0.030736	1.02869	0.718264	1
ENST00000601089	ENSG00000104938	CLEC4M	C-type lectin fold||C-type lectin-like||C-type lectin-like/link domain superfamily||CD209-like, C-type lectin-like domain||C-type lectin, conserved site	protein_coding	Annotated_lncRNA	chr19	7763262	7768575	+	2	2989	217	0.012743	0.019276	0.05206	0	0	0.085525	0.0280263	0.0285083	-0.0042644	1	1	--	ENSG00000182896,ENSG00000145362,ENSG00000173930,ENSG00000159131,ENSG00000138413,ENSG00000116183,ENSG00000164307,ENSG00000136868,ENSG00000116990,ENSG00000167186,ENSG00000126858,ENSG00000181619,ENSG00000062725,ENSG00000119801,ENSG00000102683,ENSG00000163960,ENSG00000092621,ENSG00000135069,ENSG00000197601,ENSG00000259030,ENSG00000076003,ENSG00000179010,ENSG00000090861,ENSG00000182199,ENSG00000155304…
ENST00000617845	ENSG00000276972	AC078880.5	-	lincRNA	Annotated_lncRNA	chr12	115332146	115332566	-	1	421	56	0	0	0	0	0	0	--	--	--	--	--	--	--
ENST00000509455	ENSG00000250417	LINC02116	-	lincRNA	Annotated_lncRNA	chr5	1855970	1856568	-	2	493	86	0	0	0	0	0	0	--	--	--	--	--	--	--
ENST00000509456	ENSG00000260192	LINC02240	-	lincRNA	Annotated_lncRNA	chr5	124808981	124922350	+	4	1586	96	0	0	0	0	0	0	--	--	--	--	--	--	--
ENST00000509450	ENSG00000234111	LINC02433	-	lincRNA	Annotated_lncRNA	chr4	157572536	157575824	+	3	1019	133	0	0	0	0	0	0	--	--	--	--	--	--	--
ENST00000523328	ENSG00000249859	PVT1	-	lincRNA	Annotated_lncRNA	chr8	127794557	127855319	+	2	343	112	0	0	0	0	0	0	--	--	--	--	--	--	--
ENST00000509453	ENSG00000249145	LINC02517	-	lincRNA	Annotated_lncRNA	chr4	8320176	8323863	+	2	492	77	0	0	0	0	0	0	--	--	--	--	--	--	--
ENST00000619862	ENSG00000260565	ERVK13-1	-	processed_transcript	Annotated_lncRNA	chr16	2660350	2665350	-	1	5001	513	1.73193	1.81493	2.77498	0.77995	0.800132	2.01025	2.10728	1.19678	0.770363	0.689436	1	--	ENSG00000221963,ENSG00000122550,ENSG00000158615,ENSG00000166986,ENSG00000121152,ENSG00000172301,ENSG00000189057,ENSG00000164938,ENSG00000171236,ENSG00000067048,ENSG00000127980,ENSG00000145730,ENSG00000110104,ENSG00000239732,ENSG00000165792,ENSG00000185250,ENSG00000144320,ENSG00000150990,ENSG00000183549,ENSG00000176208,ENSG00000115307,ENSG00000149054,ENSG00000143198,ENSG00000178950,ENSG00000104142…
ENST00000509458	ENSG00000249959	AC024587.2	-	lincRNA	Annotated_lncRNA	chr5	107699835	107716706	-	5	805	96	0	0	0	0	0	0	--	--	--	--	--	--	--
ENST00000488543	ENSG00000094631	HDAC6	Histone deacetylase family||Ureohydrolase domain superfamily||Zinc finger, UBP-type||-||Histone deacetylase domain superfamily||Histone deacetylase domain||Zinc finger, RING/FYVE/PHD-type	protein_coding	Annotated_lncRNA	chrX	48819447	48824976	+	7	2484	580	1.32526	0.673093	0.106242	1.13799	0.241931	0.680716	0.701531	0.68688	-0.0420699	0.985034	1	--	ENSG00000198841,ENSG00000175920,ENSG00000104081,ENSG00000204344,ENSG00000141371,ENSG00000023572,ENSG00000066185,ENSG00000128268,ENSG00000233757,ENSG00000159496,ENSG00000168913,ENSG00000142556
ENST00000619867	ENSG00000278811	LINC00624	-	antisense	Annotated_lncRNA	chr1	147258885	147517875	-	6	3088	106	0	0	0	0.021214	0.008526	0	0	0.00991333	-10.447	0.0202158	0.42377
ENST00000570116	ENSG00000141002	TCF25	-||Transcription factor 25||Tetratricopeptide-like helical domain superfamily	protein_coding	Annotated_lncRNA	chr16	89895990	89911350	+	9	1947	310	0.370987	1.00702	0.334428	1.48456	1.54885	1.47356	0.57081	1.50232	-1.42433	0.435525	1	--	ENSG00000128596,ENSG00000197885,ENSG00000188211,ENSG00000166987,ENSG00000254726,ENSG00000165837,ENSG00000138658,ENSG00000204843,ENSG00000100526,ENSG00000278535,ENSG00000086300,ENSG00000047578,ENSG00000087301,ENSG00000170381,ENSG00000152503,ENSG00000106976,ENSG00000285043,ENSG00000106246,ENSG00000162482,ENSG00000149503,ENSG00000119402,ENSG00000134897,ENSG00000132256,ENSG00000092421,ENSG00000169403…
TCONS_00476066	ENSG00000198759	EGFL6	Growth factor receptor cysteine-rich domain superfamily||EGF-like, conserved site||Concanavalin A-like lectin/glucanase domain superfamily||MAM domain||EGF-type aspartate/asparagine hydroxylation site||EGF-like domain||EGF-like calcium-binding, conserved site||Epidermal growth factor-like protein 6||EGF-like calcium-binding domain	protein_coding	Novel_lncRNA	chrX	13572905	13643908	-	2	215	69	0	0	0	0	0	0.228581	0	0.0761937	-11.6019	0.035954	0.526129
ENST00000546575	ENSG00000170627	GTSF1	TRM13/UPF0224 family, U11-48K-like CHHC zinc finger domain||Gametocyte-specific factor 1, vertebrate||Zinc finger C2H2 superfamily||-	protein_coding	Annotated_lncRNA	chr12	54456139	54463333	-	6	458	140	1.9189	2.28151	1.3753	0.605536	1.18711	0.601493	1.85857	0.798047	1.18551	0.534308	1	--	ENSG00000134954,ENSG00000178199,ENSG00000196415,ENSG00000267368,ENSG00000162613,ENSG00000076984,ENSG00000175318,ENSG00000183668,ENSG00000165650,ENSG00000101182,ENSG00000172935,ENSG00000213619,ENSG00000108691,ENSG00000186280,ENSG00000166912,ENSG00000230989,ENSG00000108599,ENSG00000198382,ENSG00000102225,ENSG00000081041,ENSG00000197077,ENSG00000115942,ENSG00000160408,ENSG00000260287,ENSG00000125826…
ENST00000645723	ENSG00000100983	GSS	Pre-ATP-grasp domain superfamily||Glutathione synthase, N-terminal, eukaryotic||-||Glutathione synthase||Glutathione synthase, substrate-binding domain||Glutathione synthase, substrate-binding domain superfamily||Glutathione synthase, alpha-helical||Glutathione synthase, C-terminal, eukaryotic	protein_coding	Annotated_lncRNA	chr20	34928473	34955643	-	12	3019	375	0.031893	0	0.064289	0.096411	0.076366	0	0.0320607	0.0575923	-0.830183	0.785198	1	--	ENSG00000058799,ENSG00000160746,ENSG00000173875,ENSG00000164778,ENSG00000154556,ENSG00000203778,ENSG00000163527,ENSG00000116786,ENSG00000198925,ENSG00000170871,ENSG00000178878,ENSG00000141294,ENSG00000066379,ENSG00000166359,ENSG00000130287,ENSG00000164074,ENSG00000196369,ENSG00000137561,ENSG00000174606,ENSG00000169432,ENSG00000132361,ENSG00000167291,ENSG00000183691,ENSG00000135679,ENSG00000155545
ENST00000581737	ENSG00000141551	CSNK1D	Serine/threonine-protein kinase, active site||-||Protein kinase domain||Protein kinase-like domain superfamily||Protein kinase, ATP binding site	protein_coding	Annotated_lncRNA	chr17	82244491	82249164	-	2	631	112	0.136319	2.98	1.06855	0.918823	0.315172	1.28746	1.39496	0.840486	0.704934	0.737241	1	--	ENSG00000121236,ENSG00000285053,ENSG00000198354,ENSG00000124596,ENSG00000136770,ENSG00000188761,ENSG00000172594,ENSG00000248483,ENSG00000164144,ENSG00000154240,ENSG00000163166,ENSG00000005812,ENSG00000174776,ENSG00000086289,ENSG00000174844,ENSG00000147059,ENSG00000159450,ENSG00000087008,ENSG00000072954,ENSG00000165185,ENSG00000189045,ENSG00000104938,ENSG00000182885,ENSG00000169955,ENSG00000125656…
ENST00000570119	ENSG00000140691	ARMC5	-||Armadillo-like helical||SKP1/BTB/POZ domain superfamily||BTB/POZ domain||Armadillo-type fold||Armadillo	protein_coding	Annotated_lncRNA	chr16	31465333	31466151	+	2	723	125	0.130842	0.018224	0.000154	0.000362	0.025558	0.000189	0.04974	0.008703	1.34221	0.621017	1	--	ENSG00000230873,ENSG00000172421,ENSG00000242515,ENSG00000198090,ENSG00000162068,ENSG00000117215,ENSG00000101443,ENSG00000143603,ENSG00000254126,ENSG00000183434,ENSG00000198554,ENSG00000243073,ENSG00000204677,ENSG00000169629,ENSG00000123096,ENSG00000198326,ENSG00000119965,ENSG00000198851,ENSG00000184154,ENSG00000147596,ENSG00000102452,ENSG00000182053,ENSG00000126733,ENSG00000198390,ENSG00000137252…
ENST00000570118	ENSG00000261075	LINC01195	-	lincRNA	Annotated_lncRNA	chr16	9446010	9455505	-	5	451	91	0	0	0	0	0	0	--	--	--	--	--	--	--
ENST00000478354	ENSG00000073734	ABCB11	ABC transporter, conserved site||Bile salt export pump||P-loop containing nucleoside triphosphate hydrolase||ABC transporter type 1, transmembrane domain superfamily||ABC transporter-like||ABC transporter type 1, transmembrane domain||-||AAA+ ATPase domain	protein_coding	Annotated_lncRNA	chr2	168969523	168970591	-	2	576	66	0	0	0	0	0	0	--	--	--	--	--	--	--
ENST00000492919	ENSG00000114126	TFDP2	Transcription factor DP, C-terminal||E2F-DP heterodimerization region||Transcription factor DP, C-terminal domain superfamily||E2F/DP family, winged-helix DNA-binding domain||Transcription factor DP||Winged helix DNA-binding domain superfamily||-||Winged helix-like DNA-binding domain superfamily||Transcription factor DP2	protein_coding	Annotated_lncRNA	chr3	141974067	141995229	-	4	546	164	0.00032	0.043364	0.037636	0.00038	3.2e-05	0.000225	0.0271067	0.000212333	5.22719	0.0605076	0.624111	--	ENSG00000109103,ENSG00000007341,ENSG00000104371,ENSG00000187223,ENSG00000116748,ENSG00000145246,ENSG00000135473,ENSG00000006116,ENSG00000178403,ENSG00000159588,ENSG00000023041,ENSG00000167588,ENSG00000151023,ENSG00000102802,ENSG00000242114,ENSG00000153485,ENSG00000130055,ENSG00000140557,ENSG00000126218,ENSG00000107874,ENSG00000011275,ENSG00000198128,ENSG00000074370,ENSG00000166510,ENSG00000156795…
ENST00000606796	ENSG00000271857	AL096865.1	-	antisense	Annotated_lncRNA	chr6	45421079	45422005	-	1	927	142	7.27009	7.64536	7.52192	4.10103	3.59621	3.74984	7.47912	3.81569	0.936685	0.633883	1	--	ENSG00000164935,ENSG00000247077,ENSG00000106003,ENSG00000172348,ENSG00000255833,ENSG00000100526,ENSG00000196376,ENSG00000185650,ENSG00000138029,ENSG00000014824,ENSG00000215883,ENSG00000101336,ENSG00000213463,ENSG00000126353,ENSG00000205339,ENSG00000154122,ENSG00000168038,ENSG00000182578,ENSG00000182287,ENSG00000091483,ENSG00000137959,ENSG00000173200,ENSG00000165886,ENSG00000164941,ENSG00000156234…
ENST00000421851	ENSG00000236535	RC3H1-IT1	-	sense_intronic	Annotated_lncRNA	chr1	174009267	174016206	-	2	448	116	0.577675	0.872371	1.07687	0.485389	0.483243	1.19847	0.842306	0.722368	0.182135	0.926877	1	--	ENSG00000170604,ENSG00000180817,ENSG00000182896,ENSG00000197774,ENSG00000116183,ENSG00000164307,ENSG00000088179,ENSG00000019995,ENSG00000198796,ENSG00000248713,ENSG00000115306,ENSG00000159459,ENSG00000120211,ENSG00000188191,ENSG00000136010,ENSG00000143942,ENSG00000040608,ENSG00000148331,ENSG00000168884,ENSG00000254093,ENSG00000149636,ENSG00000108187,ENSG00000186591,ENSG00000116106,ENSG00000123427…
ENST00000492913	ENSG00000115263	GCG	Glucagon||Glucagon/GIP/secretin/VIP	protein_coding	Annotated_lncRNA	chr2	162145359	162152237	-	4	662	160	0	0	0	0	0	0	--	--	--	--	--	--	--
ENST00000596398	ENSG00000226620	LINC00343	-	processed_transcript	Annotated_lncRNA	chr13	105705499	105707619	+	2	809	107	0	0	0	0	0	0	--	--	--	--	--	--	--
ENST00000589831	ENSG00000182087	TMEM259	Membralin||-	protein_coding	Annotated_lncRNA	chr19	1012541	1013639	-	2	432	100	0.111087	0.431967	0.626245	0.524685	0.208276	0.226098	0.389766	0.319686	0.279417	0.899014	1	--	ENSG00000108950,ENSG00000033800,ENSG00000225526,ENSG00000147533,ENSG00000100852,ENSG00000165698,ENSG00000126464,ENSG00000181264,ENSG00000243910,ENSG00000092850,ENSG00000196139,ENSG00000141564,ENSG00000146197,ENSG00000156687,ENSG00000125691,ENSG00000243156,ENSG00000075711,ENSG00000165646,ENSG00000137473,ENSG00000176055,ENSG00000251287,ENSG00000061455,ENSG00000123352,ENSG00000273514,ENSG00000151849…
ENST00000631079	ENSG00000281160	AC018358.1	-	antisense	Annotated_lncRNA	chr3	42264989	42266390	+	1	1402	162	0	0	0	0	0	0	--	--	--	--	--	--	--
ENST00000583387	ENSG00000108395	TRIM37	MATH/TRAF domain||-||Zinc finger, RING/FYVE/PHD-type||Zinc finger, RING-type||TRIM37, MATH domain||TRAF-like||B-box-type zinc finger||B-box, C-terminal	protein_coding	Annotated_lncRNA	chr17	59087980	59106711	-	4	842	155	0.665708	0.10415	0.620939	1.11742	0.907126	0.585986	0.463599	0.870176	-0.942915	0.618485	1	--	ENSG00000269226,ENSG00000006194,ENSG00000113552,ENSG00000006712,ENSG00000184903,ENSG00000144357,ENSG00000132199,ENSG00000250844,ENSG00000088970,ENSG00000204435,ENSG00000110455,ENSG00000078687,ENSG00000108813,ENSG00000072858,ENSG00000060491,ENSG00000137757,ENSG00000090857,ENSG00000111364,ENSG00000170153,ENSG00000121851,ENSG00000013306,ENSG00000125734,ENSG00000242616,ENSG00000101019,ENSG00000056277…
ENST00000492915	ENSG00000142405	NLRP12	Leucine-rich repeat domain superfamily||P-loop containing nucleoside triphosphate hydrolase||DAPIN domain||Leucine-rich repeat||NACHT-associated domain||Death-like domain superfamily||NACHT nucleoside triphosphatase	protein_coding	Annotated_lncRNA	chr19	53793743	53808705	-	7	2479	296	0	0	0	0	0	0.59857	0	0.199523	-10.7446	0.0511329	0.589153
ENST00000532339	ENSG00000026508	CD44	C-type lectin-like/link domain superfamily||-||Link domain||CD44 antigen||C-type lectin fold	protein_coding	Annotated_lncRNA	chr11	35205715	35208164	+	2	589	75	32.7071	31.3921	17.9427	16.4193	17.9562	1.37273	27.3473	11.9161	1.17677	0.489313	1	--	ENSG00000159917,ENSG00000107669,ENSG00000196419,ENSG00000117758,ENSG00000000457,ENSG00000169967,ENSG00000068971,ENSG00000134852,ENSG00000139220,ENSG00000105339,ENSG00000175395,ENSG00000162066,ENSG00000163734,ENSG00000167977,ENSG00000106771,ENSG00000151025,ENSG00000178814,ENSG00000049759,ENSG00000023734,ENSG00000100030,ENSG00000111110,ENSG00000157227,ENSG00000105968,ENSG00000118200,ENSG00000152102…
ENST00000532338	ENSG00000185122	HSF1	Winged helix DNA-binding domain superfamily||Heat shock factor (HSF)-type, DNA-binding||-||Vertebrate heat shock transcription factor, C-terminal domain||Winged helix-like DNA-binding domain superfamily||Heat shock transcription factor family	protein_coding	Annotated_lncRNA	chr8	144309034	144314719	+	10	3451	373	0.684871	0.137125	0.323519	0.111129	0.349127	0.199865	0.381838	0.22004	0.732669	0.727764	1	--	ENSG00000144535,ENSG00000140873,ENSG00000123200,ENSG00000147535,ENSG00000148219,ENSG00000124159,ENSG00000188219,ENSG00000248905,ENSG00000213190,ENSG00000029725,ENSG00000134086,ENSG00000148156,ENSG00000166035,ENSG00000178338,ENSG00000179580,ENSG00000127337,ENSG00000184220,ENSG00000142515,ENSG00000165175,ENSG00000133710,ENSG00000115266,ENSG00000136213,ENSG00000145888,ENSG00000115616,ENSG00000110900…
ENST00000489510	ENSG00000152760	TCTEX1D1	Tctex-1-like superfamily||-||Tctex-1	protein_coding	Annotated_lncRNA	chr1	66776155	66777820	+	2	819	115	0.130534	0.088071	0.060663	0.001317	0.000638	0.065437	0.0930893	0.022464	1.70028	0.447443	1	--	ENSG00000112033,ENSG00000079215,ENSG00000122484,ENSG00000136574,ENSG00000125485,ENSG00000176473,ENSG00000198952,ENSG00000128708,ENSG00000100031,ENSG00000116857,ENSG00000011376,ENSG00000178209,ENSG00000163162,ENSG00000162779,ENSG00000137656,ENSG00000177710,ENSG00000214562,ENSG00000006576,ENSG00000239474,ENSG00000205670,ENSG00000196081,ENSG00000186510,ENSG00000251369,ENSG00000105875,ENSG00000179855…
ENST00000532333	ENSG00000175467	SART1	SNU66/SART1 family||-	protein_coding	Annotated_lncRNA	chr11	65961728	65964512	+	2	873	194	0	0.163624	0.324669	0.125484	0.18095	0.225177	0.162764	0.177204	-0.148115	0.952807	1	--	ENSG00000067646,ENSG00000203950,ENSG00000132326,ENSG00000249115,ENSG00000175602,ENSG00000006016,ENSG00000211450,ENSG00000198934,ENSG00000148660,ENSG00000144591,ENSG00000138080,ENSG00000185475,ENSG00000088247,ENSG00000088451,ENSG00000196440,ENSG00000137269,ENSG00000196465,ENSG00000188199,ENSG00000181513,ENSG00000058866,ENSG00000138002,ENSG00000080822,ENSG00000160299,ENSG00000136950,ENSG00000058729…
ENST00000532336	ENSG00000130413	STK33	Protein kinase-like domain superfamily||Protein kinase, ATP binding site||Protein kinase domain||-||Serine/threonine-protein kinase, active site	protein_coding	Annotated_lncRNA	chr11	8474648	8593985	-	3	808	96	0	0	0	0	0.030246	0	0	0.010082	-9.36106	0.0863919	0.708907
ENST00000437506	ENSG00000235493	LINC01967	-	lincRNA	Annotated_lncRNA	chr3	27997544	28059268	-	4	542	100	0	0	0	0	0	0	--	--	--	--	--	--	--
ENST00000532334	ENSG00000085733	CTTN	SH3-like domain superfamily||Cortactin, SH3 domain||Cortactin||SH3 domain||Hs1/Cortactin||-	protein_coding	Annotated_lncRNA	chr11	70416740	70419842	+	2	481	89	0.23185	0.261883	0.668057	0.240594	0.064369	0.33944	0.387263	0.214801	0.811591	0.701081	1	--	ENSG00000169618,ENSG00000064545,ENSG00000155966,ENSG00000167004,ENSG00000107175,ENSG00000129946,ENSG00000140830,ENSG00000203880,ENSG00000242689,ENSG00000075218,ENSG00000113790,ENSG00000163535,ENSG00000085365,ENSG00000166170,ENSG00000101210,ENSG00000125814,ENSG00000130958,ENSG00000173320,ENSG00000150995,ENSG00000206199,ENSG00000102024,ENSG00000132563,ENSG00000141337,ENSG00000171989,ENSG00000119392…
ENST00000434852	ENSG00000204787	REG1CP	-	transcribed_unprocessed_pseudogene	Annotated_lncRNA	chr2	79137673	79138427	-	2	460	55	0	0	0	0	0	0	--	--	--	--	--	--	--
ENST00000531682	ENSG00000149428	HYOU1	Heat shock protein 70 family||Heat shock protein 70, conserved site||Heat shock protein 70kD, C-terminal domain superfamily||Heat shock protein 70kD, peptide-binding domain superfamily||-	protein_coding	Annotated_lncRNA	chr11	119048357	119048825	-	2	319	105	1.2508	1.10255	0.355315	0.591424	0.705826	0.626601	0.902886	0.641284	0.439177	0.839714	1	--	ENSG00000102172,ENSG00000146842,ENSG00000096746,ENSG00000117394,ENSG00000149218,ENSG00000124203,ENSG00000164509,ENSG00000167380,ENSG00000167552,ENSG00000129951,ENSG00000177663,ENSG00000170748,ENSG00000124092,ENSG00000145247,ENSG00000064787,ENSG00000167711,ENSG00000186854,ENSG00000171772,ENSG00000144580,ENSG00000149480,ENSG00000166851,ENSG00000149932,ENSG00000204414,ENSG00000159261,ENSG00000166428…
ENST00000528937	ENSG00000172500	FIBP	-||Acidic fibroblast growth factor intracellular-binding protein	protein_coding	Annotated_lncRNA	chr11	65886728	65888513	-	3	1378	195	0.249797	0.456991	0	0.785702	0.333997	0.596387	0.235596	0.572029	-1.32121	0.598964	1	--	ENSG00000121769,ENSG00000136696,ENSG00000243678,ENSG00000162551,ENSG00000132670,ENSG00000185304,ENSG00000084092,ENSG00000244005,ENSG00000283632,ENSG00000100567,ENSG00000184209,ENSG00000106588,ENSG00000204366,ENSG00000105821,ENSG00000136560,ENSG00000105996,ENSG00000122687,ENSG00000172197,ENSG00000184647,ENSG00000123989,ENSG00000163257,ENSG00000136918,ENSG00000101365,ENSG00000112852,ENSG00000167637…
ENST00000478353	ENSG00000113851	CRBN	Lon, substrate-binding domain||Yippee/Mis18/Cereblon||CULT domain||-||PUA-like superfamily	protein_coding	Annotated_lncRNA	chr3	3173887	3179704	-	3	566	128	0.083356	0.040114	0.683115	0.025293	0.709642	0.283024	0.268862	0.33932	-0.325727	0.887512	1	--	ENSG00000167105,ENSG00000189114,ENSG00000158445,ENSG00000121486,ENSG00000175279,ENSG00000170255,ENSG00000156103,ENSG00000162552,ENSG00000114638,ENSG00000120992,ENSG00000165462,ENSG00000196503,ENSG00000143977,ENSG00000175143,ENSG00000275221,ENSG00000138083,ENSG00000155256,ENSG00000128709,ENSG00000186868,ENSG00000117625,ENSG00000162877,ENSG00000130383,ENSG00000124253,ENSG00000122432,ENSG00000050165…
ENST00000528930	ENSG00000157216	SSBP3	-||Sequence-specific single-strand DNA-binding protein||LIS1 homology motif	protein_coding	Annotated_lncRNA	chr1	54226517	54228834	-	4	862	81	0.413677	1.20534	0.061843	0.005218	0.058356	0.053548	0.560286	0.0390407	3.64873	0.142007	0.867142	--	ENSG00000197892,ENSG00000171133,ENSG00000168528,ENSG00000149124,ENSG00000163497,ENSG00000204599,ENSG00000149231,ENSG00000131507,ENSG00000166206,ENSG00000165259,ENSG00000070366,ENSG00000181222,ENSG00000140398,ENSG00000166689,ENSG00000187583,ENSG00000185122,ENSG00000225698,ENSG00000148584,ENSG00000154124,ENSG00000039068,ENSG00000102195,ENSG00000165887,ENSG00000181518,ENSG00000231852,ENSG00000196542…
ENST00000531685	ENSG00000115523	GNLY	Granulysin-like||Saposin B type, region 2||Saposin-like||Saposin B type domain	protein_coding	Annotated_lncRNA	chr2	85695137	85696393	+	2	723	147	0.025437	0.336262	0.008718	0.2071	0.089385	0.000562	0.123472	0.0990157	0.300797	0.901679	1	--	ENSG00000158220,ENSG00000189030,ENSG00000170374,ENSG00000165548,ENSG00000166881,ENSG00000196793,ENSG00000138738,ENSG00000148488,ENSG00000206075,ENSG00000168509,ENSG00000109586,ENSG00000086991,ENSG00000204438,ENSG00000186925,ENSG00000049089,ENSG00000119703,ENSG00000167183,ENSG00000186103,ENSG00000196235,ENSG00000134245,ENSG00000153253,ENSG00000143337,ENSG00000176165,ENSG00000100626,ENSG00000058063…
ENST00000503768	ENSG00000251209	LINC00923	-	lincRNA	Annotated_lncRNA	chr15	97742218	97874550	-	3	2036	127	0	0.051711	0	0	0	0.038793	0.017237	0.012931	0.344168	0.938441	1
ENST00000503769	ENSG00000138162	TACC2	Transforming acidic coiled-coil-containing protein, C-terminal||-	protein_coding	Annotated_lncRNA	chr10	122241634	122249128	+	3	608	142	0	0	0.007459	0	0.084544	0.103732	0.00248633	0.0627587	-4.5243	0.216988	1
ENST00000592348	ENSG00000108984	MAP2K6	-||Serine/threonine-protein kinase, active site||Protein kinase, ATP binding site||Protein kinase-like domain superfamily||Protein kinase domain	protein_coding	Annotated_lncRNA	chr17	69536066	69542011	+	2	431	50	0	0	0	0	0	0	--	--	--	--	--	--	--
ENST00000505614	ENSG00000131507	NDFIP1	NEDD4/Bsd2	protein_coding	Annotated_lncRNA	chr5	142135730	142138192	+	2	547	105	0.466874	0.496415	0.953332	0.590965	0.261976	0.528507	0.638874	0.460483	0.453697	0.828474	1	--	ENSG00000028310,ENSG00000111802,ENSG00000141337,ENSG00000203880,ENSG00000113790,ENSG00000163535,ENSG00000178425,ENSG00000186184,ENSG00000283208,ENSG00000120210,ENSG00000163900,ENSG00000134285,ENSG00000004139,ENSG00000170340,ENSG00000184814,ENSG00000080845,ENSG00000165626,ENSG00000116731,ENSG00000103671,ENSG00000155966,ENSG00000204052,ENSG00000187866,ENSG00000127364,ENSG00000188522,ENSG00000115339…
ENST00000503763	ENSG00000145708	CRHBP	Corticotropin-releasing factor-binding protein||Spermadhesin, CUB domain superfamily	protein_coding	Annotated_lncRNA	chr5	76963235	76968956	+	2	455	138	0	0	0	0	0	0	--	--	--	--	--	--	--
ENST00000592341	ENSG00000123146	ADGRE5	EGF-type aspartate/asparagine hydroxylation site||EGF-like domain||EGF-like calcium-binding domain||EGF-like calcium-binding, conserved site||Growth factor receptor cysteine-rich domain superfamily||GPCR, family 2-like||GPS motif||GPCR, family 2, secretin-like||GPCR, family 2, CD97 antigen||GPCR, family 2, secretin-like, conserved site	protein_coding	Annotated_lncRNA	chr19	14397733	14398335	+	3	393	80	0.000798	0.069013	0.003845	0.126011	0.377127	0.000914	0.024552	0.168017	-2.04725	0.38313	1	--	ENSG00000072042,ENSG00000128944,ENSG00000130720,ENSG00000129048,ENSG00000132952,ENSG00000151148,ENSG00000139155,ENSG00000104064,ENSG00000146054,ENSG00000143768,ENSG00000011052,ENSG00000197702,ENSG00000154639,ENSG00000137713,ENSG00000213889,ENSG00000240849,ENSG00000164600,ENSG00000145708,ENSG00000083097,ENSG00000185565,ENSG00000181896,ENSG00000188051,ENSG00000165985,ENSG00000090975,ENSG00000109943…
ENST00000503766	ENSG00000112659	CUL9	Cullin homology domain superfamily||Armadillo-type fold||APC10/DOC domain||Galactose-binding-like domain superfamily||Zinc finger, RING/FYVE/PHD-type||Cullin, conserved site||IBR domain||Cullin homology domain||Zinc finger, RING-type, conserved site||Cullin protein, neddylation domain||Ribosomal protein L2, domain 2||Cullin, N-terminal||Zinc finger, RING-type||Cullin-9||-||CPH domain	protein_coding	Annotated_lncRNA	chr6	43221505	43224584	+	2	2999	221	0.245612	0.308947	0.084139	0.257753	0.190789	0.195116	0.212899	0.214553	-0.0480985	0.98333	1	--	ENSG00000133111,ENSG00000198156,ENSG00000167257,ENSG00000149516,ENSG00000003249,ENSG00000149380,ENSG00000137218,ENSG00000138182,ENSG00000234289,ENSG00000101230,ENSG00000128923,ENSG00000138286,ENSG00000177034,ENSG00000120805,ENSG00000161682,ENSG00000116285,ENSG00000112365,ENSG00000142959,ENSG00000129484,ENSG00000196428,ENSG00000121988,ENSG00000258083,ENSG00000064933,ENSG00000164051,ENSG00000103199…
ENST00000592343	ENSG00000153446	C16orf89	Protein of unknown function DUF4735	protein_coding	Annotated_lncRNA	chr16	5047878	5058620	-	4	456	151	0	0	0	0	0	0	--	--	--	--	--	--	--
ENST00000551114	ENSG00000171759	PAH	ACT domain||Phenylalanine-4-hydroxylase, tetrameric form||Aromatic amino acid hydroxylase, C-terminal||Aromatic amino acid hydroxylase||Tyrosine 3-monooxygenase-like||Aromatic amino acid hydroxylase superfamily||Aromatic amino acid hydroxylase, iron/copper binding site||Aromatic amino acid monoxygenase, C-terminal domain superfamily	protein_coding	Annotated_lncRNA	chr12	102839087	102852260	-	6	1109	185	0	0	0	0	0	0	--	--	--	--	--	--	--
ENST00000551115	ENSG00000139636	LMBR1L	LMBR1-like membrane protein||-||Lipocalin-interacting membrane receptor	protein_coding	Annotated_lncRNA	chr12	49106423	49110884	-	4	965	130	0	0	0	0	0.068097	0	0	0.022699	-5.86716	0.285608	1
ENST00000330148	ENSG00000182366	FAM87A	-	lincRNA	Annotated_lncRNA	chr8	375931	383174	-	4	4013	214	0	0	0	0	0	0	--	--	--	--	--	--	--
ENST00000551111	ENSG00000110844	PRPF40B	WW domain||-||FF domain superfamily||WW domain superfamily||FF domain	protein_coding	Annotated_lncRNA	chr12	49630544	49633817	+	7	1061	177	0	0	0	0	0	0.05293	0	0.0176433	-5.18469	0.343867	1
ENST00000551112	ENSG00000139641	ESYT1	C2 domain superfamily||Extended synaptotagmin, C2B domain||Synaptotagmin, SMP domain||Synaptotagmin-like mitochondrial-lipid-binding domain||C2 domain||Extended synaptotagmin, C-terminal C2 domain||Extended synaptotagmin, C2A domain	protein_coding	Annotated_lncRNA	chr12	56138516	56142421	+	3	548	98	0.248178	0.053318	0.165588	0.055388	0.172545	0.175914	0.155695	0.134616	0.135748	0.952619	1	--	ENSG00000147996,ENSG00000133275,ENSG00000157999,ENSG00000116478,ENSG00000158545,ENSG00000083635,ENSG00000105497,ENSG00000189375,ENSG00000087495,ENSG00000160951,ENSG00000181894,ENSG00000133874,ENSG00000106144,ENSG00000116032,ENSG00000137337,ENSG00000197363,ENSG00000136960,ENSG00000176024,ENSG00000142676,ENSG00000166169
ENST00000532486	ENSG00000181135	ZNF707	KRAB domain superfamily||Krueppel-associated box||-||Zinc finger C2H2 superfamily||Zinc finger C2H2-type	protein_coding	Annotated_lncRNA	chr8	143684484	143695384	+	3	3031	334	0.147127	0.032567	0.141073	0.054973	0.074675	0.018184	0.106922	0.0492773	1.08126	0.613168	1	--	ENSG00000121210,ENSG00000122335,ENSG00000159055,ENSG00000160691,ENSG00000164199,ENSG00000244694,ENSG00000215454,ENSG00000101098,ENSG00000181035,ENSG00000213676,ENSG00000198601,ENSG00000156697,ENSG00000182944,ENSG00000183826,ENSG00000134516,ENSG00000165914,ENSG00000135750,ENSG00000112530,ENSG00000147130,ENSG00000123091,ENSG00000112238,ENSG00000179455,ENSG00000182272,ENSG00000148337,ENSG00000176884…
ENST00000438217	ENSG00000213863	AL731661.1	-	lincRNA	Annotated_lncRNA	chr6	170725197	170728488	+	2	758	104	0	0	0	0	0	0	--	--	--	--	--	--	--
ENST00000489306	ENSG00000115816	CEBPZ	CCAAT-binding factor||-||Armadillo-type fold	protein_coding	Annotated_lncRNA	chr2	37201784	37212108	-	5	611	195	0.01487	0.370422	0.217339	0.157475	0.432494	0.288071	0.200877	0.29268	-0.548861	0.797791	1	--	ENSG00000232070,ENSG00000133317,ENSG00000275183,ENSG00000143379,ENSG00000134884,ENSG00000184716,ENSG00000163521,ENSG00000115053,ENSG00000173480
ENST00000506091	ENSG00000169302	STK32A	Serine/threonine-protein kinase, active site||-||Protein kinase domain||Protein kinase-like domain superfamily||Protein kinase, ATP binding site	protein_coding	Annotated_lncRNA	chr5	147383330	147384743	+	2	545	79	0	0	0	0	0	0	--	--	--	--	--	--	--
TCONS_00004160	ENSG00000204138	PHACTR4	Phosphatase and actin regulator 4||-||RPEL repeat	protein_coding	Novel_lncRNA	chr1	28369582	28440160	+	4	1307	113	1.05343	0.605338	0.331258	0.224716	0.170017	0.269901	0.663341	0.221545	1.51631	0.367222	1	--	ENSG00000132321,ENSG00000214700,ENSG00000176601,ENSG00000138653,ENSG00000103342,ENSG00000198797,ENSG00000189051,ENSG00000184735,ENSG00000125409,ENSG00000172938,ENSG00000279486,ENSG00000111664,ENSG00000154928,ENSG00000122584,ENSG00000099958,ENSG00000136810,ENSG00000134716,ENSG00000105963,ENSG00000278870,ENSG00000172421,ENSG00000204262,ENSG00000003137,ENSG00000181195,ENSG00000007908,ENSG00000133433…
ENST00000622466	ENSG00000276063	AL391262.1	-	lincRNA	Annotated_lncRNA	chr14	69154311	69154804	+	1	494	73	0	0	0.155488	0.052381	0	0.174925	0.0518293	0.0757687	-0.602718	0.90881	1
ENST00000622465	ENSG00000232667	AC004862.1	-	antisense	Annotated_lncRNA	chr7	80355007	80373877	-	5	606	121	0	0	0	0	0	0	--	--	--	--	--	--	--
ENST00000506090	ENSG00000249487	LINC01586	-	lincRNA	Annotated_lncRNA	chr15	88585566	88604603	-	3	1840	113	0	0	0	0	0	0	--	--	--	--	--	--	--
ENST00000588710	ENSG00000267614	AC245748.3	-	lincRNA	Annotated_lncRNA	chr19	44536263	44536613	-	2	241	80	0	0	0	0	0	0	--	--	--	--	--	--	--
ENST00000588711	ENSG00000176840	MIR7-3HG	-	lincRNA	Annotated_lncRNA	chr19	4769142	4772499	+	4	560	120	0	0	0	0	0	0	--	--	--	--	--	--	--
ENST00000588712	ENSG00000049759	NEDD4L	WW domain||E3 ubiquitin-protein ligase, SMURF1 type||C2 domain||HECT, E3 ligase catalytic domain||-||C2 domain superfamily||HECT domain||WW domain superfamily	protein_coding	Annotated_lncRNA	chr18	58387711	58396580	+	4	2066	143	3.12257	2.36553	1.44774	1.43826	1.10845	0.094254	2.31195	0.880319	1.36678	0.47777	1	--	ENSG00000197894,ENSG00000117758,ENSG00000000457,ENSG00000124207,ENSG00000179761,ENSG00000185040,ENSG00000129911,ENSG00000067365,ENSG00000175395,ENSG00000162066,ENSG00000164309,ENSG00000145736,ENSG00000151025,ENSG00000178814,ENSG00000168282,ENSG00000049759,ENSG00000132953,ENSG00000107968,ENSG00000111110,ENSG00000157227,ENSG00000128578,ENSG00000180228,ENSG00000076067,ENSG00000130725,ENSG00000115825…
ENST00000588713	ENSG00000005156	LIG3	DNA ligase, ATP-dependent, C-terminal||DNA ligase 3, BRCT domain||Nucleic acid-binding, OB-fold||Zinc finger, PARP-type||BRCT domain superfamily||DNA ligase, ATP-dependent||DNA ligase, ATP-dependent, N-terminal||DNA ligase, ATP-dependent, central||BRCT domain||-||DNA ligase, ATP-dependent, N-terminal domain superfamily||Zinc finger, PARP-type superfamily||DNA ligase, ATP-dependent, conserved site	protein_coding	Annotated_lncRNA	chr17	34994275	34996373	+	2	467	107	0.009548	0.007033	0.00063	0.23024	0.074243	0.272229	0.005737	0.192237	-3.90159	0.0931621	0.727976	--	ENSG00000080815,ENSG00000197063,ENSG00000108932,ENSG00000176979,ENSG00000135838,ENSG00000143569,ENSG00000162302,ENSG00000139344,ENSG00000163808,ENSG00000162975,ENSG00000117595,ENSG00000106484,ENSG00000116675,ENSG00000033050,ENSG00000163626,ENSG00000167178,ENSG00000180182,ENSG00000147604,ENSG00000203943,ENSG00000122547,ENSG00000149547,ENSG00000172458,ENSG00000132434,ENSG00000285509,ENSG00000182810…
ENST00000588714	ENSG00000187244	BCAM	Immunoglobulin-like domain superfamily||Immunoglobulin I-set||Immunoglobulin-like domain||Immunoglobulin subtype 2||Immunoglobulin subtype||Immunoglobulin V-set domain||-||Immunoglobulin-like fold||CD80-like, immunoglobulin C2-set	protein_coding	Annotated_lncRNA	chr19	44819247	44820060	+	2	723	188	0	0	0	0.015136	0.022772	0	0	0.012636	-3.1227	0.539908	1
ENST00000588716	ENSG00000237298	TTN-AS1	-	antisense	Annotated_lncRNA	chr2	178528740	178538903	+	6	604	139	0	0	0	0	0	0	--	--	--	--	--	--	--
ENST00000588717	ENSG00000267353	AC020928.2	-	lincRNA	Annotated_lncRNA	chr19	36773712	36775908	-	1	2197	82	0	0	0	0	0.011984	0.002498	0	0.00482733	-3.04088	0.539522	1
ENST00000624706	ENSG00000189223	PAX8-AS1	-	processed_transcript	Annotated_lncRNA	chr2	113235545	113255534	+	4	434	90	0	0	0	0	0	0	--	--	--	--	--	--	--
TCONS_00022836	XLOC_012591	XLOC_012591	-	novel	Novel_lncRNA	chr1	236907050	236916931	+	3	475	91	0.235633	0.30173	0	0.087331	0	0.402126	0.179121	0.163152	0.0424484	0.989158	1	--	ENSG00000117500,ENSG00000174032,ENSG00000189079,ENSG00000132300,ENSG00000257315,ENSG00000157823,ENSG00000088833,ENSG00000101236,ENSG00000156504,ENSG00000132819,ENSG00000253368,ENSG00000130810,ENSG00000261787,ENSG00000048052,ENSG00000129749,ENSG00000186732,ENSG00000156709,ENSG00000149313,ENSG00000198743,ENSG00000130489,ENSG00000256806,ENSG00000175787,ENSG00000106686,ENSG00000166167,ENSG00000160957…
ENST00000573774	ENSG00000187838	PLSCR3	-||Scramblase	protein_coding	Annotated_lncRNA	chr17	7389730	7394565	-	7	2056	308	0	0	0	0.228657	0	0	0	0.076219	-7.65815	0.167744	0.928058
ENST00000573772	ENSG00000261879	AC087500.1	-	antisense	Annotated_lncRNA	chr17	5223371	5248069	+	2	410	64	0	0	0	0	0	0	--	--	--	--	--	--	--
ENST00000573773	ENSG00000262246	CORO7	Domain of unknown function DUF1899||WD40 repeat||WD40-repeat-containing domain superfamily||WD40-repeat-containing domain||Coronin 7||WD40/YVTN repeat-like-containing domain superfamily||WD40 repeat, conserved site||G-protein beta WD-40 repeat||Coronin||-	protein_coding	Annotated_lncRNA	chr16	4361650	4364571	-	3	934	192	0.146837	0.355007	0.052379	0.456331	0.493134	0.300215	0.184741	0.41656	-1.19171	0.576964	1	--	ENSG00000121211,ENSG00000113712,ENSG00000234776,ENSG00000088930,ENSG00000006118,ENSG00000102981,ENSG00000170689,ENSG00000110104,ENSG00000164631,ENSG00000285043,ENSG00000093217,ENSG00000099954,ENSG00000140553,ENSG00000196547,ENSG00000188730,ENSG00000198324,ENSG00000135049,ENSG00000100796,ENSG00000099385,ENSG00000166024,ENSG00000100412,ENSG00000108344,ENSG00000198718,ENSG00000103599,ENSG00000147894…
ENST00000461330	ENSG00000115425	PECR	Short-chain dehydrogenase/reductase SDR||NAD(P)-binding domain superfamily||-	protein_coding	Annotated_lncRNA	chr2	216039256	216066523	-	7	812	263	0	0	0	0	0.0208	0.076576	0	0.0324587	-8.98307	0.0419637	0.55352
ENST00000489300	ENSG00000008128	CDK11A	Serine/threonine-protein kinase, active site||-||Protein kinase domain||Protein kinase-like domain superfamily	protein_coding	Annotated_lncRNA	chr1	1704243	1705024	-	2	577	152	0	0	0	0	0	0	--	--	--	--	--	--	--
ENST00000487552	ENSG00000051382	PIK3CB	C2 domain superfamily||Phosphatidylinositol 3-/4-kinase, catalytic domain||-||Phosphatidylinositol 3-kinase adaptor-binding (PI3K ABD) domain||Ubiquitin-like domain superfamily||Phosphatidylinositol 3-kinase Ras-binding (PI3K RBD) domain||Phosphoinositide 3-kinase, accessory (PIK) domain||Phosphatidylinositol kinase||Phosphatidylinositol 3-/4-kinase, catalytic domain superfamily||Phosphatidylinos…	protein_coding	Annotated_lncRNA	chr3	138657283	138663933	-	2	581	85	0.107477	0.047869	0.316617	0.345343	0.51671	0.110842	0.157321	0.324298	-1.03259	0.628775	1	--	ENSG00000102309,ENSG00000221968,ENSG00000161270,ENSG00000240053,ENSG00000123095,ENSG00000162222,ENSG00000181036,ENSG00000175414,ENSG00000076650,ENSG00000188827,ENSG00000157617,ENSG00000134365,ENSG00000160563,ENSG00000130529,ENSG00000143171,ENSG00000132646,ENSG00000120688,ENSG00000189433,ENSG00000122545,ENSG00000166275,ENSG00000213593,ENSG00000006747,ENSG00000180938,ENSG00000249861,ENSG00000137674…
ENST00000597831	ENSG00000250910	AC097467.3	-	antisense	Annotated_lncRNA	chr4	155357107	155368850	+	3	596	118	0	0	0	0	0	0	--	--	--	--	--	--	--
ENST00000597830	ENSG00000268751	SCGB1B2P	-	lincRNA	Annotated_lncRNA	chr19	34576733	34577460	-	2	403	127	0	0	0	0	0	0	--	--	--	--	--	--	--
ENST00000627179	ENSG00000281327	LINC01338	-	lincRNA	Annotated_lncRNA	chr5	82850864	82859836	-	4	632	108	0	0.015234	0	0.042525	0.061933	0	0.005078	0.0348193	-2.68104	0.464473	1
ENST00000597837	ENSG00000268938	AC005387.1	-	antisense	Annotated_lncRNA	chr19	18531613	18532632	+	2	352	109	0	0.121032	0	0	0	0	0.040344	0	4.62057	0.390229	1
ENST00000627172	ENSG00000232973	CYP1B1-AS1	-	antisense	Annotated_lncRNA	chr2	38083173	38131567	+	2	995	117	0	0	0	0	0	0	--	--	--	--	--	--	--
ENST00000427022	ENSG00000214955	AP000317.1	-	lincRNA	Annotated_lncRNA	chr21	34205055	34325034	+	5	805	98	0.417013	0.068843	0.536518	0	0.396543	0.001701	0.340791	0.132748	1.34884	0.580055	1	--	ENSG00000245680,ENSG00000173401,ENSG00000162551,ENSG00000084092,ENSG00000244005,ENSG00000283632,ENSG00000248485,ENSG00000180929,ENSG00000175455,ENSG00000144229,ENSG00000083642,ENSG00000176302,ENSG00000004939,ENSG00000140538,ENSG00000054116,ENSG00000164946,ENSG00000105821,ENSG00000096063,ENSG00000138813,ENSG00000126091,ENSG00000159788,ENSG00000128951,ENSG00000261857,ENSG00000064835,ENSG00000204421…
ENST00000634711	ENSG00000196998	WDR45	Prenylated rab acceptor PRA1||Citron homology (CNH) domain||WD repeat domain phosphoinositide-interacting protein 4||WD40/YVTN repeat-like-containing domain superfamily||WD40 repeat||-||WD40-repeat-containing domain superfamily	protein_coding	Annotated_lncRNA	chrX	49076990	49079915	-	3	1159	188	0.137802	0.288826	0.918264	0.609253	0.07565	0.072903	0.448297	0.252602	0.845307	0.704643	1	--	ENSG00000125787,ENSG00000105467,ENSG00000171136,ENSG00000180592,ENSG00000171298,ENSG00000101198,ENSG00000172818,ENSG00000180089,ENSG00000125910,ENSG00000126464,ENSG00000183092,ENSG00000168243,ENSG00000250254,ENSG00000118997,ENSG00000184502,ENSG00000076043,ENSG00000168158,ENSG00000148248,ENSG00000240972,ENSG00000125691,ENSG00000155886,ENSG00000072364,ENSG00000165646,ENSG00000179412,ENSG00000176055…
ENST00000427020	ENSG00000205054	LINC01121	-	processed_transcript	Annotated_lncRNA	chr2	45164816	45323385	-	8	1560	124	0	0	0	0	0	0	--	--	--	--	--	--	--
ENST00000600027	ENSG00000142534	RPS11	40S ribosomal protein S11, N-terminal||Ribosomal protein S17, archaeal/eukaryotic||Nucleic acid-binding, OB-fold||Ribosomal protein S17/S11||Ribosomal protein S17, conserved site||-	protein_coding	Annotated_lncRNA	chr19	49496365	49499689	+	4	944	180	1.15286	0.089916	1.94757	0.046729	0.271309	0.017998	1.06345	0.112012	3.21434	0.185169	0.961298	--	ENSG00000121210,ENSG00000166796,ENSG00000184730,ENSG00000170689,ENSG00000166145,ENSG00000091527,ENSG00000099954,ENSG00000105393,ENSG00000198538,ENSG00000016402,ENSG00000172197,ENSG00000158683,ENSG00000226124,ENSG00000179455,ENSG00000205678,ENSG00000114487,ENSG00000186197,ENSG00000169436,ENSG00000128245,ENSG00000197046,ENSG00000197619,ENSG00000147576,ENSG00000105997,ENSG00000117407,ENSG00000162687…
ENST00000509184	ENSG00000250698	AC131182.1	-	antisense	Annotated_lncRNA	chr4	140128015	140134565	+	3	657	171	0	0	0	0	0	0	--	--	--	--	--	--	--
ENST00000509185	ENSG00000251072	LMNB1-DT	-	lincRNA	Annotated_lncRNA	chr5	126751963	126776486	-	4	914	74	0	0.037216	0.007649	0.039095	0.022605	0	0.014955	0.0205667	-0.437536	0.88796	1	--	ENSG00000163053,ENSG00000137161,ENSG00000006831,ENSG00000159713,ENSG00000179873,ENSG00000183647,ENSG00000178691,ENSG00000153015,ENSG00000139200,ENSG00000169193,ENSG00000196235,ENSG00000284526,ENSG00000160256,ENSG00000101204,ENSG00000197467,ENSG00000185798,ENSG00000260456,ENSG00000168175,ENSG00000010438,ENSG00000103335,ENSG00000130227,ENSG00000102001,ENSG00000138834,ENSG00000058262,ENSG00000065883…
ENST00000509182	ENSG00000086189	DIMT1	Ribosomal RNA adenine methylase transferase, conserved site||Ribosomal RNA adenine dimethylase||S-adenosyl-L-methionine-dependent methyltransferase||Ribosomal RNA adenine methylase transferase, N-terminal||Ribosomal RNA adenine methyltransferase KsgA/Erm||-	protein_coding	Annotated_lncRNA	chr5	62392812	62403891	-	9	961	254	0.22477	0.088618	0.109175	0.115118	1.17578	0.787263	0.140854	0.69272	-2.35238	0.271226	1	--	ENSG00000145087,ENSG00000189299,ENSG00000116698,ENSG00000088832,ENSG00000131914,ENSG00000136866,ENSG00000189181,ENSG00000196099,ENSG00000143355,ENSG00000139151,ENSG00000196705,ENSG00000119401,ENSG00000110906,ENSG00000103355,ENSG00000180739,ENSG00000056998,ENSG00000181315,ENSG00000106804,ENSG00000219438,ENSG00000186665,ENSG00000162873,ENSG00000111907,ENSG00000169105,ENSG00000170142,ENSG00000167434…
ENST00000458274	ENSG00000235703	LINC00894	-	antisense	Annotated_lncRNA	chrX	149939739	149940832	+	2	547	118	0	0	0	0	0	0	--	--	--	--	--	--	--
ENST00000378120	ENSG00000204960	BLACE	-	lincRNA	Annotated_lncRNA	chr7	155356985	155367934	-	6	2456	265	0	0	0	0	0	0	--	--	--	--	--	--	--
ENST00000580649	ENSG00000167863	ATP5PD	ATP synthase, F0 complex, subunit D superfamily, mitochondrial||ATP synthase, F0 complex, subunit D, mitochondrial||-	protein_coding	Annotated_lncRNA	chr17	75038863	75041198	-	2	2191	168	0.258737	0.379689	0.133077	0.245349	0.012036	0.077746	0.257168	0.11171	1.14878	0.598546	1	--	ENSG00000115738,ENSG00000235272,ENSG00000129932,ENSG00000121390,ENSG00000186501,ENSG00000132424,ENSG00000104388,ENSG00000203995,ENSG00000132376,ENSG00000168612,ENSG00000108590,ENSG00000139624,ENSG00000053770,ENSG00000180801,ENSG00000082153,ENSG00000185338,ENSG00000176401,ENSG00000188818,ENSG00000169239,ENSG00000116396,ENSG00000168724,ENSG00000049283,ENSG00000120616,ENSG00000117090,ENSG00000083290…
ENST00000491332	ENSG00000162736	NCSTN	Nicastrin||-	protein_coding	Annotated_lncRNA	chr1	160343662	160349668	+	4	490	162	0	0	0	0	0	0	--	--	--	--	--	--	--
ENST00000491331	ENSG00000173559	NABP1	-||Nucleic acid-binding, OB-fold	protein_coding	Annotated_lncRNA	chr2	191678068	191682487	+	3	855	130	0	1.2e-05	0.019092	0	0	0	0.006368	0	1.8737	0.523924	1
ENST00000491330	ENSG00000120913	PDLIM2	-||Domain of unknown function DUF4749||PDZ domain||Zinc finger, LIM-type||PDZ superfamily	protein_coding	Annotated_lncRNA	chr8	22584854	22585700	+	3	563	135	1.54247	1.91015	1.62802	4.01005	1.82378	1.0257	1.69355	2.28651	-0.448798	0.828429	1	--	ENSG00000172425,ENSG00000254647,ENSG00000198099,ENSG00000205903,ENSG00000267360,ENSG00000284931,ENSG00000171234,ENSG00000135472,ENSG00000131050,ENSG00000255245,ENSG00000159189,ENSG00000177994,ENSG00000100721,ENSG00000171345,ENSG00000142459,ENSG00000272636,ENSG00000241635,ENSG00000164729,ENSG00000106541,ENSG00000189320,ENSG00000278522,ENSG00000127324,ENSG00000256977,ENSG00000214376,ENSG00000125900…
TCONS_00250834	XLOC_126506	XLOC_126506	-	novel	Novel_lncRNA	chr2	155702663	155759710	-	3	338	80	0	0	0.335428	0	0	0.566329	0.111809	0.188776	-0.791133	0.853578	1
ENST00000491334	ENSG00000136861	CDK5RAP2	-||Centrosomin, N-terminal motif 1	protein_coding	Annotated_lncRNA	chr9	120571747	120580170	-	2	546	148	0.146935	0.023183	0.000708	0.066974	0.369515	0.140014	0.056942	0.192168	-1.8328	0.438616	1	--	ENSG00000136250,ENSG00000145087,ENSG00000167434,ENSG00000182898,ENSG00000160282,ENSG00000122728,ENSG00000161940,ENSG00000113356,ENSG00000177627,ENSG00000188295,ENSG00000111605,ENSG00000126460,ENSG00000016391,ENSG00000155761,ENSG00000160216,ENSG00000144619,ENSG00000069431,ENSG00000181418,ENSG00000141200,ENSG00000117322,ENSG00000171126,ENSG00000137814,ENSG00000126860,ENSG00000268790,ENSG00000005187…
ENST00000616073	ENSG00000189223	PAX8-AS1	-	processed_transcript	Annotated_lncRNA	chr2	113235540	113265509	+	5	512	134	0	0	0	0	0	0	--	--	--	--	--	--	--
ENST00000521336	ENSG00000170919	TPT1-AS1	-	processed_transcript	Annotated_lncRNA	chr13	45341511	45378671	+	5	759	116	0.022001	0.476931	0.019928	0.174686	0	0	0.172953	0.0582287	1.57939	0.620797	1	--	ENSG00000131183,ENSG00000162643,ENSG00000165548,ENSG00000171357,ENSG00000083844,ENSG00000206075,ENSG00000168509,ENSG00000137648,ENSG00000198886,ENSG00000152254,ENSG00000091138,ENSG00000244482,ENSG00000156466,ENSG00000119703,ENSG00000174989,ENSG00000198203,ENSG00000148935,ENSG00000166707,ENSG00000186925,ENSG00000154102,ENSG00000143337,ENSG00000176165,ENSG00000165494,ENSG00000005812,ENSG00000204334…
ENST00000491339	ENSG00000102287	GABRE	Neurotransmitter-gated ion-channel transmembrane domain||Gamma-aminobutyric acid A receptor/Glycine receptor alpha||Neurotransmitter-gated ion-channel ligand-binding domain||Neurotransmitter-gated ion-channel ligand-binding domain superfamily||-||Neurotransmitter-gated ion-channel||Neurotransmitter-gated ion-channel transmembrane domain superfamily||Gamma-aminobutyric-acid A receptor epsilon subu…	protein_coding	Annotated_lncRNA	chrX	151969852	151972660	-	2	2072	112	0	0	0	0.015808	0.012283	0	0	0.00936367	-4.08309	0.346957	1
TCONS_00306146	XLOC_156549	XLOC_156549	-	novel	Novel_lncRNA	chr3	102519529	102579255	-	4	1124	76	0.127079	0.054544	0.23513	0.21361	0	0.21643	0.138918	0.143347	-0.0819997	0.973094	1	--	ENSG00000133110,ENSG00000104722,ENSG00000164363,ENSG00000182083,ENSG00000166569,ENSG00000153684,ENSG00000226321,ENSG00000063015,ENSG00000170465,ENSG00000082438,ENSG00000221859,ENSG00000177151,ENSG00000261949,ENSG00000204688,ENSG00000168658,ENSG00000091831,ENSG00000204661,ENSG00000143375,ENSG00000254122,ENSG00000174948,ENSG00000081148,ENSG00000145945,ENSG00000183960,ENSG00000137285,ENSG00000137133…
ENST00000584810	ENSG00000265352	LINC01899	-	lincRNA	Annotated_lncRNA	chr18	71779556	71782281	-	2	337	74	0	0	0	0	0	0	--	--	--	--	--	--	--
ENST00000500232	ENSG00000246022	ALDH1L1-AS2	-	antisense	Annotated_lncRNA	chr3	126180065	126210169	+	2	2324	164	0	0	0	0	0	0	--	--	--	--	--	--	--
ENST00000584815	ENSG00000263674	AC026620.1	-	antisense	Annotated_lncRNA	chr17	32280387	32280953	-	2	326	97	0	0	0	0	0	0	--	--	--	--	--	--	--
ENST00000430057	ENSG00000225076	WWC3-AS1	-	antisense	Annotated_lncRNA	chrX	10024842	10038654	-	2	578	74	0	0	0	0	0	0	--	--	--	--	--	--	--
ENST00000584819	ENSG00000141738	GRB7	-||BPS (Between PH and SH2) domain||SH2 domain||SH2 domain superfamily||Growth factor receptor-bound protein 7||Ubiquitin-like domain superfamily||Pleckstrin homology domain||Ras-associating (RA) domain||PH-like domain superfamily	protein_coding	Annotated_lncRNA	chr17	39738306	39744604	+	7	1146	171	0	0	0	0	0	0	--	--	--	--	--	--	--
ENST00000622281	ENSG00000275676	BX005040.1	-	lincRNA	Annotated_lncRNA	chr9	61229913	61231863	-	2	1126	62	0	0	0	0	0	0	--	--	--	--	--	--	--
ENST00000622280	ENSG00000274808	TBC1D3B	-||Rab-GTPase-TBC domain superfamily||Rab-GTPase-TBC domain	protein_coding	Annotated_lncRNA	chr17	36170071	36172652	-	4	583	129	0	0.01522	0	0	0	0	0.00507333	0	3.1575	0.617421	1
ENST00000439362	ENSG00000172965	MIR4435-2HG	-	lincRNA	Annotated_lncRNA	chr2	111207776	111495048	-	6	1522	126	0.00021	0	0	0	0.623761	0	7e-05	0.20792	-11.1981	0.0186046	0.411251
ENST00000439360	ENSG00000226824	AC006001.2	-	sense_intronic	Annotated_lncRNA	chr7	66654551	66669298	+	4	508	88	0.110256	0	0	0	0.063811	0.086377	0.036752	0.0500627	-0.572112	0.877021	1	--	ENSG00000169750,ENSG00000108950,ENSG00000215915,ENSG00000184967,ENSG00000103549,ENSG00000170540,ENSG00000109272,ENSG00000188909,ENSG00000091664,ENSG00000151849,ENSG00000204683,ENSG00000113595,ENSG00000154493,ENSG00000165288,ENSG00000014919,ENSG00000221978,ENSG00000225526,ENSG00000273514,ENSG00000092850,ENSG00000205758,ENSG00000166736,ENSG00000173272,ENSG00000100027,ENSG00000170920,ENSG00000163918…
ENST00000439367	ENSG00000229918	DOCK9-AS1	-	antisense	Annotated_lncRNA	chr13	98832084	98834629	+	3	392	67	0	0	0	0	0	0	--	--	--	--	--	--	--
ENST00000580125	ENSG00000264735	AC145207.7	-	lincRNA	Annotated_lncRNA	chr17	81965632	81966589	-	1	958	156	0	0	0	0	0	0	--	--	--	--	--	--	--
ENST00000449405	ENSG00000228799	LINC01939	-	lincRNA	Annotated_lncRNA	chr2	901497	905297	-	3	368	86	0	0	0	0	0	0	--	--	--	--	--	--	--
ENST00000580129	ENSG00000108592	FTSJ3	Ribosomal RNA methyltransferase Spb1, domain of unknown function DUF3381||AdoMet-dependent rRNA methyltransferase, Spb1||Ribosomal RNA methyltransferase FtsJ domain||Ribosomal RNA methyltransferase, Spb1, C-terminal||Ribosomal RNA large subunit methyltransferase E||-||S-adenosyl-L-methionine-dependent methyltransferase	protein_coding	Annotated_lncRNA	chr17	63824084	63824595	-	2	421	86	0.317862	0.023387	0.093644	0	0.065398	0.005214	0.144964	0.0235373	2.02328	0.468548	1	--	ENSG00000230873,ENSG00000171403,ENSG00000242515,ENSG00000198090,ENSG00000162068,ENSG00000117215,ENSG00000101443,ENSG00000254126,ENSG00000183434,ENSG00000185176,ENSG00000243073,ENSG00000198326,ENSG00000119965,ENSG00000198851,ENSG00000182053,ENSG00000198390,ENSG00000139865,ENSG00000196507,ENSG00000166220,ENSG00000130701,ENSG00000196109,ENSG00000163885,ENSG00000185823,ENSG00000164142,ENSG00000282757…
ENST00000499653	ENSG00000246263	UBR5-AS1	-	antisense	Annotated_lncRNA	chr8	102243609	102253333	+	2	2048	85	0.575915	0.874027	1.14434	0.46604	0.1038	0.558163	0.864759	0.376001	1.16807	0.56048	1	--	ENSG00000233024,ENSG00000133131,ENSG00000169635,ENSG00000122728,ENSG00000103502,ENSG00000164304,ENSG00000103260,ENSG00000198821,ENSG00000133739,ENSG00000113638,ENSG00000146263,ENSG00000151239,ENSG00000178952,ENSG00000162869,ENSG00000147955,ENSG00000111344,ENSG00000099804,ENSG00000083223,ENSG00000143367,ENSG00000151287,ENSG00000148925,ENSG00000141577,ENSG00000016602,ENSG00000178965,ENSG00000163879…
ENST00000443445	ENSG00000228793	AL138881.1	-	lincRNA	Annotated_lncRNA	chr6	3594247	3624747	-	3	789	110	0	0	0	0	0	0	--	--	--	--	--	--	--
ENST00000589447	ENSG00000267712	LINC01539	-	lincRNA	Annotated_lncRNA	chr18	56105106	56109824	-	2	575	85	0.054651	0.000688	0.000479	0.057458	0.090973	0	0.018606	0.049477	-1.33372	0.639195	1
ENST00000582414	ENSG00000067191	CACNB1	SH3-like domain superfamily||Voltage-dependent calcium channel, L-type, beta subunit||Guanylate kinase/L-type calcium channel beta subunit||SH3 domain||Voltage-dependent calcium channel, L-type, beta-1 subunit||P-loop containing nucleoside triphosphate hydrolase	protein_coding	Annotated_lncRNA	chr17	39191615	39193493	-	2	525	87	0	0	0	0	0	0	--	--	--	--	--	--	--
ENST00000443448	ENSG00000226251	AL451060.1	-	lincRNA	Annotated_lncRNA	chr1	212225278	212234546	-	3	337	63	0	0.135714	0.734804	0.739985	0.703129	0.37843	0.290173	0.607181	-1.04259	0.674555	1	--	ENSG00000166484,ENSG00000174885,ENSG00000009844,ENSG00000054219,ENSG00000008300,ENSG00000172938,ENSG00000175106,ENSG00000260325,ENSG00000178033,ENSG00000165912,ENSG00000217684,ENSG00000122121,ENSG00000243811,ENSG00000164007,ENSG00000136197,ENSG00000130935,ENSG00000128881,ENSG00000203812,ENSG00000152484,ENSG00000120071,ENSG00000005249,ENSG00000183784,ENSG00000147789,ENSG00000196652,ENSG00000119943…
ENST00000589444	ENSG00000175354	PTPN2	Protein-tyrosine phosphatase-like||Protein-tyrosine phosphatase, active site||-||PTP type protein phosphatase||Tyrosine specific protein phosphatases domain||Protein-tyrosine phosphatase, catalytic||Protein-tyrosine phosphatase, non-receptor type-1/2	protein_coding	Annotated_lncRNA	chr18	12785478	12787741	-	1	2264	86	1.61209	1.18949	1.84515	1.65789	1.47084	1.26098	1.54891	1.46324	0.0498146	0.980884	1	--	ENSG00000124615,ENSG00000125743,ENSG00000166407,ENSG00000116898,ENSG00000243708,ENSG00000157540,ENSG00000176903,ENSG00000104419,ENSG00000144681,ENSG00000139645,ENSG00000167549,ENSG00000160685,ENSG00000161265,ENSG00000169914,ENSG00000005100,ENSG00000127080,ENSG00000138018,ENSG00000183423,ENSG00000184492,ENSG00000174276,ENSG00000262180,ENSG00000184530,ENSG00000105409
ENST00000488658	ENSG00000184500	PROS1	Laminin G domain||EGF-like calcium-binding domain||-||EGF-like calcium-binding, conserved site||EGF-type aspartate/asparagine hydroxylation site||EGF-like domain||Vitamin K-dependent protein S||Gamma-carboxyglutamic acid-rich (GLA) domain||Concanavalin A-like lectin/glucanase domain superfamily||Coagulation factor-like, Gla domain superfamily||Growth factor receptor cysteine-rich domain superfami…	protein_coding	Annotated_lncRNA	chr3	93906040	93911157	-	2	643	99	0.000292	4.6e-05	0.05991	0.032345	5.9e-05	4.5e-05	0.0200827	0.0108163	0.779026	0.77757	1	--	ENSG00000125787,ENSG00000005889,ENSG00000105467,ENSG00000171136,ENSG00000180592,ENSG00000140832,ENSG00000101198,ENSG00000111704,ENSG00000130294,ENSG00000180089,ENSG00000148248,ENSG00000172818,ENSG00000188517,ENSG00000168243,ENSG00000172014,ENSG00000069696,ENSG00000197540,ENSG00000184502,ENSG00000076043,ENSG00000250254,ENSG00000124251,ENSG00000170340,ENSG00000240972,ENSG00000155886,ENSG00000083812…
ENST00000589440	ENSG00000267327	AC009271.1	-	lincRNA	Annotated_lncRNA	chr18	55893038	56023462	+	3	518	101	0	0	0	0	0	0	--	--	--	--	--	--	--
ENST00000435810	ENSG00000236627	AL590302.2	-	antisense	Annotated_lncRNA	chr6	165754189	165775780	+	2	1122	79	0	0	0	0	0	0	--	--	--	--	--	--	--
ENST00000478001	ENSG00000163904	SENP2	-||Ulp1 protease family, C-terminal catalytic domain||Papain-like cysteine peptidase superfamily	protein_coding	Annotated_lncRNA	chr3	185611528	185617509	+	5	541	148	0.000566	0.019975	0.038027	0.021234	0.163036	0.014085	0.0195227	0.0661183	-1.59526	0.497002	1	--	ENSG00000102055,ENSG00000273291,ENSG00000172349,ENSG00000171405,ENSG00000138792,ENSG00000185652,ENSG00000268988,ENSG00000229415,ENSG00000174944,ENSG00000134551,ENSG00000147223,ENSG00000143217,ENSG00000157613,ENSG00000175097,ENSG00000213213,ENSG00000249141,ENSG00000143196,ENSG00000165496,ENSG00000006606,ENSG00000183807,ENSG00000256870,ENSG00000268182,ENSG00000147896,ENSG00000170950,ENSG00000251246…
ENST00000478003	ENSG00000172071	EIF2AK3	Serine/threonine-protein kinase, active site||Quinoprotein alcohol dehydrogenase-like superfamily||Protein kinase-like domain superfamily||Protein kinase, ATP binding site||WD40/YVTN repeat-like-containing domain superfamily||Protein kinase domain	protein_coding	Annotated_lncRNA	chr2	88575383	88579969	-	3	666	113	0.400171	0.255167	0.202161	0.280029	0.314697	0.358947	0.285833	0.317891	-0.203539	0.923811	1	--	ENSG00000197153,ENSG00000107020,ENSG00000085224,ENSG00000172578,ENSG00000280571,ENSG00000111196,ENSG00000181264,ENSG00000253305,ENSG00000182141,ENSG00000179588,ENSG00000148288,ENSG00000125998,ENSG00000188612,ENSG00000175482,ENSG00000014919,ENSG00000116209,ENSG00000085872,ENSG00000134352,ENSG00000061455,ENSG00000120948,ENSG00000179361,ENSG00000109466,ENSG00000189190,ENSG00000152147
ENST00000530226	ENSG00000213445	SIPA1	PDZ domain||PDZ superfamily||-||Rap/Ran-GAP superfamily||Rap GTPase activating protein domain	protein_coding	Annotated_lncRNA	chr11	65645811	65646710	+	3	560	186	0.217992	0.076856	0.068112	0.238109	0.124204	0.169776	0.120987	0.177363	-0.585147	0.780609	1	--	ENSG00000147677,ENSG00000166321,ENSG00000103174,ENSG00000275778,ENSG00000083544,ENSG00000260001,ENSG00000185513,ENSG00000125851,ENSG00000109184,ENSG00000165215,ENSG00000184117,ENSG00000162639,ENSG00000147606,ENSG00000103067,ENSG00000164291,ENSG00000108602,ENSG00000196150,ENSG00000162407,ENSG00000243444,ENSG00000198585,ENSG00000205208,ENSG00000075785,ENSG00000278615,ENSG00000105443
ENST00000447535	ENSG00000233056	ERVH48-1	-	lincRNA	Annotated_lncRNA	chr21	42916803	42925646	-	2	2790	182	0	0	0	0	0	0	--	--	--	--	--	--	--
ENST00000447538	ENSG00000224189	HAGLR	-	antisense	Annotated_lncRNA	chr2	176176380	176178084	-	3	558	67	0	0	0	0	0	0	--	--	--	--	--	--	--
ENST00000530228	ENSG00000254813	AC123777.1	-	lincRNA	Annotated_lncRNA	chr8	12766062	12788456	-	3	762	139	0	0	0	0	0	0	--	--	--	--	--	--	--
ENST00000510469	ENSG00000251257	AC010457.1	-	antisense	Annotated_lncRNA	chr5	38460925	38468307	-	2	458	69	0	0	0	0	0	0	--	--	--	--	--	--	--
ENST00000647881	ENSG00000228564	LINC01005	-	lincRNA	Annotated_lncRNA	chr7	64024428	64026952	-	2	1735	87	0	0	0	0	0	0	--	--	--	--	--	--	--
ENST00000524132	ENSG00000253363	AC090809.1	-	lincRNA	Annotated_lncRNA	chr8	36537391	36779164	-	5	570	86	0	0	0	0	0	0	--	--	--	--	--	--	--
ENST00000524133	ENSG00000253174	AC009630.2	-	antisense	Annotated_lncRNA	chr8	41540381	41545044	-	2	570	89	0	0	0	0	0	0	--	--	--	--	--	--	--
ENST00000524131	ENSG00000214548	MEG3	-	lincRNA	Annotated_lncRNA	chr14	100835526	100860816	+	5	721	240	0	0	0	0	0	0	--	--	--	--	--	--	--
ENST00000524134	ENSG00000253796	AC104248.1	-	antisense	Annotated_lncRNA	chr8	108908217	108918613	-	5	486	103	0	0	0	0	0	0	--	--	--	--	--	--	--
ENST00000399894	ENSG00000231527	CR769775.1	-	processed_transcript	Annotated_lncRNA	chr9	61972269	61973679	+	2	579	119	0	0	0	0	0	0	--	--	--	--	--	--	--
TCONS_00028420	ENSG00000196517	SLC6A9	Sodium:neurotransmitter symporter||Sodium:neurotransmitter symporter, glycine, type 1||Sodium:neurotransmitter symporter superfamily	protein_coding	Novel_lncRNA	chr1	44023794	44031467	-	2	731	119	0	0.038074	0	0	0	0.090746	0.0126913	0.0302487	-1.27299	0.780492	1
ENST00000466483	ENSG00000128513	POT1	Nucleic acid-binding, OB-fold||Protection of telomeres protein 1||-||Telomeric single stranded DNA binding POT1/Cdc13||Protection of telomeres protein 1, ssDNA-binding domain	protein_coding	Annotated_lncRNA	chr7	124840981	124843249	-	2	641	122	0.047357	0.144717	0.375462	0.548044	0.311394	0.36332	0.189179	0.407586	-1.08747	0.613638	1	--	ENSG00000206172,ENSG00000161980,ENSG00000065809,ENSG00000171135,ENSG00000182327,ENSG00000046647,ENSG00000101353,ENSG00000136754,ENSG00000227345,ENSG00000111665,ENSG00000054267,ENSG00000091640,ENSG00000142920,ENSG00000108352,ENSG00000168959,ENSG00000110148,ENSG00000183779,ENSG00000152763,ENSG00000178084,ENSG00000223569,ENSG00000113732,ENSG00000167645,ENSG00000197016,ENSG00000142002,ENSG00000114503…
ENST00000587472	ENSG00000104859	CLASRP	Suppressor of white apricot N-terminal domain||-	protein_coding	Annotated_lncRNA	chr19	45069083	45070873	+	4	345	115	0.017583	0.002622	0.039087	0.024287	0.008083	0.046828	0.019764	0.0263993	-0.41427	0.88224	1	--	ENSG00000178235,ENSG00000187123,ENSG00000013583,ENSG00000171428,ENSG00000168569,ENSG00000101493,ENSG00000177707,ENSG00000117791,ENSG00000138115,ENSG00000013810,ENSG00000119640,ENSG00000130038,ENSG00000158796,ENSG00000014216,ENSG00000103811,ENSG00000102531,ENSG00000163539,ENSG00000174943,ENSG00000149609,ENSG00000187942,ENSG00000196091,ENSG00000166598,ENSG00000076924,ENSG00000169247,ENSG00000129680…
ENST00000526066	ENSG00000173992	CCS	-||Superoxide dismutase (Cu/Zn) / superoxide dismutase copper chaperone||Heavy metal-associated domain, HMA||Superoxide dismutase, copper/zinc binding domain||Heavy metal-associated domain superfamily||Superoxide dismutase-like, copper/zinc binding domain superfamily||Superoxide dismutase, copper/zinc, binding site	protein_coding	Annotated_lncRNA	chr11	66593190	66599803	+	3	872	109	0.36406	0	0.029957	0.034123	0.044462	0.024685	0.131339	0.0344233	1.79295	0.501071	1	--	ENSG00000230873,ENSG00000242515,ENSG00000198090,ENSG00000163885,ENSG00000117215,ENSG00000142677,ENSG00000101443,ENSG00000143603,ENSG00000254126,ENSG00000183434,ENSG00000198554,ENSG00000243073,ENSG00000204677,ENSG00000198326,ENSG00000119965,ENSG00000198851,ENSG00000213190,ENSG00000182053,ENSG00000126733,ENSG00000198390,ENSG00000139865,ENSG00000135917,ENSG00000183291,ENSG00000166220,ENSG00000158092…
TCONS_00167532	ENSG00000103021	CCDC113	-||Domain of unknown function DUF4201	protein_coding	Novel_lncRNA	chr16	58249987	58254116	-	2	248	82	0	0.346746	0	0	0	0	0.115582	0	8.03484	0.13927	0.859456
ENST00000560584	ENSG00000234377	RNF219-AS1	-	antisense	Annotated_lncRNA	chr13	78578476	78617328	+	4	2225	577	0	0	0	0	0	0	--	--	--	--	--	--	--
TCONS_00470818	ENSG00000147145	LPAR4	G protein-coupled receptor, rhodopsin-like||GPCR, rhodopsin-like, 7TM||-	protein_coding	Novel_lncRNA	chrX	78747709	78758797	+	5	3590	86	0	0.260499	0	0.002704	0.064269	0.056916	0.086833	0.0412963	1.02035	0.753273	1	--	ENSG00000106410,ENSG00000205864,ENSG00000133321,ENSG00000140955,ENSG00000205869,ENSG00000164543,ENSG00000138795,ENSG00000125831,ENSG00000189269,ENSG00000157224,ENSG00000131059,ENSG00000158113,ENSG00000126583,ENSG00000196767,ENSG00000273496,ENSG00000167359,ENSG00000176540,ENSG00000099721,ENSG00000132437,ENSG00000155754,ENSG00000007174,ENSG00000184330,ENSG00000188505,ENSG00000244624,ENSG00000137080…
ENST00000425470	ENSG00000224467	AC009313.1	-	antisense	Annotated_lncRNA	chr2	161096231	161160224	-	3	503	73	0	0.04217	0	0	0.119003	0	0.0140567	0.0396677	-1.48359	0.740168	1
ENST00000376256	ENSG00000165119	HNRNPK	K Homology domain||-||Heterogeneous nuclear ribonucleoprotein K||K Homology domain, type 1 superfamily||ROK, N-terminal||K Homology domain, type 1	protein_coding	Annotated_lncRNA	chr9	83973292	83975770	-	4	562	151	6.22234	9.04366	6.58628	10.4396	8.0258	6.22436	7.28409	8.22991	-0.201511	0.908011	1	--	ENSG00000237541,ENSG00000104218,ENSG00000206077,ENSG00000179873,ENSG00000183647,ENSG00000178691,ENSG00000141934,ENSG00000139200,ENSG00000169193,ENSG00000137161,ENSG00000065883,ENSG00000204006,ENSG00000143502,ENSG00000160256,ENSG00000160401,ENSG00000228570,ENSG00000143258,ENSG00000186998,ENSG00000168175,ENSG00000010438,ENSG00000284824,ENSG00000122223,ENSG00000068976,ENSG00000068323,ENSG00000179284…
ENST00000424017	ENSG00000244278	AP000235.1	-	lincRNA	Annotated_lncRNA	chr21	25055535	25069906	+	4	479	107	0	0	0	0	0	0	--	--	--	--	--	--	--
ENST00000630561	ENSG00000231898	AC012594.1	-	antisense	Annotated_lncRNA	chr2	170333927	170344896	-	5	700	134	0	0	0	0	0	0	--	--	--	--	--	--	--
ENST00000555916	ENSG00000258891	AC005480.1	-	antisense	Annotated_lncRNA	chr14	73913067	73938114	-	6	3548	142	0	0	0.001815	0.007864	0.007286	0.002747	0.000605	0.00596567	-2.89236	0.30224	1	--	ENSG00000215790,ENSG00000112759,ENSG00000072210,ENSG00000176973,ENSG00000157827,ENSG00000122484,ENSG00000213722,ENSG00000140795,ENSG00000160161,ENSG00000168393,ENSG00000177575,ENSG00000119977,ENSG00000198959,ENSG00000038358,ENSG00000165521,ENSG00000136861,ENSG00000099715,ENSG00000144674,ENSG00000141367,ENSG00000128045,ENSG00000181472,ENSG00000128708,ENSG00000128626,ENSG00000166130,ENSG00000154734…
ENST00000461801	ENSG00000114416	FXR1	Fragile X-related 1 protein, C-terminal region 3||Fragile X-related 1 protein, C-terminal core||K Homology domain, type 1 superfamily||K Homology domain, type 1||K Homology domain||Agenet-like domain||-||Fragile X-related 1 protein, C-terminal region 1	protein_coding	Annotated_lncRNA	chr3	180933036	180935196	+	2	410	60	1.54287	1.11424	0.459772	0.347153	0.068486	0.33276	1.03896	0.249466	1.97581	0.360408	1	--	ENSG00000132321,ENSG00000170370,ENSG00000176601,ENSG00000138653,ENSG00000189051,ENSG00000104375,ENSG00000186115,ENSG00000125409,ENSG00000144476,ENSG00000161850,ENSG00000128394,ENSG00000105366,ENSG00000248920,ENSG00000198952,ENSG00000164309,ENSG00000197272,ENSG00000099958,ENSG00000136810,ENSG00000134716,ENSG00000169248,ENSG00000184349,ENSG00000278870,ENSG00000169245,ENSG00000128578,ENSG00000187037…
ENST00000591065	ENSG00000131196	NFATC1	Nuclear factor of activated T-cells 1||Rel homology dimerisation domain||p53-like transcription factor, DNA-binding||IPT domain||Immunoglobulin E-set||Nuclear factor of activated T cells (NFAT)||-||Immunoglobulin-like fold||Rel homology domain (RHD), DNA-binding domain superfamily||Rel homology domain (RHD), DNA-binding domain	protein_coding	Annotated_lncRNA	chr18	79448572	79451068	+	2	528	157	0.2909	0.036397	0.583241	0.242013	0.350945	0.366791	0.303513	0.319916	-0.0935245	0.969873	1	--	ENSG00000133111,ENSG00000149516,ENSG00000104517,ENSG00000137218,ENSG00000234289,ENSG00000101230,ENSG00000128923,ENSG00000184949,ENSG00000258083,ENSG00000117724,ENSG00000136986,ENSG00000196428,ENSG00000129484,ENSG00000274611,ENSG00000138111,ENSG00000183891,ENSG00000164051,ENSG00000166710,ENSG00000120805,ENSG00000214193,ENSG00000127511,ENSG00000163346,ENSG00000096696,ENSG00000162928
ENST00000591066	ENSG00000237401	LINC01304	-	lincRNA	Annotated_lncRNA	chr2	3958723	3960297	-	3	674	74	0	0	0	0	0	0	--	--	--	--	--	--	--
ENST00000591060	ENSG00000236172	MIR7515HG	-	lincRNA	Annotated_lncRNA	chr2	6626139	6635714	-	6	790	87	0	0	0	0	0	0	--	--	--	--	--	--	--
ENST00000461809	ENSG00000133460	SLC2A11	Major facilitator superfamily domain||Sugar/inositol transporter||-||Sugar transporter, conserved site||Major facilitator, sugar transporter-like||MFS transporter superfamily	protein_coding	Annotated_lncRNA	chr22	23857961	23885536	+	9	3054	255	0.070169	0	0	0	0.068285	0	0.0233897	0.0227617	-0.0501529	0.993958	1
ENST00000430364	ENSG00000230174	LINC01149	-	lincRNA	Annotated_lncRNA	chr6	31441667	31446973	+	2	2141	163	0	0	0.079387	0	0	0	0.0264623	0	6.33006	0.243596	1
TCONS_00165979	ENSG00000174943	KCTD13	BTB/POZ domain||Potassium channel tetramerisation-type BTB domain||SKP1/BTB/POZ domain superfamily||-	protein_coding	Novel_lncRNA	chr16	29900654	29906253	-	5	918	220	1.0277	0.869887	1.66736	1.72293	1.48511	0.629358	1.18832	1.27913	-0.118826	0.951457	1	--	ENSG00000117500,ENSG00000058799,ENSG00000257315,ENSG00000125818,ENSG00000095319,ENSG00000132819,ENSG00000253368,ENSG00000130810,ENSG00000261787,ENSG00000186732,ENSG00000149313,ENSG00000129204,XLOC_110439,ENSG00000164074,ENSG00000103056,ENSG00000198743,ENSG00000170871,ENSG00000125999,ENSG00000130489,ENSG00000144677,ENSG00000166359,ENSG00000137513,ENSG00000269533,ENSG00000198925,ENSG00000127325,ENS…
ENST00000395295	ENSG00000147724	FAM135B	Protein FAM135||-||Domain of unknown function DUF676, lipase-like||Alpha/Beta hydrolase fold	protein_coding	Annotated_lncRNA	chr8	138143022	138148835	-	4	585	132	0	0	0	0	0	0	--	--	--	--	--	--	--
ENST00000634270	ENSG00000254519	AC044839.1	-	processed_transcript	Annotated_lncRNA	chr11	45722308	45724553	+	2	1384	151	0	0	0	0	0	0	--	--	--	--	--	--	--
ENST00000609552	ENSG00000272677	AC124016.1	-	antisense	Annotated_lncRNA	chr4	82374301	82374912	+	1	612	155	0.751632	0.982955	0.075526	0.62834	0.720873	0.016863	0.603371	0.455359	0.38273	0.87897	1	--	ENSG00000105771,ENSG00000064419,ENSG00000198642,ENSG00000185043,ENSG00000157107,ENSG00000185129,ENSG00000013810,ENSG00000107077,ENSG00000074276,ENSG00000065135,ENSG00000125107,ENSG00000113249,ENSG00000055483,ENSG00000166598,ENSG00000100243,ENSG00000134333,ENSG00000175874,ENSG00000141570,ENSG00000178235,ENSG00000138674,ENSG00000090520,ENSG00000177551,ENSG00000001460,ENSG00000126524,ENSG00000177707…
TCONS_00223990	ENSG00000028116	VRK2	Protein kinase domain||Protein kinase-like domain superfamily||Serine/threonine-protein kinase, active site||-	protein_coding	Novel_lncRNA	chr2	58137471	58165536	+	4	8758	122	1.5775	0.85023	0.835401	2.1546	1.73074	0.573012	1.08771	1.48612	-0.485004	0.768457	1	--	ENSG00000170604,ENSG00000196411,ENSG00000196517,ENSG00000175311,ENSG00000198796,ENSG00000129493,ENSG00000197776,ENSG00000164080,ENSG00000121318,ENSG00000184613,ENSG00000163157,ENSG00000148331,ENSG00000214413,ENSG00000088179,ENSG00000164211,ENSG00000185324,ENSG00000163785,ENSG00000019995,ENSG00000169688,ENSG00000134452,ENSG00000175711,ENSG00000172159,ENSG00000007968,ENSG00000173226,ENSG00000136206…
ENST00000625157	ENSG00000279652	Z82217.1	-	lincRNA	Annotated_lncRNA	chr22	35992321	36000469	+	1	8149	152	0	0.010553	0	0	0.022616	0	0.00351767	0.00753867	-1.04217	0.851418	1
ENST00000505775	ENSG00000250337	PURPL	-	lincRNA	Annotated_lncRNA	chr5	27472307	27494318	+	6	946	123	0	0	0	0	0	0	--	--	--	--	--	--	--
ENST00000299598	ENSG00000166473	PKD1L2	Clathrin adaptor, appendage, Ig-like subdomain superfamily||D-galactoside/L-rhamnose binding SUEL lectin domain||PKD/REJ-like domain||C-type lectin-like||REJ domain||C-type lectin-like/link domain superfamily||-||C-type lectin fold	polymorphic_pseudogene	Annotated_lncRNA	chr16	81130081	81188998	-	25	5818	966	0	0	0	0	0	0	--	--	--	--	--	--	--
ENST00000625150	ENSG00000279463	AL159972.1	-	sense_intronic	Annotated_lncRNA	chr13	73844683	73845130	-	1	448	54	0	0.313516	0.00464	0.146228	0	0.112441	0.106052	0.086223	0.285984	0.959699	1	--	ENSG00000075886,ENSG00000203618,ENSG00000138279,ENSG00000151881,ENSG00000213965,ENSG00000162065,ENSG00000239779,ENSG00000128609,ENSG00000253598,ENSG00000099326,ENSG00000141639,ENSG00000198840,ENSG00000126214,ENSG00000154222,ENSG00000159450,ENSG00000112309,ENSG00000152582,ENSG00000258429,ENSG00000196378,ENSG00000125656,ENSG00000147059,ENSG00000153140,ENSG00000259399,ENSG00000285772,ENSG00000139998…
ENST00000535764	ENSG00000255910	AC024901.1	-	lincRNA	Annotated_lncRNA	chr12	19775451	20009937	+	5	718	101	0	0	0	0	0	0	--	--	--	--	--	--	--
TCONS_00194798	ENSG00000166377	ATP9B	-||P-type ATPase, A domain superfamily||P-type ATPase, cytoplasmic domain N||P-type ATPase, phosphorylation site||HAD superfamily||P-type ATPase, C-terminal||P-type ATPase, subfamily IV||P-type ATPase, N-terminal||P-type ATPase, transmembrane domain superfamily||P-type ATPase||HAD-like superfamily||Probable phospholipid-transporting ATPase IIB	protein_coding	Novel_lncRNA	chr18	79069285	79116082	+	6	1949	397	0	0.068082	0.062556	0.269911	0	0.367263	0.043546	0.212391	-2.3012	0.446248	1	--	ENSG00000152234,ENSG00000182180,ENSG00000164815,ENSG00000136297,ENSG00000197937,ENSG00000241404,ENSG00000211452,ENSG00000149089,ENSG00000155744,ENSG00000107518,ENSG00000118260,ENSG00000164023,ENSG00000180787,ENSG00000108839,ENSG00000248751,ENSG00000124370,ENSG00000052749,ENSG00000114745,ENSG00000070756,ENSG00000137731,ENSG00000117472,ENSG00000123472,ENSG00000203747,ENSG00000172458,ENSG00000166126…
ENST00000596876	ENSG00000167749	KLK4	Serine proteases, trypsin domain||-||Serine proteases, trypsin family, serine active site||Peptidase S1, PA clan||Peptidase S1A, chymotrypsin family||Serine proteases, trypsin family, histidine active site	protein_coding	Annotated_lncRNA	chr19	50907990	50909382	-	2	983	254	0	0	0.080073	0	0.094778	0.274138	0.026691	0.122972	-2.205	0.541318	1
ENST00000535768	ENSG00000168003	SLC3A2	Glycosyl hydrolase, family 13, catalytic domain||Solute carrier family 3 member 2, N-terminal domain||Glycosyl hydrolase, C-terminal (DUF3459)||Glycoside hydrolase superfamily||-||Glycosyl hydrolase, all-beta	protein_coding	Annotated_lncRNA	chr11	62884455	62888169	+	4	597	145	0.831379	1.2131	2.8799	1.46945	0.544563	1.01311	1.64146	1.00904	0.689432	0.731134	1	--	ENSG00000125787,ENSG00000126934,ENSG00000020633,ENSG00000140832,ENSG00000122482,ENSG00000101198,ENSG00000077092,ENSG00000111704,ENSG00000136536,ENSG00000170425,ENSG00000274443,ENSG00000118412,ENSG00000172818,ENSG00000180089,ENSG00000130294,ENSG00000169220,ENSG00000186184,ENSG00000121446,ENSG00000283208,ENSG00000120210,ENSG00000197540,ENSG00000134285,ENSG00000184502,ENSG00000004139,ENSG00000250254…
ENST00000542306	ENSG00000112787	FBRSL1	Autism susceptibility gene 2 protein||DBF4-type zinc finger-containing protein 2	protein_coding	Annotated_lncRNA	chr12	132571861	132582267	+	9	1246	415	0	0	0	0	0.127938	0	0	0.042646	-7.93419	0.1478	0.882108
ENST00000541964	ENSG00000013725	CD6	SRCR-like domain||-||SRCR domain||SRCR-like domain superfamily	protein_coding	Annotated_lncRNA	chr11	61008351	61009636	+	2	560	186	0	0	0	0	0	0	--	--	--	--	--	--	--
TCONS_00225135	ENSG00000116127	ALMS1	-||Alstrom syndrome protein 1||ALMS motif	protein_coding	Novel_lncRNA	chr2	73609983	73615327	+	2	776	84	0	0	0.03191	0.400573	0	0.101136	0.0106367	0.167236	-3.79269	0.30821	1
TCONS_00225134	ENSG00000116127	ALMS1	-||Alstrom syndrome protein 1||ALMS motif	protein_coding	Novel_lncRNA	chr2	73604383	73676330	+	2	346	42	0	0	1.06985	0.473338	0	0.0116	0.356616	0.161646	1.18673	0.739907	1
ENST00000446553	ENSG00000111665	CDCA3	Cell division cycle-associated protein 3	protein_coding	Annotated_lncRNA	chr12	6850199	6851292	-	3	646	154	0	0	0.327221	0.209294	0.190194	0.321705	0.109074	0.240398	-1.09007	0.719885	1	--	ENSG00000105771,ENSG00000156026,ENSG00000186854,ENSG00000167977,ENSG00000100401,ENSG00000181458,ENSG00000107968,ENSG00000185129,ENSG00000180347,ENSG00000177971,ENSG00000132259,ENSG00000076242,ENSG00000147813,ENSG00000146676,ENSG00000076555,ENSG00000067057,ENSG00000174898,ENSG00000110693,ENSG00000171804,ENSG00000114480,ENSG00000083828,ENSG00000160345,ENSG00000165733,ENSG00000073350,ENSG00000197044…
ENST00000423268	ENSG00000224658	AL513164.1	-	antisense	Annotated_lncRNA	chr6	148237585	148283408	-	4	311	83	0	0	0	0	0	0	--	--	--	--	--	--	--
ENST00000541968	ENSG00000127314	RAP1B	-||Ras-related protein Rap1||P-loop containing nucleoside triphosphate hydrolase||Small GTP-binding protein domain||Small GTPase superfamily, Ras-type||Small GTPase superfamily	protein_coding	Annotated_lncRNA	chr12	68651682	68654219	+	2	478	59	5.31074	4.89432	2.7014	2.03019	3.53918	1.84458	4.30215	2.47132	0.75825	0.691359	1	--	ENSG00000105679,ENSG00000182327,ENSG00000132635,ENSG00000156026,ENSG00000205329,ENSG00000171564,ENSG00000129951,ENSG00000183668,ENSG00000006756,ENSG00000167977,ENSG00000198478,ENSG00000180347,ENSG00000118200,ENSG00000168348,ENSG00000150656,ENSG00000103047,ENSG00000115042,ENSG00000169976,ENSG00000178586,ENSG00000139330,ENSG00000204969,ENSG00000136546,ENSG00000239620,ENSG00000164236,ENSG00000147408…
ENST00000594585	ENSG00000231933	Z98949.1	-	antisense	Annotated_lncRNA	chr22	25892398	25900622	-	3	754	102	0	0	0	0	0	0	--	--	--	--	--	--	--
ENST00000594586	ENSG00000268745	AL365205.2	-	antisense	Annotated_lncRNA	chr6	41791410	41791477	+	1	68	16	1.21178	0.73628	0.586324	0.385353	0.4943	0.298724	0.844795	0.392792	0.921071	0.708639	1	--	ENSG00000138653,ENSG00000130725,ENSG00000204498,ENSG00000171051,ENSG00000279486,ENSG00000111664,ENSG00000095585,ENSG00000122584,ENSG00000168282,ENSG00000134716,ENSG00000135974,ENSG00000163394,ENSG00000099341,ENSG00000007908,ENSG00000180185,ENSG00000104852,ENSG00000152223,ENSG00000173699,ENSG00000198089,ENSG00000188130,ENSG00000163273,ENSG00000172350,ENSG00000115828,ENSG00000172824,ENSG00000198242…
ENST00000594581	ENSG00000090372	STRN4	WD40-repeat-containing domain||WD40-repeat-containing domain superfamily||WD40 repeat||G-protein beta WD-40 repeat||WD40 repeat, conserved site||WD40/YVTN repeat-like-containing domain superfamily||-||Striatin, N-terminal	protein_coding	Annotated_lncRNA	chr19	46719513	46726265	-	8	2692	262	1.04227	0.172593	0.506771	6.43001	0.917482	0.457443	0.573877	2.60164	-2.21417	0.287823	1	--	ENSG00000187151,ENSG00000254647,ENSG00000184436,ENSG00000162782,ENSG00000267360,ENSG00000166682,ENSG00000158856,ENSG00000135472,ENSG00000131050,ENSG00000255245,ENSG00000111057,ENSG00000159189,ENSG00000177994,ENSG00000107581,ENSG00000171345,ENSG00000171747,ENSG00000165490,ENSG00000086548,ENSG00000103024,ENSG00000126749,ENSG00000272636,ENSG00000241635,ENSG00000164729,ENSG00000268643,ENSG00000106541…
ENST00000609088	ENSG00000273388	AC005291.2	-	antisense	Annotated_lncRNA	chr17	10291820	10317926	+	2	523	99	0	0	0	0	0	0	--	--	--	--	--	--	--
ENST00000609089	ENSG00000273301	AC016717.2	-	lincRNA	Annotated_lncRNA	chr2	225698514	225703654	+	1	5141	95	0	0.022303	0.005513	0	0	0	0.009272	0	4.77206	0.257559	1
ENST00000609087	ENSG00000273148	AL035563.1	-	lincRNA	Annotated_lncRNA	chr20	18794529	18796067	+	1	1539	134	0.148004	0.621153	0.243963	0.505053	0.387825	0.427689	0.337707	0.440189	-0.405944	0.84676	1	--	ENSG00000051596,ENSG00000029725,ENSG00000010292,ENSG00000165633,ENSG00000165695,ENSG00000197465,ENSG00000088387,ENSG00000178460,ENSG00000083807,ENSG00000162065,ENSG00000023171,ENSG00000181031,ENSG00000126759,ENSG00000106701,ENSG00000184785,ENSG00000162825,ENSG00000169155,ENSG00000172765,ENSG00000070778,ENSG00000157087,ENSG00000149548,ENSG00000130675,ENSG00000149201,ENSG00000182095,ENSG00000226763…
ENST00000594589	ENSG00000269321	AC011466.2	-	antisense	Annotated_lncRNA	chr19	48145908	48147413	+	2	359	119	0	0	0	0	0	0	--	--	--	--	--	--	--
ENST00000616926	ENSG00000277089	AC243829.4	-	antisense	Annotated_lncRNA	chr17	36088293	36090134	+	2	1115	147	0.262249	0.120493	0.027632	0.146002	0.012607	0.006428	0.136791	0.0550123	1.24661	0.595911	1	--	ENSG00000067646,ENSG00000198792,ENSG00000171855,ENSG00000167363,ENSG00000120693,ENSG00000139192,ENSG00000105672,ENSG00000249115,ENSG00000163811,ENSG00000159409,ENSG00000177191,ENSG00000161807,ENSG00000170743,ENSG00000116525,ENSG00000138380,ENSG00000145736,ENSG00000168876,ENSG00000144591,ENSG00000182923,ENSG00000063601,ENSG00000171992,ENSG00000171603,ENSG00000150773,ENSG00000012124,ENSG00000163482…
ENST00000487961	ENSG00000182177	ASB18	Ankyrin repeat-containing domain||SOCS box domain||Ankyrin repeat-containing domain superfamily||SOCS box-like domain superfamily||Ankyrin repeat||Ankyrin repeat and SOCS box protein 18	protein_coding	Annotated_lncRNA	chr2	236247329	236264360	-	2	3627	190	0	0	0	0	0	0	--	--	--	--	--	--	--
ENST00000487960	ENSG00000135297	MTO1	FAD/NAD(P)-binding domain superfamily||GidA associated domain 3||tRNA uridine 5-carboxymethylaminomethyl modification enzyme MnmG-related||-||MnmG-related, conserved site||tRNA uridine 5-carboxymethylaminomethyl modification enzyme MnmG	protein_coding	Annotated_lncRNA	chr6	73480166	73481028	+	3	361	78	0	0.044962	0.091035	0.166278	0.060214	0.068732	0.0453323	0.098408	-0.971061	0.700313	1	--	ENSG00000163161,ENSG00000065809,ENSG00000185104,ENSG00000114503,ENSG00000103064,ENSG00000046647,ENSG00000187372,ENSG00000186314,ENSG00000136754,ENSG00000234545,ENSG00000126226,ENSG00000263155,ENSG00000197016,ENSG00000091640,ENSG00000161298,ENSG00000170100,ENSG00000173653,ENSG00000164073,ENSG00000148187
ENST00000487962	ENSG00000115694	STK25	Protein kinase domain||Serine-threonine/tyrosine-protein kinase, catalytic domain||Protein kinase-like domain superfamily||Protein kinase, ATP binding site||Serine/threonine kinase 25, catalytic domain||-	protein_coding	Annotated_lncRNA	chr2	241495050	241499972	-	7	2024	292	0.824319	2.23155	0.376016	0.466825	0.768486	0.316486	1.14396	0.517266	1.1178	0.586984	1	--	ENSG00000106410,ENSG00000205864,ENSG00000146938,ENSG00000102195,ENSG00000140955,ENSG00000138795,ENSG00000125831,ENSG00000184434,ENSG00000166689,ENSG00000185122,ENSG00000149435,ENSG00000131059,ENSG00000214078,ENSG00000158113,ENSG00000039068,ENSG00000186446,ENSG00000165887,ENSG00000165494,ENSG00000196767,ENSG00000273496,ENSG00000163081,ENSG00000176540,ENSG00000187912,ENSG00000099721,ENSG00000007174…
ENST00000487965	ENSG00000128567	PODXL	-||CD34/Podocalyxin||Podocalyxin	protein_coding	Annotated_lncRNA	chr7	131505889	131509402	-	4	809	167	0	0	0	0.270736	0.909241	0.21519	0	0.465056	-9.81626	0.00738068	0.284425	--	ENSG00000156140,ENSG00000243772,ENSG00000178217,ENSG00000133138,ENSG00000144579,ENSG00000091136,ENSG00000204248,ENSG00000104064,ENSG00000146054,ENSG00000147457,ENSG00000174306,ENSG00000170837,ENSG00000104415,ENSG00000173436,ENSG00000074317,ENSG00000140481,ENSG00000137713,ENSG00000224389,ENSG00000213889,ENSG00000170537,ENSG00000216937,ENSG00000145708,ENSG00000149923,ENSG00000185565,ENSG00000181444…
ENST00000479359	ENSG00000066923	STAG3	STAG||-||Armadillo-type fold||Stromalin conservative domain	protein_coding	Annotated_lncRNA	chr7	100200147	100202015	+	7	780	234	0	0	0	0	0	0	--	--	--	--	--	--	--
ENST00000442316	ENSG00000228222	AC073050.1	-	lincRNA	Annotated_lncRNA	chr2	167293171	167558333	+	3	462	78	0	0	0	0	0	0	--	--	--	--	--	--	--
ENST00000487969	ENSG00000184164	CRELD2	EGF-like, conserved site||Growth factor receptor cysteine-rich domain superfamily||Laminin EGF domain||Domain of unknown function DUF3456||EGF-like domain||Furin-like repeat||EGF-type aspartate/asparagine hydroxylation site||EGF-like calcium-binding, conserved site||EGF-like calcium-binding domain	protein_coding	Annotated_lncRNA	chr22	49923210	49927528	+	2	2622	234	0.188668	0.408412	0.571027	0.831668	0.719787	0.19177	0.389369	0.581075	-0.573885	0.782403	1	--	ENSG00000187790,ENSG00000102174,ENSG00000163634,ENSG00000099284,ENSG00000137601,ENSG00000197498,ENSG00000075643,ENSG00000175376,ENSG00000185730,ENSG00000136824,ENSG00000082258,ENSG00000205352,ENSG00000113141,ENSG00000196511,ENSG00000139112,ENSG00000167747,ENSG00000156531,ENSG00000165238,ENSG00000142227,ENSG00000114395,ENSG00000129518,ENSG00000251357,ENSG00000069020,ENSG00000263715,ENSG00000159208…
ENST00000442318	ENSG00000224717	AC098936.1	-	lincRNA	Annotated_lncRNA	chr1	205455929	205469024	+	3	2885	218	0	0.004813	0	0	0	0	0.00160433	0	3.82284	0.495956	1
ENST00000479355	ENSG00000010327	STAB1	EGF-like domain||C-type lectin-like/link domain superfamily||-||FAS1 domain superfamily||Link domain||C-type lectin fold||EGF-like calcium-binding domain||FAS1 domain||EGF-like, conserved site||EGF domain||Laminin EGF domain	protein_coding	Annotated_lncRNA	chr3	52495369	52501630	+	2	588	133	0	0	0	0	0	0	--	--	--	--	--	--	--
ENST00000435291	ENSG00000227680	AC108051.1	-	lincRNA	Annotated_lncRNA	chr2	102987323	102988565	+	3	549	123	0	0	0.030116	0	0	0	0.0100387	0	3.17182	0.617553	1
ENST00000309900	ENSG00000157423	HYDIN	Abnormal spindle-like microcephaly-associated protein, ASH domain||PapD-like superfamily||Hydrocephalus-inducing-like||Hydin adenylate kinase-like domain||Major sperm protein (MSP) domain||-||Immunoglobulin-like fold	protein_coding	Annotated_lncRNA	chr16	70893536	70973930	-	20	4614	665	0	0	0	0	0.006672	0	0	0.002224	-6.62869	0.231206	1
TCONS_00254032	ENSG00000064989	CALCRL	GPCR, family 2, secretin-like, conserved site||GPCR, family 2, calcitonin gene-related peptide, type 1 receptor||GPCR, family 2, calcitonin receptor family||GPCR, family 2, secretin-like||GPCR, family 2-like||GPCR family 2, extracellular hormone receptor domain superfamily||GPCR, family 2, extracellular hormone receptor domain	protein_coding	Novel_lncRNA	chr2	187436379	187448460	-	3	837	92	0	0.07505	0	0	0	0	0.0250167	0	7.39438	0.172465	0.937018
TCONS_00219820	ENSG00000251369	ZNF550	KRAB domain superfamily||Krueppel-associated box||Zinc finger C2H2 superfamily||Zinc finger C2H2-type||-	protein_coding	Novel_lncRNA	chr19	57535224	57537602	-	2	446	148	0.469719	0.12854	0	0	0	0	0.19942	0	7.96834	0.0694201	0.656155
TCONS_00319871	XLOC_165290	XLOC_165290	-	novel	Novel_lncRNA	chr4	73353379	73357797	+	2	381	96	0	0.469714	0.063023	0	0.039155	0	0.177579	0.0130517	3.64819	0.320167	1
ENST00000525661	ENSG00000148925	BTBD10	-||SKP1/BTB/POZ domain superfamily||BTB/POZ domain	protein_coding	Annotated_lncRNA	chr11	13405549	13440208	-	6	1125	317	0	0	0	0	0	0	--	--	--	--	--	--	--
TCONS_00015722	ENSG00000185630	PBX1	Homeobox-like domain superfamily||Homeobox, conserved site||Homeobox domain||PBX||-	protein_coding	Novel_lncRNA	chr1	164605193	164684965	+	6	4680	202	0	0	0	0	0	0	--	--	--	--	--	--	--
ENST00000525663	ENSG00000152760	TCTEX1D1	Tctex-1-like superfamily||-||Tctex-1	protein_coding	Annotated_lncRNA	chr1	66752459	66770896	+	3	758	123	0.004303	0.000497	0.004627	2e-06	3e-06	0.005721	0.00314233	0.00190867	0.47122	0.869027	1	--	ENSG00000113575,ENSG00000108417,ENSG00000150527,ENSG00000006831,ENSG00000158089,ENSG00000164736,ENSG00000130558,ENSG00000203734,ENSG00000124657,ENSG00000171843,ENSG00000255529,ENSG00000105325,ENSG00000177888,ENSG00000176105,ENSG00000115486,ENSG00000138439,ENSG00000139200,ENSG00000152464,ENSG00000169193,ENSG00000070476,ENSG00000136925,ENSG00000205572,ENSG00000128641,ENSG00000155034,ENSG00000113905…
ENST00000525667	ENSG00000175274	TP53I11	-||Tumor protein p53-inducible protein 11	protein_coding	Annotated_lncRNA	chr11	44936456	44937250	-	2	586	139	0	0	0	0	0	0.084174	0	0.028058	-3.92599	0.502874	1
ENST00000599698	ENSG00000133246	PRAM1	SH3 domain||-||Helically-extended SH3 domain||SH3-like domain superfamily	protein_coding	Annotated_lncRNA	chr19	8490056	8490875	-	3	633	210	0	0.058414	0	0	0.041593	0.106359	0.0194713	0.0493173	-1.22926	0.743281	1
ENST00000525669	ENSG00000090621	PABPC4	-||RNA recognition motif domain||RNA recognition motif domain, eukaryote||Nucleotide-binding alpha-beta plait domain superfamily||Polyadenylate binding protein, human types 1, 2, 3, 4||RNA-binding domain superfamily||Polyadenylate-binding protein/Hyperplastic disc protein||PABC (PABP) domain	protein_coding	Annotated_lncRNA	chr1	39564385	39568856	-	4	582	193	10.6274	10.9538	3.87152	1.71695	3.71761	3.66727	8.48424	3.03394	1.42716	0.409586	1	--	ENSG00000170370,ENSG00000176601,ENSG00000214872,ENSG00000162571,ENSG00000184735,ENSG00000215018,ENSG00000129951,ENSG00000183668,ENSG00000108342,ENSG00000006756,ENSG00000169154,ENSG00000105366,ENSG00000248920,ENSG00000186854,ENSG00000121903,ENSG00000171772,ENSG00000186280,ENSG00000169248,ENSG00000166912,ENSG00000278870,ENSG00000169245,ENSG00000113732,ENSG00000189051,ENSG00000187037,ENSG00000136689…
ENST00000485958	ENSG00000124253	PCK1	Phosphoenolpyruvate carboxykinase, GTP-utilising||Phosphoenolpyruvate carboxykinase, C-terminal||Phosphoenolpyruvate carboxykinase, N-terminal||Phosphoenolpyruvate carboxykinase, GTP-utilising, conserved site||Phosphoenolpyruvate carboxykinase, GTP-utilising, C-terminal||Phosphoenolpyruvate carboxykinase, GTP-utilising, N-terminal	protein_coding	Annotated_lncRNA	chr20	57564084	57565392	+	4	581	168	0	0	0	0	0	0	--	--	--	--	--	--	--
ENST00000513489	ENSG00000250546	AC079160.1	-	processed_transcript	Annotated_lncRNA	chr4	83796436	84284327	-	6	739	92	0	0	0	0	0	0	--	--	--	--	--	--	--
ENST00000559267	ENSG00000259495	AC016705.2	-	lincRNA	Annotated_lncRNA	chr15	80344853	80398007	-	3	436	91	0	0	0	0	0	0	--	--	--	--	--	--	--
ENST00000559265	ENSG00000255054	AL020996.2	-	protein_coding	Annotated_lncRNA	chr1	25811470	25823308	+	3	568	161	0.260126	0	0	0	0	0.037598	0.0867087	0.0125327	2.58451	0.572307	1
ENST00000597589	ENSG00000105287	PRKD2	-||Diacylglycerol/phorbol-ester binding||Protein kinase, ATP binding site||Protein kinase domain||Pleckstrin homology domain||Protein kinase C mu-related||Protein kinase C-like, phorbol ester/diacylglycerol-binding domain||Serine/threonine-protein kinase, active site||Protein kinase-like domain superfamily||PH-like domain superfamily	protein_coding	Annotated_lncRNA	chr19	46674346	46697341	-	10	1682	500	1.43355	0	1.41196	0	0.253911	0	0.9485	0.084637	3.46325	0.335899	1	--	ENSG00000164362,ENSG00000172247,ENSG00000107864,ENSG00000215012,ENSG00000170442,ENSG00000185758,ENSG00000112078,ENSG00000213977,ENSG00000112038,ENSG00000215271,ENSG00000003989,ENSG00000177462,ENSG00000244694,ENSG00000163884,ENSG00000240184,ENSG00000178460,ENSG00000215454,ENSG00000099994,ENSG00000101098,ENSG00000176244,ENSG00000183091,ENSG00000197616,ENSG00000134758,ENSG00000255221,ENSG00000226124…
ENST00000631217	ENSG00000226312	CFLAR-AS1	-	antisense	Annotated_lncRNA	chr2	201140278	201151160	-	6	665	89	0	0.018078	0	0	0.011776	0	0.006026	0.00392533	0.594185	0.909361	1
TCONS_00444878	XLOC_245519	XLOC_245519	-	novel	Novel_lncRNA	chr8	133734567	133752912	-	2	208	51	0	0	0.873929	2.3e-05	0	0	0.29131	7.66667e-06	9.60427	0.054117	0.601078
ENST00000615828	ENSG00000274682	AC015540.1	-	sense_intronic	Annotated_lncRNA	chr12	40978744	40979244	+	1	501	84	0	0	0	0	0	0	--	--	--	--	--	--	--
ENST00000471833	ENSG00000163072	NOSTRIN	F-BAR domain||HR1 repeat superfamily||AH/BAR domain superfamily||-||SH3 domain||Nostrin||SH3-like domain superfamily||Nostrin, SH3 domain||FCH domain	protein_coding	Annotated_lncRNA	chr2	168802639	168812084	+	2	553	70	0	0	0	0	0	0	--	--	--	--	--	--	--
ENST00000418474	ENSG00000224152	AC009506.1	-	antisense	Annotated_lncRNA	chr2	159615296	159617082	+	2	1494	149	0.606672	0.670386	0	1.75486	1.22926	0.629399	0.425686	1.20451	-1.54423	0.538269	1	--	ENSG00000197959,ENSG00000117114,ENSG00000158615,ENSG00000002726,ENSG00000164938,ENSG00000171236,ENSG00000067048,ENSG00000006118,ENSG00000091039,ENSG00000105376,ENSG00000180035,ENSG00000070610,ENSG00000197785,ENSG00000183549,ENSG00000167100,ENSG00000102904,ENSG00000107960,ENSG00000149054,ENSG00000178950,ENSG00000161999,ENSG00000023287,ENSG00000196547,ENSG00000163026,ENSG00000172500,ENSG00000106546…
ENST00000471836	ENSG00000138964	PARVG	Calponin homology domain||CH domain superfamily||Parvin||-	protein_coding	Annotated_lncRNA	chr22	44181750	44186114	+	3	566	188	0.641872	0.412444	0.448101	3.2872	1.79139	0.343322	0.500806	1.8073	-1.86812	0.368654	1	--	ENSG00000167100,ENSG00000148346,ENSG00000197776,ENSG00000172428,ENSG00000171234,ENSG00000159069,ENSG00000183709,ENSG00000256980,ENSG00000137075,ENSG00000126749,ENSG00000197948,ENSG00000105662,ENSG00000076248,ENSG00000137225,ENSG00000203883,ENSG00000111678,ENSG00000110697,ENSG00000105373,ENSG00000007171,ENSG00000255346,ENSG00000111860,ENSG00000136378,ENSG00000140264,ENSG00000197912,ENSG00000138670…
ENST00000467315	ENSG00000141959	PFKL	ATP-dependent 6-phosphofructokinase||-||ATP-dependent 6-phosphofructokinase, eukaryotic-type||Phosphofructokinase domain||Phosphofructokinase superfamily||Phosphofructokinase, conserved site	protein_coding	Annotated_lncRNA	chr21	44319867	44327376	+	11	1947	434	7.56036	0.819459	2.74066	0.536793	0.16176	1.68034	3.70683	0.792964	2.12299	0.282317	1	--	ENSG00000128602,ENSG00000171403,ENSG00000164542,ENSG00000154889,ENSG00000163885,ENSG00000108759,ENSG00000101443,ENSG00000169327,ENSG00000143442,ENSG00000004838,ENSG00000269955,ENSG00000108984,ENSG00000071282,ENSG00000257743,ENSG00000205138,ENSG00000169641,ENSG00000157349,ENSG00000203942,ENSG00000140948,ENSG00000132581,ENSG00000079102,ENSG00000142871,ENSG00000203896,ENSG00000140941,ENSG00000198488…
TCONS_00230735	XLOC_114748	XLOC_114748	-	novel	Novel_lncRNA	chr2	150892423	150977286	+	3	290	69	0	0	0	0	0	0.254198	0	0.0847327	-12.0124	0.0300289	0.492221
ENST00000471835	ENSG00000184470	TXNRD2	FAD/NAD(P)-binding domain||Pyridine nucleotide-disulphide oxidoreductase, class I||Pyridine nucleotide-disulphide oxidoreductase, class I, active site||FAD/NAD-linked reductase, dimerisation domain superfamily||Pyridine nucleotide-disulphide oxidoreductase, dimerisation domain||FAD/NAD(P)-binding domain superfamily||Thioredoxin/glutathione reductase selenoprotein||-	protein_coding	Annotated_lncRNA	chr22	19911258	19915837	-	3	326	77	0.122992	0.119001	0.083012	0.020505	0.691119	0.008632	0.108335	0.240085	-1.15024	0.628078	1	--	ENSG00000102055,ENSG00000273291,ENSG00000284438,ENSG00000171405,ENSG00000138792,ENSG00000161849,ENSG00000268988,ENSG00000152137,ENSG00000174944,ENSG00000134551,ENSG00000147223,ENSG00000005810,ENSG00000275249,ENSG00000213218,ENSG00000011052,ENSG00000157613,ENSG00000175097,ENSG00000249141,ENSG00000143196,ENSG00000165496,ENSG00000131620,ENSG00000183807,ENSG00000256870,ENSG00000268182,ENSG00000206384…
ENST00000528165	ENSG00000014216	CAPN1	Peptidase C2, calpain, catalytic domain||Peptidase C2, calpain family||EF-hand domain||Calpain subdomain III||Calpain-1||Cysteine peptidase, cysteine active site||EF-hand domain pair||Papain-like cysteine peptidase superfamily||Calpain large subunit, domain III superfamily||-||Peptidase C2, calpain, domain III||Peptidase C2, calpain, large subunit, domain III||EF-Hand 1, calcium-binding site	protein_coding	Annotated_lncRNA	chr11	65208478	65212005	+	4	2828	306	0.207648	0.175093	0.185623	0.140329	0.238076	0.125693	0.189455	0.168033	0.143234	0.952065	1	--	ENSG00000196565,ENSG00000110060,ENSG00000123472,ENSG00000135002,ENSG00000176040,ENSG00000144218,ENSG00000175213,ENSG00000131730,ENSG00000115966,ENSG00000254827,ENSG00000172687,ENSG00000140443,ENSG00000184925,ENSG00000171227,ENSG00000118004,ENSG00000133107,ENSG00000106078,ENSG00000105428,ENSG00000118194,ENSG00000160886
ENST00000467319	ENSG00000204410	MSH5	DNA mismatch repair protein MutS, core domain superfamily||DNA mismatch repair protein MutS, C-terminal||DNA mismatch repair protein MutS, clamp||DNA mismatch repair protein MutS, core||DNA mismatch repair Msh2-type||P-loop containing nucleoside triphosphate hydrolase||-	protein_coding	Annotated_lncRNA	chr6	31758195	31759502	+	4	688	129	0.00301	0.344959	0.240647	0.193698	0.063082	0.004216	0.196205	0.0869987	1.14805	0.639734	1	--	ENSG00000100288,ENSG00000120332,ENSG00000118900,ENSG00000143819,ENSG00000164898,ENSG00000158815,ENSG00000162368,ENSG00000138386,ENSG00000150347,ENSG00000150459,ENSG00000146858,ENSG00000033122,ENSG00000132463,ENSG00000168301,ENSG00000120256,ENSG00000167653,ENSG00000212864,ENSG00000011566,ENSG00000113300,ENSG00000105499,ENSG00000221978,ENSG00000081386,ENSG00000175264,ENSG00000185561,ENSG00000011007…
ENST00000624287	ENSG00000234350	AC007405.1	-	lincRNA	Annotated_lncRNA	chr2	170725737	170727855	-	3	594	90	0	0	0	0	0	0	--	--	--	--	--	--	--
ENST00000610185	ENSG00000273355	AP000894.4	-	lincRNA	Annotated_lncRNA	chr18	813274	813756	+	1	483	68	0	0.356079	0.176047	0	0	0	0.177375	0	5.59562	0.173665	0.938732
ENST00000571041	ENSG00000167978	SRRM2	-||mRNA splicing factor Cwf21 domain||Spt5 C-terminal domain	protein_coding	Annotated_lncRNA	chr16	2768528	2769422	+	2	498	120	0	0	0.124521	0	0	0	0.041507	0	4.47551	0.408782	1
ENST00000610187	ENSG00000273249	BX649632.1	-	antisense	Annotated_lncRNA	chr9	134132242	134135772	-	2	819	247	0	0	0	0	0	0.30753	0	0.10251	-7.71717	0.160388	0.911505
ENST00000418478	ENSG00000230303	AL353743.2	-	lincRNA	Annotated_lncRNA	chr9	85785722	85791539	-	3	360	58	0	0	0	0	0	0	--	--	--	--	--	--	--
ENST00000463402	ENSG00000205356	TECPR1	Peroxin domain||-||Peroxin/Ferlin domain||Beta-propeller repeat TECPR	protein_coding	Annotated_lncRNA	chr7	98216737	98222961	-	5	1663	248	0.003249	0.001289	0.00228	2e-06	1e-06	0.001713	0.00227267	0.000572	0.822523	0.867858	1	--	ENSG00000196821,ENSG00000106009,ENSG00000175792,ENSG00000165102,ENSG00000125485,ENSG00000067992,ENSG00000134242,ENSG00000132153,ENSG00000137070,ENSG00000112796,ENSG00000148082,ENSG00000124608,ENSG00000154930,ENSG00000177854,ENSG00000182759,ENSG00000138092,ENSG00000105875,ENSG00000073331,ENSG00000161609,ENSG00000247746,ENSG00000197977,ENSG00000179855,ENSG00000141298,ENSG00000166507,ENSG00000153147…
ENST00000534417	ENSG00000052841	TTC17	Tetratricopeptide repeat||Chs5p-Arf1p binding||-||Tetratricopeptide-like helical domain superfamily||Tetratricopeptide repeat-containing domain	protein_coding	Annotated_lncRNA	chr11	43436222	43444505	+	3	823	202	0.695997	0.962964	2.29654	0.70875	2.75945	1.49198	1.3185	1.65339	-0.337499	0.857659	1	--	ENSG00000189114,ENSG00000121486,ENSG00000175279,ENSG00000156103,ENSG00000162552,ENSG00000180745,ENSG00000164104,ENSG00000204381,ENSG00000155256,ENSG00000184347,ENSG00000152944,ENSG00000135973,ENSG00000140600,ENSG00000182983,ENSG00000122432,ENSG00000159761,ENSG00000050165,ENSG00000176732,ENSG00000170264,ENSG00000196503,ENSG00000166578,ENSG00000111405,ENSG00000167981,ENSG00000163424,ENSG00000112183…
ENST00000463408	ENSG00000239523	MYLK-AS1	-	antisense	Annotated_lncRNA	chr3	123585556	123629822	+	2	568	144	0.130808	0	0.079058	0	0	0.035657	0.0699553	0.0118857	2.43588	0.509521	1
ENST00000599524	ENSG00000268240	AC123912.2	-	lincRNA	Annotated_lncRNA	chr19	21593685	21594628	-	2	437	61	0	0	0	0	0	0	--	--	--	--	--	--	--
ENST00000628532	ENSG00000232732	AC097717.1	-	processed_transcript	Annotated_lncRNA	chr2	199894439	199909158	-	4	493	94	0	0	0	0	0	0	--	--	--	--	--	--	--
TCONS_00156299	ENSG00000183747	ACSM2A	AMP-binding enzyme, C-terminal domain||AMP-binding, conserved site||AMP-dependent synthetase/ligase||-	protein_coding	Novel_lncRNA	chr16	20451461	20453885	+	3	1246	105	0	0	0	0	0	0	--	--	--	--	--	--	--
TCONS_00156298	ENSG00000183747	ACSM2A	AMP-binding enzyme, C-terminal domain||AMP-binding, conserved site||AMP-dependent synthetase/ligase||-	protein_coding	Novel_lncRNA	chr16	20451461	20453885	+	3	899	105	0	0	0	0	0	0	--	--	--	--	--	--	--
ENST00000538710	ENSG00000255856	AC069503.1	-	lincRNA	Annotated_lncRNA	chr12	122007434	122020014	-	2	816	149	0	0	0	0	0	0	--	--	--	--	--	--	--
ENST00000561037	ENSG00000255571	MIR9-3HG	-	lincRNA	Annotated_lncRNA	chr15	89382500	89395040	+	7	779	132	0	0	0	0	0	0	--	--	--	--	--	--	--
ENST00000529412	ENSG00000105397	TYK2	Serine-threonine/tyrosine-protein kinase, catalytic domain||Protein kinase domain||FERM domain||Tyrosine-protein kinase, active site||Protein kinase, ATP binding site||SH2 domain superfamily||SH2 domain||Tyrosine-protein kinase, non-receptor Jak/Tyk2||-||Band 4.1 domain||Protein kinase-like domain superfamily||Tyrosine-protein kinase, non-receptor, TYK2, N-terminal||FERM superfamily, second domai…	protein_coding	Annotated_lncRNA	chr19	10353911	10357901	-	4	711	208	3.88028	2.91248	1.39964	2.69588	2.81949	1.46271	2.7308	2.32603	0.187015	0.921192	1	--	ENSG00000196437,ENSG00000117115,ENSG00000176087,ENSG00000101966,ENSG00000136699,ENSG00000011405,ENSG00000197753,ENSG00000112379,ENSG00000204590,ENSG00000240344,ENSG00000153012,ENSG00000101190,ENSG00000165119,ENSG00000164300,ENSG00000128607,ENSG00000162300,ENSG00000178015,ENSG00000111602,ENSG00000162063,ENSG00000012211,ENSG00000063176,ENSG00000132423,ENSG00000179583,ENSG00000187736,ENSG00000275074…
ENST00000597051	ENSG00000232732	AC097717.1	-	processed_transcript	Annotated_lncRNA	chr2	199894083	199909158	-	3	738	95	0	0	0	0	0	0	--	--	--	--	--	--	--
ENST00000529416	ENSG00000255129	AP000880.1	-	antisense	Annotated_lncRNA	chr11	113278437	113283990	-	4	743	91	0	0	0	0	0	0	--	--	--	--	--	--	--
ENST00000529417	ENSG00000254989	AP001999.2	-	lincRNA	Annotated_lncRNA	chr11	134671426	134672024	-	2	389	111	0	0	0	0	0	0	--	--	--	--	--	--	--
ENST00000532810	ENSG00000160613	PCSK7	Peptidase S8/S53 domain superfamily||Peptidase S8, subtilisin-related||-||Galactose-binding-like domain superfamily||Peptidase S8, subtilisin, His-active site||P domain||Kexin/furin catalytic domain||Peptidase S8, pro-domain||Peptidase S8, pro-domain superfamily||Peptidase S8/S53 domain||Peptidase S8, subtilisin, Ser-active site	protein_coding	Annotated_lncRNA	chr11	117206774	117209365	-	3	589	89	0	0.220771	0.141183	0.011764	0.066222	0.148631	0.120651	0.075539	0.591654	0.823796	1	--	ENSG00000184719,ENSG00000120262,ENSG00000172977,ENSG00000188487,ENSG00000091010,ENSG00000100441,ENSG00000148362,ENSG00000138346,ENSG00000101290,ENSG00000204514,ENSG00000136098,ENSG00000040275,ENSG00000157542,ENSG00000186567,ENSG00000104369,ENSG00000114455,ENSG00000105982,ENSG00000107815,ENSG00000104381,ENSG00000177465,ENSG00000228049,ENSG00000086666,ENSG00000160993,ENSG00000106591,ENSG00000182870…
ENST00000532811	ENSG00000170631	ZNF16	Zinc finger C2H2 superfamily||Zinc finger C2H2-type||-	protein_coding	Annotated_lncRNA	chr8	144932144	144948035	-	3	731	243	0	0.243693	0	0.177835	0	0	0.081231	0.0592783	0.467519	0.918093	1
TCONS_00068865	ENSG00000087884	AAMDC	NDUFAF3/Mth938 domain-containing protein||-||Mth938 domain-containing protein||MTH938-like superfamily	protein_coding	Novel_lncRNA	chr11	77821109	77843161	+	2	755	79	0.504502	0.080741	0	0.058415	0	0.130185	0.195081	0.0628667	1.50774	0.627112	1	--	ENSG00000230873,ENSG00000172421,ENSG00000242515,ENSG00000198090,ENSG00000162068,ENSG00000117215,ENSG00000170523,ENSG00000163687,ENSG00000169035,ENSG00000143603,ENSG00000254126,ENSG00000183434,ENSG00000198554,ENSG00000161996,ENSG00000243073,ENSG00000198326,ENSG00000119965,ENSG00000172340,ENSG00000173597,ENSG00000198851,ENSG00000105971,ENSG00000182053,ENSG00000198390,ENSG00000188324,ENSG00000166220…
TCONS_00025076	ENSG00000028137	TNFRSF1B	TNFR/NGFR cysteine-rich region||Tumor necrosis factor receptor 1B, N-terminal||Tumour necrosis factor receptor 1B	protein_coding	Novel_lncRNA	chr1	12163418	12168089	-	3	2080	206	0.194547	0.153353	0.253545	0.402824	0.2942	0.317083	0.200482	0.338036	-0.780656	0.705137	1	--	ENSG00000099282,ENSG00000113648,ENSG00000121749,ENSG00000065413,ENSG00000130700,ENSG00000172590,ENSG00000169570,ENSG00000197653,ENSG00000131979,ENSG00000106992,ENSG00000241322,ENSG00000005075,ENSG00000151914,ENSG00000172935,ENSG00000174840,ENSG00000137404,ENSG00000113391,ENSG00000176533,ENSG00000152763,ENSG00000186280,ENSG00000283201,ENSG00000270800,ENSG00000198646,ENSG00000150938,ENSG00000230989…
ENST00000411998	ENSG00000223799	IL10RB-DT	-	antisense	Annotated_lncRNA	chr21	33263873	33266260	-	2	2228	126	0.157109	0.15892	0.036704	0.418112	0.305496	0.862995	0.117578	0.528868	-2.1952	0.311793	1	--	ENSG00000123545,ENSG00000164933,ENSG00000189050,ENSG00000165832,ENSG00000095370,ENSG00000136068,ENSG00000073737,ENSG00000166685,ENSG00000147010,ENSG00000182552,ENSG00000141873,ENSG00000205531,ENSG00000138028,ENSG00000274618,ENSG00000024526,ENSG00000103855,ENSG00000134247,ENSG00000121691,ENSG00000134717,ENSG00000178761,ENSG00000118492,ENSG00000162975,ENSG00000143353,ENSG00000273542,ENSG00000116675…
ENST00000502659	ENSG00000250387	LINC02197	-	lincRNA	Annotated_lncRNA	chr5	71351855	71446342	-	2	2767	148	0	0	0	0	0	0	--	--	--	--	--	--	--
ENST00000622215	ENSG00000277072	STAG3L2	-	transcribed_unprocessed_pseudogene	Annotated_lncRNA	chr7	74883795	74890566	-	6	1026	140	0	0	0.214762	0	0	0	0.0715873	0	8.09589	0.135574	0.849651
ENST00000610459	ENSG00000276384	AC016876.3	-	antisense	Annotated_lncRNA	chr17	7557820	7558245	-	1	426	118	0	0.010093	0	0	0	0	--	--	--	--	--	--	ENSG00000106410,ENSG00000205864,ENSG00000133321,ENSG00000140955,ENSG00000205869,ENSG00000164543,ENSG00000137080,ENSG00000125831,ENSG00000184434,ENSG00000166689,ENSG00000149435,ENSG00000189269,ENSG00000106483,ENSG00000157224,ENSG00000131059,ENSG00000005812,ENSG00000158113,ENSG00000039068,ENSG00000126583,ENSG00000165494,ENSG00000196767,ENSG00000273496,ENSG00000163081,ENSG00000176540,ENSG00000113520…
ENST00000498232	ENSG00000137204	SLC22A7	Major facilitator superfamily domain||Major facilitator superfamily||Organic cation transport protein/SVOP||MFS transporter superfamily	protein_coding	Annotated_lncRNA	chr6	43298261	43300188	+	4	1339	242	0	0	0	0	0.019705	0	0	0.00656833	-3.04095	0.618204	1
ENST00000648535	ENSG00000187242	KRT12	Keratin, type I||Intermediate filament, rod domain||Intermediate filament protein||Intermediate filament protein, conserved site	protein_coding	Annotated_lncRNA	chr17	40862630	40863730	-	2	614	100	0.062036	0.045972	0	0	0.183688	0	0.0360027	0.0612293	-0.686622	0.885108	1
ENST00000614562	ENSG00000274902	AC004241.2	-	lincRNA	Annotated_lncRNA	chr12	47731908	47732351	+	1	444	83	0.346584	0	0.414515	0.258204	0	0.330584	0.2537	0.196263	0.373404	0.903158	1
ENST00000648537	ENSG00000285926	AC005082.2	-	antisense	Annotated_lncRNA	chr7	23200131	23206059	-	2	948	239	0	0	0	0	0	0	--	--	--	--	--	--	--
ENST00000648536	ENSG00000227165	WDR11-AS1	-	antisense	Annotated_lncRNA	chr10	120762789	120831161	-	4	2089	97	0	0	0	0	0	0	--	--	--	--	--	--	--
ENST00000648532	ENSG00000248538	AC022784.1	-	lincRNA	Annotated_lncRNA	chr8	9325384	9392344	+	7	1020	107	0	0	0	0	0	0	--	--	--	--	--	--	--
ENST00000523543	ENSG00000102225	CDK16	-||Serine/threonine-protein kinase, active site||Protein kinase-like domain superfamily||Protein kinase, ATP binding site||Protein kinase domain	protein_coding	Annotated_lncRNA	chrX	47226492	47227452	+	5	533	149	0.912367	0.18686	0.024762	0.025538	1.89803	0.286715	0.374663	0.736761	-1.05011	0.666799	1	--	ENSG00000174243,ENSG00000109101,ENSG00000182329,ENSG00000187905,ENSG00000145536,ENSG00000188295,ENSG00000124535,ENSG00000168032,ENSG00000169347,ENSG00000177992,ENSG00000284505,ENSG00000196090,ENSG00000189182,ENSG00000101448,ENSG00000021852,ENSG00000273540,ENSG00000115221,ENSG00000123411,ENSG00000172139,ENSG00000160282,ENSG00000181803,ENSG00000075673,ENSG00000171243,ENSG00000174899,ENSG00000206384…
ENST00000523540	ENSG00000078674	PCM1	Pericentriolar material 1 protein, C-terminal||Pericentriolar material 1 protein	protein_coding	Annotated_lncRNA	chr8	17969423	17972642	+	2	640	163	1.19917	2.54067	3.38496	0.857374	2.39542	2.85947	2.37493	2.03742	0.192817	0.921659	1	--	ENSG00000168081,ENSG00000065000,ENSG00000188092,ENSG00000130311,ENSG00000152217,ENSG00000164114,ENSG00000183134,ENSG00000198400,ENSG00000140400,ENSG00000125851,ENSG00000030419,ENSG00000131013,ENSG00000105397,ENSG00000072952,ENSG00000122566,ENSG00000124143,ENSG00000121073,ENSG00000115289,ENSG00000160310,ENSG00000177283,ENSG00000125651,ENSG00000205693,ENSG00000120328,ENSG00000163749,ENSG00000114021…
ENST00000523541	ENSG00000112237	CCNC	Cyclin, C-terminal domain 2||Cyclin-like superfamily||Cyclin C/cyclin-like subunit Ssn8||-||Cyclin-like||Cyclin, N-terminal	protein_coding	Annotated_lncRNA	chr6	99562020	99568689	-	2	1123	97	0.973146	0.492963	0.486342	0.239696	0.428808	0.40137	0.650817	0.356625	0.807808	0.689924	1	--	ENSG00000128602,ENSG00000138435,ENSG00000153303,ENSG00000131042,ENSG00000171403,ENSG00000166342,ENSG00000151615,ENSG00000166546,ENSG00000182264,ENSG00000049540,ENSG00000073670,ENSG00000008128,ENSG00000167992,ENSG00000163531,ENSG00000154928,ENSG00000154262,ENSG00000182636,ENSG00000103546,ENSG00000169989,ENSG00000151773,ENSG00000198824,ENSG00000160318,ENSG00000102524,ENSG00000077935,ENSG00000156030…
ENST00000508449	ENSG00000151150	ANK3	Death-like domain superfamily||Ankyrin repeat||Ankyrin repeat-containing domain||Ankyrin-3, death domain||Death domain||-||Ankyrin repeat-containing domain superfamily||ZU5 domain	protein_coding	Annotated_lncRNA	chr10	60082508	60084715	-	3	470	148	0	0	0	0	0	0.022209	0	0.007403	-3.39133	0.547879	1
ENST00000508444	ENSG00000157510	AFAP1L1	Actin filament-associated protein 1-like 1||Actin-filament associated protein||PH-like domain superfamily||Pleckstrin homology domain	protein_coding	Annotated_lncRNA	chr5	149301191	149302668	+	2	291	92	0.015316	0.009659	9.6e-05	0.412758	0.217968	0.325109	0.008357	0.318612	-4.40024	0.0634545	0.63485	--	ENSG00000080815,ENSG00000116586,ENSG00000233927,ENSG00000197063,ENSG00000239887,ENSG00000163362,ENSG00000132329,ENSG00000159176,ENSG00000108932,ENSG00000170606,ENSG00000130052,ENSG00000138796,ENSG00000143569,ENSG00000134363,ENSG00000172935,ENSG00000139344,ENSG00000137404,ENSG00000229894,ENSG00000124172,ENSG00000122122,ENSG00000161618,ENSG00000213699,ENSG00000106976,ENSG00000105808,ENSG00000189337…
ENST00000460229	ENSG00000065029	ZNF76	-||Zinc finger C2H2 superfamily||Zinc finger C2H2-type	protein_coding	Annotated_lncRNA	chr6	35259604	35287777	+	4	697	160	0.058988	0.456977	0.514576	0.220355	0.113771	0.606921	0.343514	0.313682	0.100766	0.959816	1	--	ENSG00000132141,ENSG00000121481,ENSG00000198700,ENSG00000149257,ENSG00000073792,ENSG00000167346,ENSG00000100201,ENSG00000172362,ENSG00000131931,ENSG00000163322,ENSG00000156127,ENSG00000120820,ENSG00000113100,ENSG00000100836,ENSG00000180720,ENSG00000247315,ENSG00000131697,ENSG00000183527,ENSG00000108055,ENSG00000164128,ENSG00000101447,ENSG00000129472,ENSG00000115306,ENSG00000166947,ENSG00000188191…
ENST00000508441	ENSG00000164073	MFSD8	Major facilitator superfamily domain||-||Tetracycline resistance protein TetA/multidrug resistance protein MdtG||MFS transporter superfamily||Major facilitator superfamily	protein_coding	Annotated_lncRNA	chr4	127939779	127965148	-	6	787	238	0.445017	0.147223	0.30484	0.000348	0.000347	0.468159	0.299027	0.156285	0.831283	0.744677	1	--	ENSG00000082996,ENSG00000196436,ENSG00000166984,ENSG00000099284,ENSG00000150667,ENSG00000130312,ENSG00000169962,ENSG00000125384,ENSG00000095066,ENSG00000130150,ENSG00000152270,ENSG00000137504,ENSG00000166507,ENSG00000101004,ENSG00000119725,ENSG00000247746,ENSG00000152463,ENSG00000183337,ENSG00000165507,ENSG00000075275,ENSG00000136925,ENSG00000179331,ENSG00000165238,ENSG00000198026,ENSG00000136436…
TCONS_00331564	ENSG00000090989	EXOC1	Exocyst complex component Sec3, PIP2-binding N-terminal domain||Exocyst complex component Sec3, C-terminal	protein_coding	Novel_lncRNA	chr4	55903521	55948032	-	4	1385	105	0.442006	0.847232	0.11215	0.577185	0.725197	1.80372	0.467129	1.03537	-1.2108	0.481986	1	--	ENSG00000106477,ENSG00000184923,ENSG00000185386,ENSG00000158636,ENSG00000140694,ENSG00000233822,ENSG00000130702,ENSG00000185808,ENSG00000144369,ENSG00000099899,ENSG00000153820,ENSG00000243207,ENSG00000104907,ENSG00000213420,ENSG00000198807,ENSG00000185298,ENSG00000110880,ENSG00000185432,ENSG00000089009,ENSG00000062485,ENSG00000272333,ENSG00000057663,ENSG00000135363,ENSG00000184489,ENSG00000205593…
ENST00000508443	ENSG00000248544	AC008676.1	-	antisense	Annotated_lncRNA	chr5	157375741	157384939	-	2	1932	193	0.003352	0	0	0	0	0	0.00111733	0	2.87885	0.74554	1
TCONS_00187707	ENSG00000108395	TRIM37	MATH/TRAF domain||-||Zinc finger, RING/FYVE/PHD-type||Zinc finger, RING-type||TRIM37, MATH domain||TRAF-like||B-box-type zinc finger||B-box, C-terminal	protein_coding	Novel_lncRNA	chr17	58982638	58991783	-	3	490	53	0.115162	0.030419	0	0.071766	0.256921	0	0.048527	0.109562	-1.22313	0.69182	1
ENST00000574178	ENSG00000262890	AC027281.1	-	lincRNA	Annotated_lncRNA	chr16	70802083	70802840	-	1	758	57	0	0	0	0.102125	0	0.032417	0	0.0448473	-4.34624	0.32397	1
TCONS_00144910	ENSG00000156206	CFAP161	-	protein_coding	Novel_lncRNA	chr15	81099408	81127960	+	2	485	98	0	0.232792	0	0	0	0	0.0775973	0	10.2442	0.0604599	0.62409
ENST00000443652	ENSG00000233340	AL139120.1	-	antisense	Annotated_lncRNA	chr10	112671812	112677819	-	3	358	65	0.014186	0	0	0	0	0	0.00472867	0	4.09709	0.470439	1
ENST00000441150	ENSG00000235464	AC007652.1	-	lincRNA	Annotated_lncRNA	chr7	35496021	35510263	-	2	562	102	0	0	0	0	0	0	--	--	--	--	--	--	--
ENST00000614094	ENSG00000231104	AC022395.1	-	antisense	Annotated_lncRNA	chr10	118039731	118045296	+	4	586	81	0	0	0	0	0	0	--	--	--	--	--	--	--
ENST00000577267	ENSG00000264112	AC015813.1	-	lincRNA	Annotated_lncRNA	chr17	57989042	57993479	-	2	4056	77	0.239717	0.102264	0.336594	0.147261	0.102253	0.135359	0.226192	0.128291	0.783061	0.705699	1	--	ENSG00000182308,ENSG00000138069,ENSG00000164506,ENSG00000242265,ENSG00000188316,ENSG00000105997,ENSG00000117407,ENSG00000226124,ENSG00000101350,ENSG00000162687,ENSG00000119711,ENSG00000163697,ENSG00000180900,ENSG00000259494,ENSG00000119707,ENSG00000116903,ENSG00000112941,ENSG00000114902,ENSG00000176049,ENSG00000189326,ENSG00000143156,ENSG00000158158,ENSG00000179455,ENSG00000176907,ENSG00000105393…
ENST00000593038	ENSG00000267133	AC011518.1	-	lincRNA	Annotated_lncRNA	chr19	32103583	32104724	+	2	532	67	0	0	0	0	0	0	--	--	--	--	--	--	--
ENST00000443947	ENSG00000229618	AC011287.1	-	lincRNA	Annotated_lncRNA	chr7	13101391	13102389	+	2	575	110	0	0.039881	0.068025	0	0.022741	0	0.0359687	0.00758033	1.92294	0.616625	1
ENST00000443946	ENSG00000212978	AC016747.1	-	processed_transcript	Annotated_lncRNA	chr2	61144406	61144969	-	2	434	135	0.13719	0	0	0.403424	0	0	0.04573	0.134475	-1.30188	0.802523	1
ENST00000443945	ENSG00000136141	LRCH1	Leucine-rich repeat domain superfamily||-||CH domain superfamily||Leucine-rich repeat||Leucine-rich repeat, typical subtype||Calponin homology domain	protein_coding	Annotated_lncRNA	chr13	46553170	46705620	+	13	2070	637	5.45641	2.69568	2.63423	2.61717	6.22983	1.39103	3.59544	3.41268	0.0360682	0.980811	1	--	ENSG00000258223,ENSG00000167104,ENSG00000087258,ENSG00000176040,ENSG00000109101,ENSG00000198498,ENSG00000087303,ENSG00000166448,ENSG00000284505,ENSG00000071127,ENSG00000021852,ENSG00000147138,ENSG00000181803,ENSG00000142484,ENSG00000103196,ENSG00000186190,ENSG00000196240,ENSG00000143995,ENSG00000171885,ENSG00000236398,ENSG00000124134,ENSG00000159640,ENSG00000158571,ENSG00000196104,ENSG00000172362…
ENST00000640091	ENSG00000089818	NECAP1	PH-like domain superfamily||NECAP, PHear domain||-	protein_coding	Annotated_lncRNA	chr12	8095278	8097730	+	2	2115	127	0.283295	0.012215	0	0.163791	0.167302	0	0.0985033	0.110364	-0.228733	0.949669	1
TCONS_00431949	XLOC_237387	XLOC_237387	-	novel	Novel_lncRNA	chr8	115073146	115205051	+	3	2237	187	0.147461	0.071862	0.070462	0.103657	0.000558	0.004859	0.096595	0.036358	1.38037	0.533783	1	--	ENSG00000008086,ENSG00000120693,ENSG00000087077,ENSG00000009724,ENSG00000104325,ENSG00000284895,ENSG00000083168,ENSG00000163072,ENSG00000145020,ENSG00000186281,ENSG00000263761,ENSG00000267697,ENSG00000159307,ENSG00000116670,ENSG00000197608,ENSG00000170634,ENSG00000167113,ENSG00000254901,ENSG00000172586,ENSG00000224712,ENSG00000164983,ENSG00000145723,ENSG00000086827,ENSG00000134253,ENSG00000142684…
ENST00000640095	ENSG00000163637	PRICKLE2	LIM3 prickle||PET prickle||LIM1 prickle||Zinc finger, LIM-type||LIM2 prickle||PET domain	protein_coding	Annotated_lncRNA	chr3	64145407	64155036	-	2	4151	399	0	0.009631	0	0	0	0	0.00321033	0	4.27619	0.43174	1
ENST00000466046	ENSG00000163702	IL17RC	-||SEFIR domain||Interleukin-17 receptor C/E, N-terminal	protein_coding	Annotated_lncRNA	chr3	9917098	9933593	+	17	2547	535	0.974107	0.000543	0.186501	0	0.180382	0	0.38705	0.0601273	2.61602	0.439821	1	--	ENSG00000230873,ENSG00000242515,ENSG00000198090,ENSG00000162068,ENSG00000117215,ENSG00000101443,ENSG00000254126,ENSG00000183434,ENSG00000198554,ENSG00000243073,ENSG00000204677,ENSG00000198326,ENSG00000119965,ENSG00000196507,ENSG00000198851,ENSG00000182053,ENSG00000126733,ENSG00000198390,ENSG00000139865,ENSG00000135917,ENSG00000166220,ENSG00000130701,ENSG00000196109,ENSG00000163885,ENSG00000185823…
ENST00000640099	ENSG00000089818	NECAP1	PH-like domain superfamily||NECAP, PHear domain||-	protein_coding	Annotated_lncRNA	chr12	8082277	8097738	+	7	3313	155	0.386167	0.036446	0.083591	0.036903	0.025354	0.146596	0.168735	0.0696177	1.1653	0.595089	1	--	ENSG00000276747,ENSG00000133112,ENSG00000041982,ENSG00000213903,ENSG00000197734,ENSG00000073008,ENSG00000185869,ENSG00000089818,ENSG00000182362,ENSG00000163159,ENSG00000152705,ENSG00000038382,ENSG00000111218,ENSG00000072062,ENSG00000214517,ENSG00000154889,ENSG00000154975,ENSG00000204702,ENSG00000129990,ENSG00000166153,ENSG00000170523,ENSG00000100991,ENSG00000139547,ENSG00000184486,ENSG00000037897…
ENST00000604660	ENSG00000271538	LINC02427	-	lincRNA	Annotated_lncRNA	chr4	184506918	184509688	-	3	741	98	0	0	0	0	0	0	--	--	--	--	--	--	--
ENST00000466041	ENSG00000132434	LANCL2	Lanthionine synthetase C-like||Six-hairpin glycosidase-like superfamily||LanC-like protein, eukaryotic||-	protein_coding	Annotated_lncRNA	chr7	55428056	55431406	+	2	573	100	0.062711	0.00042	0.06627	0.074269	0.134125	0.192518	0.0431337	0.133637	-1.59546	0.47296	1	--	ENSG00000124209,ENSG00000198791,ENSG00000198795,ENSG00000111450,ENSG00000128829,ENSG00000066777,ENSG00000065491,ENSG00000107362,ENSG00000162889,ENSG00000115652,ENSG00000186994,ENSG00000261934,ENSG00000132623,ENSG00000047315,ENSG00000115128,ENSG00000163083,ENSG00000188133,ENSG00000157833,ENSG00000134371,ENSG00000119396,ENSG00000059769,ENSG00000100242,ENSG00000140307,ENSG00000167615,ENSG00000169189…
TCONS_00255075	ENSG00000178074	C2orf69	Uncharacterised protein family UPF0565	protein_coding	Novel_lncRNA	chr2	199911308	199916185	-	2	545	181	0	1.53052	1.06094	1.59167	2.12365	1.36728	0.863818	1.6942	-0.968351	0.686911	1	--	ENSG00000068831,ENSG00000198157,ENSG00000138092,ENSG00000213903,ENSG00000128789,ENSG00000083520,ENSG00000171403,ENSG00000164542,ENSG00000145348,ENSG00000189152,ENSG00000124091,ENSG00000214517,ENSG00000135454,ENSG00000100991,ENSG00000164684,ENSG00000152520,ENSG00000120647,ENSG00000121690,ENSG00000004838,ENSG00000100625,ENSG00000133612,ENSG00000172888,ENSG00000177873,ENSG00000204262,ENSG00000213799…
ENST00000541366	ENSG00000122218	COPA	Anaphase-promoting complex subunit 4, WD40 domain||WD40-repeat-containing domain superfamily||WD40-repeat-containing domain||Coatomer, alpha subunit, C-terminal||WD40 repeat||Coatomer alpha subunit||-||Cytochrome cd1-nitrite reductase-like, haem d1 domain superfamily||G-protein beta WD-40 repeat||WD40 repeat, conserved site||Coatomer, WD associated region||WD40/YVTN repeat-like-containing domain …	protein_coding	Annotated_lncRNA	chr1	160333462	160343259	-	5	616	130	0.145266	0.101353	0.170711	0.116028	0.116083	0.090545	0.13911	0.107552	0.338723	0.869314	1	--	ENSG00000164362,ENSG00000184924,ENSG00000135390,ENSG00000115839,ENSG00000006715,ENSG00000117407,ENSG00000184730,ENSG00000205978,ENSG00000125484,ENSG00000213676,ENSG00000091527,ENSG00000153317,ENSG00000133026,ENSG00000105393,ENSG00000122877,ENSG00000167311,ENSG00000184254,ENSG00000135972,ENSG00000174276,ENSG00000100664,ENSG00000176853,ENSG00000149115,ENSG00000065526,ENSG00000154832,ENSG00000243708…
ENST00000462754	ENSG00000106460	TMEM106B	Protein of unknown function DUF1356, TMEM106||-	protein_coding	Annotated_lncRNA	chr7	12230358	12232400	+	3	699	90	0.193463	0.050187	0.126473	0.210583	0.150464	0.168631	0.123374	0.176559	-0.555125	0.789825	1	--	ENSG00000189292,ENSG00000167384,ENSG00000158428,ENSG00000114450,ENSG00000090266,ENSG00000115488,ENSG00000153237,ENSG00000126903,ENSG00000136573,ENSG00000113430,ENSG00000183625,ENSG00000184984,ENSG00000114455,ENSG00000256294,ENSG00000101445,ENSG00000165416,ENSG00000104129,ENSG00000077080,ENSG00000189306,ENSG00000144935,ENSG00000277481,ENSG00000100218,ENSG00000179909,ENSG00000150556,ENSG00000106113…
ENST00000593037	ENSG00000167880	EVPL	Spectrin/alpha-actinin||Plectin repeat||Plakin repeat superfamily||Envoplakin||SH3 domain	protein_coding	Annotated_lncRNA	chr17	76011521	76012291	-	3	545	141	0	0	0	0	0	0	--	--	--	--	--	--	--
ENST00000462751	ENSG00000067066	SP100	Zinc finger, PHD-type, conserved site||High mobility group box domain superfamily||Bromodomain||Zinc finger, FYVE/PHD-type||SAND-like domain superfamily||Bromodomain-like superfamily||High mobility group box domain||SAND domain||-||Zinc finger, PHD-type||Zinc finger, PHD-finger||HSR domain	protein_coding	Annotated_lncRNA	chr2	230463618	230467147	+	3	615	94	3.302	2.59905	1.79644	0.429936	0.33449	0.358892	2.56583	0.374439	2.72134	0.189256	0.969876	--	ENSG00000152133,ENSG00000126353,ENSG00000276293,ENSG00000274874,ENSG00000137959,ENSG00000156234,ENSG00000136688,ENSG00000204128,ENSG00000128271,ENSG00000081041,ENSG00000177409,ENSG00000163162,ENSG00000099290,ENSG00000137221,ENSG00000088827,ENSG00000184979,ENSG00000116199,ENSG00000136810,ENSG00000175662,ENSG00000225614,ENSG00000083093,ENSG00000068079,ENSG00000105402,ENSG00000116663,ENSG00000080561…
ENST00000647949	ENSG00000203930	LINC00632	-	antisense	Annotated_lncRNA	chrX	140709767	140773178	+	3	1176	79	0	0	0	0	0	0	--	--	--	--	--	--	--
ENST00000477296	ENSG00000183506	PI4KAP2	-	transcribed_unitary_pseudogene	Annotated_lncRNA	chr22	21473009	21477217	-	4	1787	283	0.075015	0.154195	0.09005	0.002808	0.053832	0.02745	0.10642	0.02803	1.81207	0.41588	1	--	ENSG00000196329,ENSG00000102053,ENSG00000143578,ENSG00000010932,ENSG00000100350,ENSG00000168273,ENSG00000197756,ENSG00000122786,ENSG00000186628,ENSG00000146243,ENSG00000225327,ENSG00000183742,ENSG00000172936,ENSG00000137404,ENSG00000213619,ENSG00000088367,ENSG00000012817,ENSG00000075429,ENSG00000110786,ENSG00000164694,ENSG00000170482,ENSG00000196312,ENSG00000183580,ENSG00000267041,ENSG00000167173…
ENST00000477298	ENSG00000146576	C7orf26	-||Protein of unknown function DUF4507	protein_coding	Annotated_lncRNA	chr7	6599974	6602259	+	2	542	168	0.133629	0.161271	0.356985	0.165448	0.000177	0.11155	0.217295	0.0923917	1.168	0.608967	1	--	ENSG00000028310,ENSG00000258890,ENSG00000163900,ENSG00000061918,ENSG00000147614,ENSG00000237440,ENSG00000122482,ENSG00000113790,ENSG00000163535,ENSG00000188396,ENSG00000130958,ENSG00000178425,ENSG00000182670,ENSG00000186184,ENSG00000100376,ENSG00000283208,ENSG00000139354,ENSG00000120210,ENSG00000138621,ENSG00000134285,ENSG00000004139,ENSG00000037042,ENSG00000151239,ENSG00000130544,ENSG00000106404…
ENST00000470012	ENSG00000144034	TPRKB	CGI121/TPRKB||CGI121/TPRKB superfamily	protein_coding	Annotated_lncRNA	chr2	73731906	73737335	-	4	694	157	0.006586	1.32843	0	0.879288	1.01003	0.216369	0.445004	0.701896	-0.655971	0.811325	1	--	ENSG00000168994,ENSG00000163053,ENSG00000189159,ENSG00000157800,ENSG00000080819,ENSG00000108654,ENSG00000149084,ENSG00000182224,ENSG00000182223,ENSG00000204849,ENSG00000037241,ENSG00000167183,ENSG00000072401,ENSG00000165197,ENSG00000013288,ENSG00000147117,ENSG00000176200,ENSG00000283154,ENSG00000141503,ENSG00000100626,ENSG00000113905,ENSG00000141560,ENSG00000162951,ENSG00000161040,ENSG00000226979…
ENST00000519552	ENSG00000132912	DCTN4	-||Dynactin subunit 4	protein_coding	Annotated_lncRNA	chr5	150731111	150733909	-	3	662	97	0.1249	0.085005	0.033386	0.106068	0.023801	0.025335	0.081097	0.0517347	0.557222	0.814883	1	--	ENSG00000197893,ENSG00000198792,ENSG00000120693,ENSG00000159648,ENSG00000159409,ENSG00000177191,ENSG00000161807,ENSG00000138385,ENSG00000124212,ENSG00000170743,ENSG00000166368,ENSG00000141086,ENSG00000083168,ENSG00000113734,ENSG00000171603,ENSG00000159761,ENSG00000146477,ENSG00000240891,ENSG00000188610,ENSG00000105767,ENSG00000124275,ENSG00000185624,ENSG00000145781,ENSG00000126391,ENSG00000162402…
ENST00000519553	ENSG00000127947	PTPN12	Protein-tyrosine phosphatase, catalytic||Tyrosine specific protein phosphatases domain||-||Protein-tyrosine phosphatase, active site||Protein-tyrosine phosphatase-like||Protein-tyrosine phosphatase, non-receptor type-12||PTP type protein phosphatase	protein_coding	Annotated_lncRNA	chr7	77636972	77638941	+	2	395	52	0.125104	0.92469	0.25356	0.418485	0.453288	0.200936	0.434451	0.35757	0.27194	0.901958	1	--	ENSG00000170374,ENSG00000165548,ENSG00000115718,ENSG00000213523,ENSG00000148488,ENSG00000177535,ENSG00000198938,ENSG00000182224,ENSG00000204438,ENSG00000204849,ENSG00000167183,ENSG00000145103,ENSG00000154102,ENSG00000182749,ENSG00000181240,ENSG00000174498,ENSG00000143337,ENSG00000129167,ENSG00000063978,ENSG00000138606,ENSG00000137496,ENSG00000160404,ENSG00000186103,ENSG00000148572,ENSG00000081818…
ENST00000519555	ENSG00000253880	AC009435.1	-	lincRNA	Annotated_lncRNA	chr8	6044353	6257537	-	5	574	88	0	0	0	0	0.136613	0	0	0.0455377	-12.3675	0.0251053	0.461047
ENST00000519557	ENSG00000253479	LINC01603	-	lincRNA	Annotated_lncRNA	chr8	69425622	69448244	-	4	712	91	0	0	0	0	0	0	--	--	--	--	--	--	--
ENST00000612203	ENSG00000234456	MAGI2-AS3	-	processed_transcript	Annotated_lncRNA	chr7	79454037	79459640	+	3	466	122	0	0	0	0.158893	0.062991	0	0	0.0739613	-7.83296	0.0722296	0.665791
ENST00000596045	ENSG00000269609	RPARP-AS1	-	processed_transcript	Annotated_lncRNA	chr10	102450631	102451441	+	2	431	143	0	0	0	0	0	0	--	--	--	--	--	--	--
ENST00000504048	ENSG00000248115	AC023154.1	-	antisense	Annotated_lncRNA	chr4	52945666	52948752	+	2	568	58	0	0	0	0	0	0	--	--	--	--	--	--	--
ENST00000474925	ENSG00000188647	PTAR1	-||Protein prenyltransferase, alpha subunit	protein_coding	Annotated_lncRNA	chr9	69741516	69759955	-	3	616	153	1.63097	0.705087	1.48257	1.23761	1.44101	1.96019	1.27287	1.54627	-0.329897	0.844719	1	--	ENSG00000186222,ENSG00000162643,ENSG00000135185,ENSG00000166881,ENSG00000131355,ENSG00000084110,ENSG00000166478,ENSG00000103042,ENSG00000108671,ENSG00000174891,ENSG00000198464,ENSG00000106178,ENSG00000111674,ENSG00000165684,ENSG00000049089,ENSG00000116641,ENSG00000215440,ENSG00000198692,ENSG00000067191,ENSG00000169857
ENST00000474924	ENSG00000115325	DOK1	-||IRS-type PTB domain||Dok1/2/3, PTB domain||PH-like domain superfamily||Pleckstrin homology domain	protein_coding	Annotated_lncRNA	chr2	74554738	74555636	+	2	560	175	0.109806	0.00065	0.034222	0.582247	0.24079	0.128963	0.048226	0.317333	-2.36952	0.290049	1	--	ENSG00000196642,ENSG00000122882,ENSG00000064547,ENSG00000203883,ENSG00000166682,ENSG00000158856,ENSG00000136448,ENSG00000256980,ENSG00000086548,ENSG00000161204,ENSG00000126749,ENSG00000103356,ENSG00000086159,ENSG00000076248,ENSG00000137225,ENSG00000149782,ENSG00000153029,ENSG00000256977,ENSG00000255346,ENSG00000204335,ENSG00000140264,ENSG00000112337,ENSG00000163075,ENSG00000160410,ENSG00000184840…
TCONS_00060477	XLOC_033262	XLOC_033262	-	novel	Novel_lncRNA	chr10	124139314	124140093	-	2	205	44	0	0.307617	0	0	0	0	0.102539	0	5.50757	0.303481	1
TCONS_00089899	XLOC_047859	XLOC_047859	-	novel	Novel_lncRNA	chr12	37172019	37176733	+	3	636	70	0.261829	0	0	0.049441	0	0	0.0872763	0.0164803	2.23226	0.64429	1
ENST00000532454	ENSG00000255120	OVOL1-AS1	-	antisense	Annotated_lncRNA	chr11	65789051	65790868	-	2	494	100	0	0	0	0	0.266481	0	0	0.088827	-6.48229	0.239431	1
ENST00000503007	ENSG00000249825	CTD-2201I18.1	-	antisense	Annotated_lncRNA	chr5	80052374	80082404	-	4	956	132	0	0.030383	0	0	0	0	0.0101277	0	7.39438	0.172455	0.937018
TCONS_00204595	XLOC_103545	XLOC_103545	-	novel	Novel_lncRNA	chr19	30058519	30059065	+	2	223	63	1.02484	0	0	0.051893	0	0	0.341613	0.0172977	3.857	0.421393	1
TCONS_00089890	XLOC_047820	XLOC_047820	-	novel	Novel_lncRNA	chr12	37088955	37093355	+	2	665	70	0.077557	0.810104	0.078367	0.084217	0.021577	0.081013	0.322009	0.062269	2.2907	0.320543	1	--	ENSG00000106410,ENSG00000205864,ENSG00000133321,ENSG00000140955,ENSG00000205869,ENSG00000137080,ENSG00000125831,ENSG00000184434,ENSG00000166689,ENSG00000102908,ENSG00000189269,ENSG00000106483,ENSG00000157224,ENSG00000131059,ENSG00000005812,ENSG00000158113,ENSG00000039068,ENSG00000126583,ENSG00000165494,ENSG00000196767,ENSG00000273496,ENSG00000160716,ENSG00000163081,ENSG00000176540,ENSG00000168000…
TCONS_00089891	XLOC_047820	XLOC_047820	-	novel	Novel_lncRNA	chr12	37088955	37167826	+	3	1083	77	0.093581	4.86914	0	0	0.002239	0.411733	1.65424	0.137991	3.51006	0.274999	1	--	ENSG00000106410,ENSG00000205864,ENSG00000133321,ENSG00000140955,ENSG00000205869,ENSG00000164543,ENSG00000137080,ENSG00000125831,ENSG00000184434,ENSG00000166689,ENSG00000189269,ENSG00000106483,ENSG00000157224,ENSG00000131059,ENSG00000005812,ENSG00000158113,ENSG00000039068,ENSG00000126583,ENSG00000196767,ENSG00000273496,ENSG00000163081,ENSG00000176540,ENSG00000099721,ENSG00000155754,ENSG00000007174…
TCONS_00089892	XLOC_047820	XLOC_047820	-	novel	Novel_lncRNA	chr12	37088981	37118963	+	2	773	70	1.18965	0	0.465479	0.765665	0.584286	0	0.551708	0.449984	0.249204	0.93044	1	--	ENSG00000132768,ENSG00000019485,ENSG00000113212,ENSG00000186010,ENSG00000256683,ENSG00000107929,ENSG00000185551,ENSG00000214827,ENSG00000170037,ENSG00000102125,ENSG00000182253,ENSG00000176714,ENSG00000181029,ENSG00000162337,ENSG00000048028,ENSG00000160993,ENSG00000105290,ENSG00000134690,ENSG00000134014,ENSG00000213380,ENSG00000171174,ENSG00000186765
TCONS_00089893	XLOC_047856	XLOC_047856	-	novel	Novel_lncRNA	chr12	37094207	37149282	+	2	384	62	0.30102	1.13164	0.312715	1.40289	1.08718	0.266347	0.581793	0.918808	-0.665865	0.692633	1	--	ENSG00000163053,ENSG00000166984,ENSG00000105325,ENSG00000182916,ENSG00000104218,ENSG00000158089,ENSG00000164736,ENSG00000130558,ENSG00000179873,ENSG00000124657,ENSG00000181830,ENSG00000101004,ENSG00000178691,ENSG00000146049,ENSG00000139200,ENSG00000162062,ENSG00000070476,ENSG00000137161,ENSG00000182511,ENSG00000065883,ENSG00000160256,ENSG00000204740,ENSG00000155034,ENSG00000167767,ENSG00000113905…
TCONS_00089894	XLOC_047857	XLOC_047857	-	novel	Novel_lncRNA	chr12	37121915	37124377	+	2	428	70	3.07564	2.5282	2.62046	4.05143	3.67991	1.95663	2.74143	3.22933	-0.265344	0.890224	1	--	ENSG00000196411,ENSG00000159259,ENSG00000164211,ENSG00000129493,ENSG00000197776,ENSG00000088179,ENSG00000203737,ENSG00000120334,ENSG00000184613,ENSG00000114757,ENSG00000129028,ENSG00000164080,ENSG00000114978,ENSG00000135842,ENSG00000109332,ENSG00000225932,ENSG00000146282,ENSG00000146872,ENSG00000157020,ENSG00000175711,ENSG00000131116,ENSG00000121797,ENSG00000007968,ENSG00000105438,ENSG00000130726…
TCONS_00089896	XLOC_047859	XLOC_047859	-	novel	Novel_lncRNA	chr12	37172019	37175811	+	3	1074	70	0	0	0.022027	0.818446	0.338754	0.222194	0.00734233	0.459798	-5.81769	0.0600829	0.623018	--	ENSG00000196642,ENSG00000122882,ENSG00000064547,ENSG00000172428,ENSG00000114812,ENSG00000175793,ENSG00000166682,ENSG00000111452,ENSG00000284791,ENSG00000158856,ENSG00000128626,ENSG00000099956,ENSG00000147421,ENSG00000136448,ENSG00000133636,ENSG00000256980,ENSG00000086548,ENSG00000161204,ENSG00000103356,ENSG00000283787,ENSG00000086159,ENSG00000137225,ENSG00000149782,ENSG00000167986,ENSG00000153029…
TCONS_00089897	XLOC_047859	XLOC_047859	-	novel	Novel_lncRNA	chr12	37172019	37175811	+	3	1075	70	0	0	0.018102	0.400945	0	0	0.006034	0.133648	-4.27089	0.365918	1
TCONS_00089670	XLOC_047772	XLOC_047772	-	novel	Novel_lncRNA	chr12	36191116	36194833	+	2	320	62	0.386454	0.461615	0.41984	0.385554	0.407266	0.593024	0.422636	0.461948	-0.164981	0.936052	1	--	ENSG00000031003,ENSG00000011590,ENSG00000237489,ENSG00000178568,ENSG00000057663,ENSG00000187980,ENSG00000172339,ENSG00000151702,ENSG00000124140,ENSG00000153820,ENSG00000153563,ENSG00000171720,ENSG00000196482,ENSG00000175267,ENSG00000234224,ENSG00000147592,ENSG00000109758,ENSG00000196715,ENSG00000113312,ENSG00000066455,ENSG00000178988,ENSG00000124191,ENSG00000113318,ENSG00000188807,ENSG00000108406…
ENST00000479645	ENSG00000075218	GTSE1	G2 and S phase-expressed protein 1, N-terminal||Proline/serine-rich coiled-coil protein 1/G2 and S phase-expressed protein 1||G2 and S phase-expressed protein 1	protein_coding	Annotated_lncRNA	chr22	46316037	46329130	+	4	1111	300	0	0.060707	0	0.008205	0.041417	0.018509	0.0202357	0.0227103	-0.198131	0.954615	1	--	ENSG00000123561,ENSG00000162105,ENSG00000151743,ENSG00000133115,ENSG00000170846,ENSG00000174059,ENSG00000180818,ENSG00000021645,ENSG00000131495,ENSG00000204842,ENSG00000185621,ENSG00000232382,ENSG00000198883,ENSG00000279116,ENSG00000182040,ENSG00000104823,ENSG00000137948,ENSG00000101442,ENSG00000181616,ENSG00000179600,ENSG00000198844,ENSG00000038295,ENSG00000019186,ENSG00000109684,ENSG00000172171…
ENST00000455199	ENSG00000236990	AC025822.2	-	lincRNA	Annotated_lncRNA	chr10	4051726	4089013	+	4	2287	125	0	0.012074	0	0.023504	0.011512	0	0.00402467	0.011672	-1.49939	0.67943	1
TCONS_00038425	ENSG00000135845	PIGC	Phosphatidylinositol N-acetylglucosaminyltransferase subunit C	protein_coding	Novel_lncRNA	chr1	172369427	172388750	-	4	1725	136	0.265893	0.330212	0	0.139933	0.388109	0	0.198702	0.176014	0.142427	0.962677	1
TCONS_00038424	ENSG00000135845	PIGC	Phosphatidylinositol N-acetylglucosaminyltransferase subunit C	protein_coding	Novel_lncRNA	chr1	172369427	172377185	-	2	1517	92	0.038709	0.236501	0.428113	0.428942	0.001342	0.158384	0.234441	0.196223	0.261403	0.912915	1	--	ENSG00000111728,ENSG00000033800,ENSG00000141338,ENSG00000171298,ENSG00000162241,ENSG00000100852,ENSG00000106080,ENSG00000183454,ENSG00000145147,ENSG00000165646,ENSG00000141564,ENSG00000165495,ENSG00000243156,ENSG00000072364,ENSG00000121853,ENSG00000196616,ENSG00000170577,ENSG00000251287,ENSG00000095713,ENSG00000214113,ENSG00000066933,ENSG00000154025,ENSG00000196873,ENSG00000168546
TCONS_00038427	ENSG00000135845	PIGC	Phosphatidylinositol N-acetylglucosaminyltransferase subunit C	protein_coding	Novel_lncRNA	chr1	172369427	172444083	-	3	1062	90	0	0.337754	0	0.071838	0.124088	0.364783	0.112585	0.186903	-0.77488	0.790716	1	--	ENSG00000116584,ENSG00000120458,ENSG00000261739,ENSG00000135390,ENSG00000148136,ENSG00000149798,ENSG00000269711,ENSG00000166407,ENSG00000030066,ENSG00000276409,ENSG00000174599,ENSG00000168283,ENSG00000179144,ENSG00000270617,ENSG00000166913,ENSG00000178075,ENSG00000092871,ENSG00000178057,ENSG00000116898,ENSG00000134020,ENSG00000089048,ENSG00000198146,ENSG00000161265,ENSG00000269897,ENSG00000107187…
TCONS_00038426	ENSG00000135845	PIGC	Phosphatidylinositol N-acetylglucosaminyltransferase subunit C	protein_coding	Novel_lncRNA	chr1	172369427	172422728	-	3	1214	111	0.236586	0	0.084433	0.179336	0.348711	0.063349	0.107006	0.197132	-0.936972	0.699714	1	--	ENSG00000104883,ENSG00000159527,ENSG00000133789,ENSG00000117425,ENSG00000135821,ENSG00000197385,ENSG00000188729,ENSG00000214575,ENSG00000183230,ENSG00000227868,ENSG00000134121,ENSG00000169031,ENSG00000170791,ENSG00000169340,ENSG00000270882,ENSG00000124701,ENSG00000185825,ENSG00000137204,ENSG00000158411,ENSG00000125618,ENSG00000133878,ENSG00000137634,ENSG00000205423,ENSG00000176299,ENSG00000241878…
TCONS_00038423	ENSG00000135845	PIGC	Phosphatidylinositol N-acetylglucosaminyltransferase subunit C	protein_coding	Novel_lncRNA	chr1	172255236	172379375	-	3	651	121	0.011117	0	0	0.088761	0.585208	0	0.00370567	0.224656	-5.99081	0.112441	0.78475
TCONS_00089674	XLOC_047772	XLOC_047772	-	novel	Novel_lncRNA	chr12	36198401	36354914	+	3	614	65	0.340735	1.4858	0.989623	1.55544	2.00795	0	0.938719	1.18779	-0.328351	0.879236	1	--	ENSG00000196436,ENSG00000139190,ENSG00000137504,ENSG00000203757,ENSG00000183475,ENSG00000165507,ENSG00000139112,ENSG00000184786,ENSG00000100253,ENSG00000160211,ENSG00000036549,ENSG00000204084,ENSG00000119682,ENSG00000078487,ENSG00000144567,ENSG00000066135,ENSG00000100802,ENSG00000111087,ENSG00000156973,ENSG00000086232,ENSG00000166143,ENSG00000020181,ENSG00000131043,ENSG00000253250,ENSG00000172380…
TCONS_00038429	ENSG00000135845	PIGC	Phosphatidylinositol N-acetylglucosaminyltransferase subunit C	protein_coding	Novel_lncRNA	chr1	172369427	172444083	-	5	1269	107	0	0.307931	0	0.037593	0	0.089277	0.102644	0.04229	1.23033	0.735816	1	--	ENSG00000106410,ENSG00000205864,ENSG00000133321,ENSG00000140955,ENSG00000205869,ENSG00000164543,ENSG00000137080,ENSG00000125831,ENSG00000154240,ENSG00000189269,ENSG00000157224,ENSG00000131059,ENSG00000005812,ENSG00000196767,ENSG00000273496,ENSG00000163081,ENSG00000176540,ENSG00000260170,ENSG00000099721,ENSG00000132437,ENSG00000155754,ENSG00000184330,ENSG00000188505,ENSG00000244624,ENSG00000204334…
TCONS_00038428	ENSG00000135845	PIGC	Phosphatidylinositol N-acetylglucosaminyltransferase subunit C	protein_coding	Novel_lncRNA	chr1	172369427	172444083	-	6	1371	99	0	0.041009	0	0	0	0	0.0136697	0	9.12923	0.0920566	0.725215
TCONS_00031700	ENSG00000122482	ZNF644	-||Zinc finger C2H2-type||Zinc finger C2H2 superfamily	protein_coding	Novel_lncRNA	chr1	90915298	91022272	-	5	2705	139	1.35991	1.0148	1.17136	0.802485	1.32995	1.24799	1.18203	1.12681	0.0253773	0.986763	1	--	ENSG00000066468,ENSG00000278023,ENSG00000178252,ENSG00000129646,ENSG00000157999,ENSG00000230453,ENSG00000140319,ENSG00000160219,ENSG00000258839,ENSG00000076826,ENSG00000166233,ENSG00000171431,ENSG00000131944,ENSG00000136839,ENSG00000137337,ENSG00000070019,ENSG00000189375,ENSG00000153914,ENSG00000111863,ENSG00000131650,ENSG00000257446,ENSG00000138617,ENSG00000141052
TCONS_00089676	XLOC_047774	XLOC_047774	-	novel	Novel_lncRNA	chr12	36221627	36299873	+	2	792	64	0.154326	0.036192	0.058733	3.50283	0.005097	0.02775	0.0830837	1.17856	-3.85895	0.0914768	0.724034	--	ENSG00000120729,ENSG00000254647,ENSG00000184436,ENSG00000162782,ENSG00000267360,ENSG00000166682,ENSG00000158856,ENSG00000135472,ENSG00000131050,ENSG00000255245,ENSG00000111057,ENSG00000159189,ENSG00000177994,ENSG00000107581,ENSG00000171345,ENSG00000171747,ENSG00000165490,ENSG00000086548,ENSG00000153292,ENSG00000126749,ENSG00000272636,ENSG00000241635,ENSG00000173698,ENSG00000164729,ENSG00000268643…
ENST00000560849	ENSG00000092439	TRPM7	TRPM, tetramerisation domain||MHCK/EF2 kinase||Ion transport domain||Protein kinase-like domain superfamily||TRPM, tetramerisation domain superfamily||Transient receptor potential cation channel subfamily M member 7	protein_coding	Annotated_lncRNA	chr15	50575028	50586582	-	6	624	110	0.686676	0.6459	0.725913	0.542238	0.208288	0.440167	0.686163	0.396898	0.75224	0.700307	1	--	ENSG00000105671,ENSG00000178217,ENSG00000122483,ENSG00000075151,ENSG00000091409,ENSG00000178401,ENSG00000215883,ENSG00000115661,ENSG00000097021,ENSG00000100036,ENSG00000174306,ENSG00000170837,ENSG00000181751,ENSG00000186205,ENSG00000173599,ENSG00000101220,ENSG00000171320,ENSG00000162073,ENSG00000181315,ENSG00000111269,ENSG00000149923,ENSG00000106804,ENSG00000141741,ENSG00000181444,ENSG00000158164…
TCONS_00031709	XLOC_016900	XLOC_016900	-	novel	Novel_lncRNA	chr1	91034824	91038888	-	2	231	76	0	0.496352	0	0	0	0	0.165451	0	8.52878	0.115159	0.793149
ENST00000560845	ENSG00000100884	CPNE6	von Willebrand factor, type A||C2 domain superfamily||-||von Willebrand factor A-like domain superfamily||C2 domain||Copine, C2B domain||Copine	protein_coding	Annotated_lncRNA	chr14	24075831	24076840	+	4	580	166	0	0	0	0	0	0	--	--	--	--	--	--	--
ENST00000560842	ENSG00000041357	PSMA4	Proteasome alpha-subunit, N-terminal domain||Proteasome subunit alpha4||Proteasome alpha-type subunit||Nucleophile aminohydrolases, N-terminal||Proteasome, subunit alpha/beta||Proteasome beta-type subunit, conserved site	protein_coding	Annotated_lncRNA	chr15	78541556	78542375	+	2	574	57	0.709648	0.51563	0.518269	0.121958	0.109341	0.171276	0.581182	0.134192	1.96162	0.345261	1	--	ENSG00000164935,ENSG00000247077,ENSG00000204592,ENSG00000198092,ENSG00000079691,ENSG00000101335,ENSG00000126353,ENSG00000276293,ENSG00000154122,ENSG00000182287,ENSG00000137959,ENSG00000165886,ENSG00000156234,ENSG00000169403,ENSG00000137076,ENSG00000128276,ENSG00000204128,ENSG00000278705,ENSG00000177409,ENSG00000153827,ENSG00000099290,ENSG00000261609,ENSG00000092330,ENSG00000089157,ENSG00000157837…
TCONS_00089762	XLOC_047795	XLOC_047795	-	novel	Novel_lncRNA	chr12	36572900	36640298	+	2	487	62	0.050586	0.033746	0.029241	0.024886	0.187002	0.625664	0.0378577	0.279184	-2.95803	0.160835	0.912901	--	ENSG00000167106,ENSG00000205867,ENSG00000188585,ENSG00000188581,ENSG00000197953,ENSG00000165832,ENSG00000073849,ENSG00000175063,ENSG00000244067,ENSG00000006757,ENSG00000284934,ENSG00000145242,ENSG00000182552,ENSG00000076864,ENSG00000163412,ENSG00000108298,ENSG00000178568,ENSG00000231051,ENSG00000111215,ENSG00000243978,ENSG00000176204,ENSG00000134247,ENSG00000140153,ENSG00000204510,ENSG00000101333…
TCONS_00089763	XLOC_047810	XLOC_047810	-	novel	Novel_lncRNA	chr12	36573897	36625411	+	3	570	64	0.107873	0.471406	0.230181	0.585903	0.235119	0.226975	0.26982	0.349332	-0.381341	0.834513	1	--	ENSG00000163492,ENSG00000186399,ENSG00000176024,ENSG00000206077,ENSG00000107821,ENSG00000066468,ENSG00000141934,ENSG00000136960,ENSG00000176532,ENSG00000104611,ENSG00000157999,ENSG00000143502,ENSG00000099617,ENSG00000138081,ENSG00000255393,ENSG00000076826,ENSG00000167644,ENSG00000277400,ENSG00000116032,ENSG00000189375,ENSG00000087495,ENSG00000100298,ENSG00000185627,ENSG00000171431,ENSG00000160951…
TCONS_00089761	XLOC_047809	XLOC_047809	-	novel	Novel_lncRNA	chr12	36567346	36569491	+	2	787	64	0.878815	0.497771	0.734137	1.5233	1.44005	1.24538	0.703574	1.40291	-1.03084	0.613904	1	--	ENSG00000038219,ENSG00000106003,ENSG00000127922,ENSG00000110025,ENSG00000140795,ENSG00000197771,ENSG00000118579,ENSG00000182551,ENSG00000104783,ENSG00000118689,ENSG00000133943,ENSG00000176472,ENSG00000112282,ENSG00000253873,ENSG00000125089,ENSG00000182809,ENSG00000213463,ENSG00000145431,ENSG00000166387,ENSG00000100219,ENSG00000187634,ENSG00000173200,ENSG00000196549,ENSG00000156232,ENSG00000198417…
TCONS_00089766	XLOC_047787	XLOC_047787	-	novel	Novel_lncRNA	chr12	36585068	36609259	+	3	759	64	0.828361	0.187899	0	0.126173	1.76158	0.644152	0.338753	0.843967	-1.40321	0.560133	1	--	ENSG00000136250,ENSG00000167434,ENSG00000182898,ENSG00000178358,ENSG00000161940,ENSG00000198173,ENSG00000185737,ENSG00000113356,ENSG00000188295,ENSG00000126460,ENSG00000111605,ENSG00000188536,ENSG00000183454,ENSG00000167914,ENSG00000069431,ENSG00000176435,ENSG00000123411,ENSG00000115221,ENSG00000171126,ENSG00000141200,ENSG00000005187,ENSG00000062370,ENSG00000187135,ENSG00000115386,ENSG00000138315…
TCONS_00089767	XLOC_047787	XLOC_047787	-	novel	Novel_lncRNA	chr12	36593270	36707795	+	2	230	52	1.60833	0	0.995994	1.77769	2.78048	1.14129	0.868106	1.89982	-1.17908	0.580669	1	--	ENSG00000074527,ENSG00000080031,ENSG00000102471,ENSG00000171421,ENSG00000170509,ENSG00000108405,ENSG00000198060,ENSG00000106665,ENSG00000182149,ENSG00000107262,ENSG00000270882,ENSG00000106344,ENSG00000105058,ENSG00000258643,ENSG00000241878,ENSG00000158411,ENSG00000118898,ENSG00000084652,ENSG00000100983,ENSG00000119397,ENSG00000155229,ENSG00000134463,ENSG00000198466,ENSG00000072849,ENSG00000214967
TCONS_00089764	XLOC_047795	XLOC_047795	-	novel	Novel_lncRNA	chr12	36574943	36640298	+	2	480	62	0.109112	0.029859	0.026565	0.0551	0.384271	0.012798	0.0551787	0.150723	-1.49467	0.485534	1	--	ENSG00000102055,ENSG00000273291,ENSG00000284438,ENSG00000171405,ENSG00000138792,ENSG00000185652,ENSG00000268988,ENSG00000160282,ENSG00000152137,ENSG00000174944,ENSG00000283654,ENSG00000134551,ENSG00000147223,ENSG00000157613,ENSG00000175097,ENSG00000143196,ENSG00000165496,ENSG00000131620,ENSG00000006606,ENSG00000183807,ENSG00000171243,ENSG00000240849,ENSG00000256870,ENSG00000268182,ENSG00000206384…
TCONS_00089765	XLOC_047802	XLOC_047802	-	novel	Novel_lncRNA	chr12	36582321	36590604	+	2	476	65	0	0	0.528905	0.804681	0.01041	0	0.176302	0.271697	-0.572778	0.882063	1	--	ENSG00000137270,ENSG00000073067,ENSG00000151778,ENSG00000160862,ENSG00000116726,ENSG00000125871,ENSG00000058673,ENSG00000160191,ENSG00000214029,ENSG00000102128,ENSG00000196655,ENSG00000284395,ENSG00000105479,ENSG00000116754,ENSG00000168116,ENSG00000175265,ENSG00000282278,ENSG00000088356,ENSG00000250120,ENSG00000128710,ENSG00000204671,ENSG00000145075,ENSG00000166963,ENSG00000154025,ENSG00000125820…
ENST00000485610	ENSG00000082014	SMARCD3	SWIB/MDM2 domain superfamily||SWI/SNF-related matrix-associated actin-dependent regulator of chromatin subfamily D member 3||SWIB domain||-||SWIB/MDM2 domain	protein_coding	Annotated_lncRNA	chr7	151241258	151248646	-	7	1480	336	0	0	0.630917	0	0	0.086878	0.210306	0.0289593	2.79306	0.536165	1
TCONS_00089768	XLOC_047787	XLOC_047787	-	novel	Novel_lncRNA	chr12	36593284	36615573	+	2	215	53	0	1.41942	0	0	0	0	0.473139	0	12.4937	0.0227967	0.444756
TCONS_00089769	XLOC_047787	XLOC_047787	-	novel	Novel_lncRNA	chr12	36599445	36609259	+	2	306	58	0.936217	0.290874	0.719783	0.315283	0.421283	0.419486	0.648958	0.385351	0.700454	0.723924	1	--	ENSG00000134851,ENSG00000107864,ENSG00000182334,ENSG00000170442,ENSG00000121742,ENSG00000197930,ENSG00000140986,ENSG00000163884,ENSG00000178460,ENSG00000215454,ENSG00000134516,ENSG00000023171,ENSG00000132382,ENSG00000176244,ENSG00000152520,ENSG00000102898,ENSG00000197616,ENSG00000180667,ENSG00000274810,ENSG00000106701,ENSG00000184785,ENSG00000197870,ENSG00000169306,ENSG00000150316,ENSG00000169155…
ENST00000440205	ENSG00000185433	LINC00158	-	lincRNA	Annotated_lncRNA	chr21	25396194	25424709	-	3	740	91	0.201783	0.291163	4.21564	0	0.222858	0	1.56953	0.074286	4.43383	0.140319	0.861831	--	ENSG00000109846,ENSG00000072041,ENSG00000214140,ENSG00000105483,ENSG00000053702,ENSG00000121644,ENSG00000174567,ENSG00000278224,ENSG00000073734,ENSG00000077092,ENSG00000120833,ENSG00000187902,ENSG00000091137,ENSG00000087302,ENSG00000257591,ENSG00000109182,ENSG00000120669,ENSG00000164220,ENSG00000267168,ENSG00000151338,ENSG00000159184,ENSG00000152034,ENSG00000186918,ENSG00000165821,ENSG00000165092…
ENST00000531899	ENSG00000099834	CDHR5	-||Cadherin-related family member 5||Cadherin-like||Cadherin conserved site||Cadherin	protein_coding	Annotated_lncRNA	chr11	619416	624955	-	10	1311	429	0	0	0	0	0	0	--	--	--	--	--	--	--
ENST00000356023	ENSG00000234719	NPIPB2	Nuclear pore complex interacting protein	protein_coding	Annotated_lncRNA	chr16	11928981	11929637	-	2	548	125	0	0	0	0	0	0	--	--	--	--	--	--	--
ENST00000356020	ENSG00000198685	LINC01565	-	lincRNA	Annotated_lncRNA	chr3	128572000	128576086	-	3	2697	196	0	0	0	0	0	0	--	--	--	--	--	--	--
ENST00000574829	ENSG00000141497	ZMYND15	Zinc finger, MYND-type	protein_coding	Annotated_lncRNA	chr17	4740030	4744463	+	8	2341	526	0.475561	0.42291	0	0.027474	0.240826	0	0.29949	0.0894333	1.67596	0.593394	1
ENST00000564204	ENSG00000140859	KIFC3	-||P-loop containing nucleoside triphosphate hydrolase||Kinesin motor domain||Kinesin-like protein KIFC3||Kinesin motor domain, conserved site||Kinesin-like protein||Kinesin motor domain superfamily	protein_coding	Annotated_lncRNA	chr16	57773808	57775076	-	2	558	165	0	0	0	0	0	0	--	--	--	--	--	--	--
ENST00000479583	ENSG00000136682	CBWD2	-||P-loop containing nucleoside triphosphate hydrolase||CobW/HypB/UreG, nucleotide-binding domain||CobW-like, C-terminal domain superfamily||Cobalamin (vitamin B12) biosynthesis CobW-like, C-terminal	protein_coding	Annotated_lncRNA	chr2	113468585	113496119	+	6	3305	186	2.26512	1.73778	1.60151	1.28819	1.54522	1.34545	1.86814	1.39295	0.380462	0.811493	1	--	ENSG00000183034,ENSG00000128602,ENSG00000123143,ENSG00000007908,ENSG00000141161,ENSG00000173699,ENSG00000236334,ENSG00000188130,ENSG00000172350,ENSG00000115828,ENSG00000007350,ENSG00000198242,ENSG00000105374,ENSG00000136810,ENSG00000167861,ENSG00000164175,ENSG00000151320,ENSG00000105402,ENSG00000198258,ENSG00000144395,ENSG00000204231,ENSG00000215912,ENSG00000149021,ENSG00000182185,ENSG00000124610…
ENST00000574823	ENSG00000171490	RSL1D1	Ribosomal protein L1, 3-layer alpha/beta-sandwich||Ribosomal protein L1-like||-||Ribosomal protein L1/ribosomal biogenesis protein	protein_coding	Annotated_lncRNA	chr16	11841406	11846567	-	3	576	114	1.73148	1.713	4.73048	0.929612	1.26465	0.595438	2.72498	0.929899	1.54343	0.427071	1	--	ENSG00000109846,ENSG00000175497,ENSG00000197779,ENSG00000124201,ENSG00000105483,ENSG00000265590,ENSG00000278224,ENSG00000073734,ENSG00000187902,ENSG00000260300,ENSG00000257594,ENSG00000087302,ENSG00000257591,ENSG00000109182,ENSG00000164220,ENSG00000267168,ENSG00000072041,ENSG00000198064,ENSG00000152034,ENSG00000173626,ENSG00000186918,ENSG00000099810,ENSG00000147113,ENSG00000242852,ENSG00000149527…
ENST00000574824	ENSG00000141485	SLC13A5	-||Solute carrier family 13||Sodium/sulphate symporter, conserved site	protein_coding	Annotated_lncRNA	chr17	6695408	6705557	-	4	2506	334	0	0.011438	0	0	0	0	0.00381267	0	4.62057	0.390261	1
ENST00000574826	ENSG00000262112	AC015912.1	-	antisense	Annotated_lncRNA	chr17	56888880	56891841	+	2	538	179	0	0	0	0	0	0	--	--	--	--	--	--	--
ENST00000518204	ENSG00000113645	WWC1	C2 domain superfamily||WWC, C2 domain||WW domain||C2 domain||WW domain superfamily	protein_coding	Annotated_lncRNA	chr5	168467693	168469221	+	2	543	116	0.266603	0.030324	0	0.088372	0.013725	0.023218	0.0989757	0.0417717	1.07594	0.675683	1	--	ENSG00000119878,ENSG00000124491,ENSG00000230873,ENSG00000112031,ENSG00000005981,ENSG00000231256,ENSG00000227234,ENSG00000242515,ENSG00000198090,ENSG00000205403,ENSG00000212658,ENSG00000160471,ENSG00000154889,ENSG00000185651,ENSG00000178562,ENSG00000214782,ENSG00000117215,ENSG00000183662,ENSG00000138380,ENSG00000135917,ENSG00000142677,ENSG00000168876,ENSG00000256514,ENSG00000109181,ENSG00000212899…
TCONS_00205885	ENSG00000183760	ACP7	Purple acid phosphatase-like, N-terminal||Iron/zinc purple acid phosphatase-like C-terminal domain||-||Purple acid phosphatase, N-terminal||Calcineurin-like phosphoesterase domain, ApaH type||Purple acid phosphatase-like||Metallo-dependent phosphatase-like	protein_coding	Novel_lncRNA	chr19	39084305	39087300	+	3	497	133	0.228386	0	0	0	0	0	0.0761287	0	6.88359	0.216769	1
ENST00000483616	ENSG00000158683	PKD1L1	REJ domain||PKD domain||Polycystin cation channel, PKD1/PKD2||PKD domain superfamily||PLAT/LH2 domain||Immunoglobulin-like fold||PLAT/LH2 domain superfamily||PKD/Chitinase domain||PKD/REJ-like domain	protein_coding	Annotated_lncRNA	chr7	47809117	47827466	-	7	1305	327	0	0.011609	0	0	0	0	0.00386967	0	5.33163	0.318481	1
ENST00000483618	ENSG00000178922	HYI	Hydroxypyruvate isomerase-like||Xylose isomerase-like superfamily||Xylose isomerase-like, TIM barrel domain	protein_coding	Annotated_lncRNA	chr1	43451153	43451740	-	2	485	153	0.378376	0.012876	0.072901	0.12794	0.046546	0.053269	0.154718	0.0759183	0.825377	0.745636	1	--	ENSG00000137809,ENSG00000221864,ENSG00000230873,ENSG00000147613,ENSG00000227234,ENSG00000242515,ENSG00000198090,ENSG00000205403,ENSG00000212658,ENSG00000160471,ENSG00000154889,ENSG00000178562,ENSG00000214782,ENSG00000117215,ENSG00000183662,ENSG00000142677,ENSG00000187581,ENSG00000256514,ENSG00000109181,ENSG00000179363,ENSG00000178115,ENSG00000133169,ENSG00000169035,ENSG00000149571,ENSG00000254126…
ENST00000518208	ENSG00000221914	PPP2R2A	Protein phosphatase 2A regulatory subunit PR55||WD40-repeat-containing domain superfamily||-||WD40 repeat||Protein phosphatase 2A regulatory subunit PR55, conserved site||WD40/YVTN repeat-like-containing domain superfamily	protein_coding	Annotated_lncRNA	chr8	26365098	26370314	+	2	1490	102	4.37141	2.63737	2.012	3.47579	2.39674	2.25136	3.00692	2.70796	0.103248	0.954375	1	--	ENSG00000115297,ENSG00000119878,ENSG00000152939,ENSG00000167363,ENSG00000131732,ENSG00000067646,ENSG00000160868,ENSG00000184860,ENSG00000249115,ENSG00000198792,ENSG00000159409,ENSG00000148848,ENSG00000177191,ENSG00000161807,ENSG00000211450,ENSG00000047579,ENSG00000129991,ENSG00000152932,ENSG00000144591,ENSG00000133169,ENSG00000182923,ENSG00000101638,ENSG00000138669,ENSG00000124120,ENSG00000012124…
ENST00000392987	ENSG00000160961	ZNF333	-||Zinc finger C2H2 superfamily||Zinc finger C2H2-type||Zinc finger, BED-type||KRAB domain superfamily||Krueppel-associated box	protein_coding	Annotated_lncRNA	chr19	14689801	14707262	+	7	1756	200	0.108456	0	0.152444	0.428822	0.176057	0.164461	0.0869667	0.256447	-1.58066	0.527704	1	--	ENSG00000144357,ENSG00000197045,ENSG00000184436,ENSG00000160908,ENSG00000147570,ENSG00000204950,ENSG00000153029,ENSG00000131508,ENSG00000163291,ENSG00000149646,ENSG00000248405,ENSG00000119684,ENSG00000244242,ENSG00000163703,ENSG00000120885,ENSG00000262919,ENSG00000117308,ENSG00000175764,ENSG00000185220,ENSG00000135624,ENSG00000198774,ENSG00000132698,ENSG00000095380,ENSG00000186628,ENSG00000083535…
ENST00000513283	ENSG00000248145	AC016553.1	-	lincRNA	Annotated_lncRNA	chr5	13175846	13179572	+	2	249	58	0	0	0	0	0	0	--	--	--	--	--	--	--
ENST00000506305	ENSG00000249994	AC025187.1	-	lincRNA	Annotated_lncRNA	chr5	4033713	4041764	-	3	686	75	0	0	0	0	0	0	--	--	--	--	--	--	--
ENST00000533532	ENSG00000084234	APLP2	Proteinase inhibitor I2, Kunitz, conserved site||Amyloidogenic glycoprotein, copper-binding domain superfamily||Pancreatic trypsin inhibitor Kunitz domain superfamily||E2 domain superfamily||Pancreatic trypsin inhibitor Kunitz domain||Amyloidogenic glycoprotein, heparin-binding domain superfamily||Amyloidogenic glycoprotein, extracellular||PH-like domain superfamily||Amyloidogenic glycoprotein, h…	protein_coding	Annotated_lncRNA	chr11	130069894	130109823	+	2	584	110	0.062189	0.143711	0.113488	0.039543	0.0609	0.044532	0.106463	0.048325	1.1166	0.584266	1	--	ENSG00000007341,ENSG00000124205,ENSG00000187223,ENSG00000116748,ENSG00000172936,ENSG00000135473,ENSG00000006116,ENSG00000178403,ENSG00000187730,ENSG00000012817,ENSG00000151023,ENSG00000078589,ENSG00000242114,ENSG00000174827,ENSG00000100336,ENSG00000118160,ENSG00000184508,ENSG00000164342,ENSG00000011275,ENSG00000198128,ENSG00000074370,ENSG00000183655,ENSG00000166510,ENSG00000156795,ENSG00000165246…
ENST00000438559	ENSG00000237928	NFIA-AS2	-	antisense	Annotated_lncRNA	chr1	60940239	60970776	-	7	1275	175	0	0	0	0	0	0	--	--	--	--	--	--	--
ENST00000472518	ENSG00000114993	RTKN	Rhotekin||PH-like domain superfamily||Pleckstrin homology domain||-||Anillin homology domain||HR1 rho-binding domain	protein_coding	Annotated_lncRNA	chr2	74431755	74441898	-	2	1105	131	0	0	0	0	0	0	--	--	--	--	--	--	--
ENST00000472519	ENSG00000124357	NAGK	-||ATPase, BadF/BadG/BcrA/BcrD type	protein_coding	Annotated_lncRNA	chr2	71068665	71078620	+	8	2857	188	0.692424	0.63792	0.006807	0.395693	0.671163	0.341637	0.445717	0.469498	-0.132084	0.952009	1	--	ENSG00000174227,ENSG00000111802,ENSG00000182324,ENSG00000255587,ENSG00000182473,ENSG00000276119,ENSG00000166170,ENSG00000100503,ENSG00000078304,ENSG00000228300,ENSG00000079435,ENSG00000171490,ENSG00000173264,ENSG00000087842,ENSG00000128052,ENSG00000143624,ENSG00000109814,ENSG00000163866,ENSG00000166896,ENSG00000185480,ENSG00000137177,ENSG00000023839,ENSG00000182310,ENSG00000154917,ENSG00000221916…
ENST00000472514	ENSG00000240175	MAGI1-AS1	-	antisense	Annotated_lncRNA	chr3	65893816	65925297	+	3	591	96	0	0	0	0	0	0	--	--	--	--	--	--	--
ENST00000472515	ENSG00000138085	ATRAID	EGF-like, conserved site||EGF-like domain||Leucine-rich repeat domain superfamily	protein_coding	Annotated_lncRNA	chr2	27216374	27217157	+	2	561	109	0.816048	1.04269	1.16082	1.42724	1.05061	0.995147	1.00652	1.15767	-0.226019	0.915758	1	--	ENSG00000163161,ENSG00000103064,ENSG00000152492,ENSG00000033100,ENSG00000128581,ENSG00000161298,ENSG00000074755,ENSG00000100142,ENSG00000186314,ENSG00000188163,ENSG00000205277,ENSG00000172840,ENSG00000173653,ENSG00000170100
ENST00000477740	ENSG00000238009	AL627309.1	-	lincRNA	Annotated_lncRNA	chr1	92230	129217	-	4	491	92	0	0	0	0	0	0	--	--	--	--	--	--	--
ENST00000438551	ENSG00000237200	ZBTB40-IT1	-	sense_intronic	Annotated_lncRNA	chr1	22517474	22519708	+	2	273	90	0.238806	0.598792	0.738926	0.844479	0.239518	0.869273	0.525508	0.65109	-0.326669	0.876331	1	--	ENSG00000243414,ENSG00000149100,ENSG00000123307,ENSG00000175213,ENSG00000185594,ENSG00000186038,ENSG00000162576,ENSG00000154553,ENSG00000124678,ENSG00000118690,ENSG00000181013,ENSG00000163751,ENSG00000134201,ENSG00000204991,ENSG00000110244,ENSG00000153037,ENSG00000156414,ENSG00000117983,ENSG00000184925,ENSG00000165171,ENSG00000146755,ENSG00000158055,ENSG00000126217,ENSG00000013016,ENSG00000047849…
ENST00000477746	ENSG00000198837	DENND4B	dDENN domain||Pentatricopeptide repeat||MABP domain||uDENN domain||Tripartite DENN domain||cDENN domain||Tetratricopeptide-like helical domain superfamily	protein_coding	Annotated_lncRNA	chr1	153935833	153936642	-	2	457	109	0.720671	1.43419	0.246056	0.787207	1.0626	0.527738	0.800306	0.792514	-0.0122991	1	1	--	ENSG00000116213,ENSG00000137310,ENSG00000160007,ENSG00000162642,ENSG00000155957,ENSG00000120798,ENSG00000242419,ENSG00000108654,ENSG00000166508,ENSG00000188803,ENSG00000189159,ENSG00000212710,ENSG00000185352,ENSG00000285437,ENSG00000131115,ENSG00000084731,ENSG00000119782,ENSG00000168619,ENSG00000119760,ENSG00000116918,ENSG00000126107,ENSG00000104892,ENSG00000139722,ENSG00000185803,ENSG00000055070…
ENST00000559589	ENSG00000259756	AC100839.1	-	antisense	Annotated_lncRNA	chr15	62682916	62690448	-	4	577	91	0	0	0	0	0	0	--	--	--	--	--	--	--
ENST00000472512	ENSG00000132849	PATJ	L27-2||PDZ domain||PDZ superfamily||L27 domain superfamily||L27 domain||-	protein_coding	Annotated_lncRNA	chr1	62120874	62128457	+	3	946	130	0	0	0	0	0	0	--	--	--	--	--	--	--
ENST00000472513	ENSG00000243384	AC119424.1	-	antisense	Annotated_lncRNA	chr3	58572744	58574319	+	3	350	72	0	0	0	0	0	0	--	--	--	--	--	--	--
ENST00000428029	ENSG00000212694	LINC01089	-	lincRNA	Annotated_lncRNA	chr12	121795640	121802933	-	5	1024	150	0	0	0	0	0	0	--	--	--	--	--	--	--
ENST00000533531	ENSG00000235661	MIR670HG	-	lincRNA	Annotated_lncRNA	chr11	43569306	43570395	+	2	897	131	0	0	0	0	0	0	--	--	--	--	--	--	--
TCONS_00389664	XLOC_211348	XLOC_211348	-	novel	Novel_lncRNA	chr6	80606198	80952608	-	9	7062	129	0	0	0.307125	0.070335	0	0.125988	0.102375	0.065441	0.638636	0.848907	1
TCONS_00001241	ENSG00000131591	C1orf159	Protein of unknown function DUF4501||-	protein_coding	Novel_lncRNA	chr1	1090676	1093926	+	2	905	141	0.084177	0.221713	0.165969	0.105606	0.349104	0.081456	0.157286	0.178722	-0.172207	0.936514	1	--	ENSG00000197591,ENSG00000214944,ENSG00000072315,ENSG00000231887,ENSG00000139193,ENSG00000122376,ENSG00000162267,ENSG00000164185,ENSG00000175894,ENSG00000116703,ENSG00000124343,ENSG00000100445,ENSG00000163534,ENSG00000273171,ENSG00000153404,ENSG00000165568,ENSG00000116745,ENSG00000285827,ENSG00000144712,ENSG00000176681,ENSG00000205667,ENSG00000110169,ENSG00000122585,ENSG00000109685,ENSG00000172172…
ENST00000439600	ENSG00000048540	LMO3	-||Zinc finger, LIM-type	protein_coding	Annotated_lncRNA	chr12	16600017	16605056	-	2	1044	110	0	0	0	0	0	0	--	--	--	--	--	--	--
ENST00000622929	ENSG00000280273	AF131216.4	-	antisense	Annotated_lncRNA	chr8	11283500	11285068	-	1	1569	177	0.013493	0.180499	0.360693	0.062629	0.01346	0.000447	0.184895	0.025512	2.69133	0.258897	1	--	ENSG00000188559,ENSG00000197779,ENSG00000130054,ENSG00000104371,ENSG00000148341,ENSG00000117054,ENSG00000111196,ENSG00000157106,ENSG00000168280,ENSG00000188883,ENSG00000198064,ENSG00000089289,ENSG00000121104,ENSG00000130755,ENSG00000173744,ENSG00000116209,ENSG00000101222,ENSG00000213809,ENSG00000180638,ENSG00000183715,ENSG00000153495,ENSG00000183347,ENSG00000221994,ENSG00000121446,ENSG00000165757…
ENST00000474216	ENSG00000171824	EXOSC10	Ribonuclease H-like superfamily||-||3'-5' exonuclease domain||Exosome-associated factor Rrp6, N-terminal||HRDC-like superfamily||HRDC domain	protein_coding	Annotated_lncRNA	chr1	11066621	11081217	-	13	2007	274	0.901039	0.354965	0.36302	0.969602	0.937141	0.286474	0.539675	0.731072	-0.481448	0.802098	1	--	ENSG00000170604,ENSG00000121481,ENSG00000196517,ENSG00000175311,ENSG00000148362,ENSG00000073792,ENSG00000147869,ENSG00000236761,ENSG00000073169,ENSG00000120280,ENSG00000156127,ENSG00000184613,ENSG00000171056,ENSG00000179270,ENSG00000163157,ENSG00000148331,ENSG00000214413,ENSG00000100836,ENSG00000088179,ENSG00000110768,ENSG00000091490,ENSG00000198865,ENSG00000118620,ENSG00000019995,ENSG00000163322…
TCONS_00474167	XLOC_264336	XLOC_264336	-	novel	Novel_lncRNA	chrX	142502601	142742367	+	8	4316	104	0.022153	0.004135	0.010989	0	0	0.301464	0.0124257	0.100488	-3.12682	0.322478	1	--	ENSG00000167106,ENSG00000151632,ENSG00000204071,ENSG00000110844,ENSG00000188585,ENSG00000134480,ENSG00000188581,ENSG00000197953,ENSG00000198910,ENSG00000165832,ENSG00000165714,ENSG00000205867,ENSG00000078902,ENSG00000060982,ENSG00000175063,ENSG00000244067,ENSG00000006757,ENSG00000284934,ENSG00000151962,ENSG00000145242,ENSG00000126500,ENSG00000050344,ENSG00000163412,ENSG00000138028,ENSG00000178568…
ENST00000563305	ENSG00000159720	ATP6V0D1	-||V-type ATP synthase subunit C-like||ATPase, V0 complex, subunit d||ATPase, V0 complex, c/d subunit||V-type ATPase subunit c	protein_coding	Annotated_lncRNA	chr16	67438037	67439818	-	2	1656	146	0.044838	1.04266	0.248972	0.401846	0.336195	0.278885	0.445491	0.338975	0.3886	0.860268	1	--	ENSG00000188580,ENSG00000165548,ENSG00000213523,ENSG00000171357,ENSG00000083844,ENSG00000188761,ENSG00000198886,ENSG00000108774,ENSG00000091138,ENSG00000182749,ENSG00000069849,ENSG00000248483,ENSG00000148935,ENSG00000143252,ENSG00000198840,ENSG00000157992,ENSG00000005812,ENSG00000241489,ENSG00000086289,ENSG00000147059,ENSG00000204305,ENSG00000120055,ENSG00000258429,ENSG00000145103,ENSG00000137496…
ENST00000563306	ENSG00000091651	ORC6	-||Origin recognition complex, subunit 6||Origin recognition complex, subunit 6, metazoa/plant	protein_coding	Annotated_lncRNA	chr16	46689682	46696219	+	5	1190	221	0.746995	1.04981	0.107882	0.12736	0.325706	0.202073	0.634894	0.21838	1.48646	0.484629	1	--	ENSG00000204913,ENSG00000224531,ENSG00000214872,ENSG00000178199,ENSG00000162571,ENSG00000215018,ENSG00000129951,ENSG00000174099,ENSG00000071991,ENSG00000006756,ENSG00000165259,ENSG00000145241,ENSG00000064787,ENSG00000179627,ENSG00000186854,ENSG00000140398,ENSG00000264343,ENSG00000171772,ENSG00000134240,ENSG00000227551,ENSG00000148584,ENSG00000102195,ENSG00000136689,ENSG00000150656,ENSG00000233136…
ENST00000601087	ENSG00000132002	DNAJB1	Chaperone DnaJ, C-terminal||Chaperone J-domain superfamily||DnaJ domain||HSP40/DnaJ peptide-binding||DnaJ domain, conserved site||-	protein_coding	Annotated_lncRNA	chr19	14527367	14529253	-	2	488	57	0	0.058738	0	0.067121	0	0	0.0195793	0.0223737	-0.158578	1	1
ENST00000520150	ENSG00000161010	MRNIP	MRN complex-interacting protein||-	protein_coding	Annotated_lncRNA	chr5	179840240	179858846	-	4	1054	153	0	0	0	0	0	0	--	--	--	--	--	--	--
ENST00000576080	ENSG00000262686	GLIS2-AS1	-	lincRNA	Annotated_lncRNA	chr16	4324667	4328340	-	4	340	89	0	0	0	0	0	0	--	--	--	--	--	--	--
ENST00000520155	ENSG00000254123	AC027701.1	-	lincRNA	Annotated_lncRNA	chr8	82098451	82160577	-	3	823	67	0	0	0	0	0	0	--	--	--	--	--	--	--
ENST00000520156	ENSG00000253671	AC027117.1	-	processed_transcript	Annotated_lncRNA	chr8	17809211	17820625	+	2	745	73	0	0	0	0.260967	0.355088	0.577866	0	0.397974	-11.3094	0.00199475	0.159505	--	ENSG00000134955,ENSG00000164933,ENSG00000100522,ENSG00000040341,ENSG00000086015,ENSG00000231500,ENSG00000138382,ENSG00000153214,ENSG00000101444,ENSG00000168038,ENSG00000143353,ENSG00000025434,ENSG00000091483,ENSG00000111859,ENSG00000137819,ENSG00000113328,ENSG00000183023,ENSG00000055130,ENSG00000111181,ENSG00000171241,ENSG00000164338,ENSG00000277117,ENSG00000010278,ENSG00000129675,ENSG00000135148…
ENST00000576086	ENSG00000262823	AC127521.1	-	antisense	Annotated_lncRNA	chr17	4481966	4486353	-	2	854	208	0	0	0	0	0	0	--	--	--	--	--	--	--
TCONS_00288120	ENSG00000174844	DNAH12	Dynein heavy chain domain||P-loop containing nucleoside triphosphate hydrolase||Dynein heavy chain, AAA module D4||Dynein heavy chain, domain-2||Dynein heavy chain||Dynein heavy chain, coiled coil stalk||-||ATPase, dynein-related, AAA domain||Dynein heavy chain, hydrolytic ATP-binding dynein motor region D1||AAA+ ATPase domain||Dynein heavy chain, ATP-binding dynein motor region D5	protein_coding	Novel_lncRNA	chr3	57287798	57300143	+	3	3086	118	0.260836	0.411841	0.308308	0.404385	0.338218	0.494173	0.326995	0.412259	-0.368253	0.852172	1	--	ENSG00000168995,ENSG00000103343,ENSG00000206262,ENSG00000160691,ENSG00000241343,ENSG00000065882,ENSG00000132950,ENSG00000090989,ENSG00000232859,ENSG00000173473,ENSG00000003509,ENSG00000100319,ENSG00000169607,ENSG00000158373,ENSG00000006625,ENSG00000077238,ENSG00000152669,ENSG00000119599,ENSG00000205730,ENSG00000168148,ENSG00000187626,ENSG00000094841,ENSG00000205129,ENSG00000076053,ENSG00000005194
ENST00000397540	ENSG00000214100	PLAC9P1	-	transcribed_unprocessed_pseudogene	Annotated_lncRNA	chr2	129922863	129923809	-	2	389	86	0	0	0	0	0	0	--	--	--	--	--	--	--
ENST00000417860	ENSG00000223482	NUTM2A-AS1	-	antisense	Annotated_lncRNA	chr10	87319856	87330952	-	3	448	58	0.096973	0.210822	0.081667	0.345014	0.297214	0.065599	0.129821	0.235942	-0.869926	0.677838	1	--	ENSG00000158246,ENSG00000167513,ENSG00000166984,ENSG00000105778,ENSG00000164736,ENSG00000172830,ENSG00000015413,ENSG00000067048,ENSG00000086712,ENSG00000197381,ENSG00000187908,ENSG00000102901,ENSG00000162972,ENSG00000128274,ENSG00000128272,ENSG00000125430,ENSG00000188227,ENSG00000188229,ENSG00000186265,ENSG00000056291,ENSG00000072518,ENSG00000170734,ENSG00000171246,ENSG00000119969,ENSG00000176371…
ENST00000637962	ENSG00000237524	TEX51	-	protein_coding	Annotated_lncRNA	chr2	126898882	126901531	+	4	693	148	0	0	0	0	0	0	--	--	--	--	--	--	--
ENST00000417862	ENSG00000171811	CFAP46	-	protein_coding	Annotated_lncRNA	chr10	132872528	132876908	-	2	394	108	0	0	0	0	0	0	--	--	--	--	--	--	--
ENST00000637968	ENSG00000144285	SCN1A	Voltage gated sodium channel, alpha subunit||Voltage-gated Na+ ion channel, cytoplasmic domain||Voltage-dependent channel domain superfamily||Ion transport domain||Sodium ion transport-associated||Voltage gated sodium channel, alpha-1 subunit||-	protein_coding	Annotated_lncRNA	chr2	166009359	166127034	-	22	4614	1358	0	0	0	0	0	0	--	--	--	--	--	--	--
TCONS_00474168	XLOC_264336	XLOC_264336	-	novel	Novel_lncRNA	chrX	142502601	142742367	+	7	4227	104	1.26685	0.004063	0.024659	0	0.655504	0.327714	0.431856	0.327739	0.289559	0.905863	1	--	ENSG00000186118,ENSG00000280969,ENSG00000278637,ENSG00000176281,ENSG00000125522,ENSG00000213190,ENSG00000205436,ENSG00000275774,ENSG00000106086,ENSG00000248487,ENSG00000179580,ENSG00000133731,ENSG00000273111,ENSG00000146378,ENSG00000140092,ENSG00000103184,ENSG00000116678,ENSG00000171928,ENSG00000174950,ENSG00000186393,ENSG00000268750,ENSG00000258644,ENSG00000197079,ENSG00000062038,ENSG00000096088…
ENST00000601451	ENSG00000123815	COQ8B	UbiB domain||Atypical kinase COQ8B||Protein kinase-like domain superfamily||UbiB domain, ADCK3-like||-	protein_coding	Annotated_lncRNA	chr19	40704168	40716885	-	6	1949	177	0.308306	0.512178	0.256591	0.149002	0.249465	0.147991	0.359025	0.182153	0.947209	0.639565	1	--	ENSG00000134954,ENSG00000178199,ENSG00000184432,ENSG00000131507,ENSG00000066923,ENSG00000273706,ENSG00000213619,ENSG00000116747,ENSG00000186280,ENSG00000154124,ENSG00000075429,ENSG00000062524,ENSG00000197253,ENSG00000100399,ENSG00000168517,ENSG00000187912,ENSG00000104974,ENSG00000108021,ENSG00000214078,ENSG00000091536,ENSG00000165124,ENSG00000134569,ENSG00000182050,ENSG00000135605,ENSG00000188050…
TCONS_00283119	XLOC_143648	XLOC_143648	-	novel	Novel_lncRNA	chr3	5406122	5520096	+	2	864	119	0.72653	0	0.032805	0	0.101981	0	0.253112	0.0339937	2.81678	0.434544	1	--	ENSG00000230873,ENSG00000172421,ENSG00000242515,ENSG00000198090,ENSG00000162068,ENSG00000117215,ENSG00000101443,ENSG00000143603,ENSG00000254126,ENSG00000183434,ENSG00000198554,ENSG00000243073,ENSG00000204677,ENSG00000198326,ENSG00000119965,ENSG00000198851,ENSG00000213190,ENSG00000182053,ENSG00000126733,ENSG00000198390,ENSG00000139865,ENSG00000135917,ENSG00000183291,ENSG00000166220,ENSG00000158092…
ENST00000417038	ENSG00000226853	AC010894.2	-	lincRNA	Annotated_lncRNA	chr2	174487403	174488300	+	2	393	93	0	0	0	0	0	0.032491	0	0.0108303	-3.02472	0.61791	1
TCONS_00474169	XLOC_264336	XLOC_264336	-	novel	Novel_lncRNA	chrX	142502601	142742367	+	6	5622	104	0.564159	0.837003	1.49917	0.147134	0.687233	0.828377	0.966778	0.554248	0.771596	0.624429	1	--	ENSG00000168081,ENSG00000197614,ENSG00000131188,ENSG00000079974,ENSG00000163882,ENSG00000176108,ENSG00000007080,ENSG00000134899,ENSG00000154415,ENSG00000005448,ENSG00000213967,ENSG00000213465,ENSG00000145414,ENSG00000164169,ENSG00000136193,ENSG00000196214,ENSG00000213930,ENSG00000277462,ENSG00000140090,ENSG00000002933,ENSG00000092036,ENSG00000197140,ENSG00000100605,ENSG00000196118,ENSG00000169813…
ENST00000590796	ENSG00000266903	AC243964.2	-	antisense	Annotated_lncRNA	chr19	44632199	44718631	-	4	829	203	0	0	0.097327	0	0.087717	0	0.0324423	0.029239	0.192516	0.96527	1
ENST00000496353	ENSG00000127054	INTS11	-||Zn-dependent metallo-hydrolase, RNA specificity domain||Ribonuclease Z/Hydroxyacylglutathione hydrolase-like||Beta-Casp domain||Metallo-beta-lactamase	protein_coding	Annotated_lncRNA	chr1	1318697	1324611	-	2	2428	235	0.731228	0.353126	0.415025	0.337697	0.745346	0.313415	0.499793	0.465486	0.0634867	0.976338	1	--	ENSG00000196169,ENSG00000258223,ENSG00000167104,ENSG00000087258,ENSG00000176040,ENSG00000125522,ENSG00000198498,ENSG00000089169,ENSG00000087303,ENSG00000166448,ENSG00000101448,ENSG00000021852,ENSG00000103184,ENSG00000171928,ENSG00000162772,ENSG00000181803,ENSG00000083307,ENSG00000161031,ENSG00000181963,ENSG00000180772,ENSG00000126432,ENSG00000103196,ENSG00000164039,ENSG00000203805,ENSG00000186190…
ENST00000496358	ENSG00000168090	COPS6	Rpn11/EIF3F, C-terminal||JAB1/MPN/MOV34 metalloenzyme domain||MPN domain||-||COP9 signalosome subunit 6	protein_coding	Annotated_lncRNA	chr7	100088993	100090780	+	5	610	194	0.170771	1.21443	0.410695	1.50672	0.414415	0.439325	0.598633	0.786819	-0.391793	0.85541	1	--	ENSG00000170088,ENSG00000163492,ENSG00000186399,ENSG00000176024,ENSG00000206077,ENSG00000107821,ENSG00000066468,ENSG00000183943,ENSG00000176769,ENSG00000141934,ENSG00000136960,ENSG00000176532,ENSG00000157999,ENSG00000143502,ENSG00000099617,ENSG00000138081,ENSG00000154479,ENSG00000255393,ENSG00000183569,ENSG00000076826,ENSG00000167644,ENSG00000067840,ENSG00000277400,ENSG00000116032,ENSG00000189375…
ENST00000638296	ENSG00000036828	CASR	GPCR family 3, C-terminal||Receptor, ligand binding region||GPCR, family 3||GPCR, family 3, nine cysteines domain||GPCR, family 3, conserved site||Periplasmic binding protein-like I||GPCR, family 3, nine cysteines domain superfamily	protein_coding	Annotated_lncRNA	chr3	122254271	122257638	+	2	662	161	0	0	0	0	0	0	--	--	--	--	--	--	--
ENST00000576553	ENSG00000181222	POLR2A	RNA polymerase Rpb1, domain 3||RNA polymerase Rpb1, domain 1||RNA polymerase, N-terminal||RNA polymerase, alpha subunit	protein_coding	Annotated_lncRNA	chr17	7511515	7512481	+	3	602	200	0	0	0.164228	0	0	0.038319	0.0547427	0.012773	1.64705	0.694004	1
ENST00000566874	ENSG00000064270	ATP2C2	P-type ATPase, A domain superfamily||P-type ATPase, cytoplasmic domain N||-||P-type ATPase, phosphorylation site||HAD superfamily||Cation-transporting P-type ATPase, N-terminal||Calcium-transporting ATPase type 2C member 2||Cation-transporting P-type ATPase, C-terminal||HAD-like superfamily||P-type ATPase||P-type ATPase, transmembrane domain superfamily||P-type ATPase, subfamily IIA, PMR1-type	protein_coding	Annotated_lncRNA	chr16	84460763	84461602	+	2	292	94	0	0	0	0	0	0	--	--	--	--	--	--	--
ENST00000566876	ENSG00000261092	LINC02178	-	lincRNA	Annotated_lncRNA	chr16	50390916	50395133	-	2	425	88	0	0	0	0	0	0	--	--	--	--	--	--	--
ENST00000566870	ENSG00000168447	SCNN1B	Epithelial sodium channel, chordates||Epithelial sodium channel, conserved site||-||Epithelial sodium channel	protein_coding	Annotated_lncRNA	chr16	23348795	23353244	+	2	560	169	0	0	0	0	0	0	--	--	--	--	--	--	--
ENST00000566873	ENSG00000260995	AL512634.1	-	lincRNA	Annotated_lncRNA	chr9	79135422	79145674	-	5	2432	87	0	0	0.023309	0	0	0	0.00776967	0	5.5254	0.3036	1
ENST00000629133	ENSG00000280870	MIR325HG	-	lincRNA	Annotated_lncRNA	chrX	76657940	77014284	-	3	537	80	0	0	0	0	0	0	--	--	--	--	--	--	--
ENST00000629138	ENSG00000242512	LINC01206	-	lincRNA	Annotated_lncRNA	chr3	181952390	182001329	+	7	1217	129	0	0	0	0	0	0	--	--	--	--	--	--	--
ENST00000566878	ENSG00000260125	AGBL1-AS1	-	antisense	Annotated_lncRNA	chr15	86296868	86316963	-	4	865	114	0	0	0	0	0	0	--	--	--	--	--	--	--
TCONS_00415890	ENSG00000185177	ZNF479	Krueppel-associated box||KRAB domain superfamily||Zinc finger C2H2 superfamily||Zinc finger C2H2-type	protein_coding	Novel_lncRNA	chr7	57131999	57139864	-	2	597	160	0	0	0	0	0	0	--	--	--	--	--	--	--
ENST00000462269	ENSG00000168610	STAT3	STAT transcription factor, protein interaction||STAT transcription factor, DNA-binding, N-terminal||STAT3, SH2 domain||STAT transcription factor, coiled coil||SH2 domain||SH2 domain superfamily||STAT transcription factor, all-alpha domain||p53-like transcription factor, DNA-binding||Transcription factor STAT||STAT transcription factor, N-terminal domain superfamily||STAT transcription factor, DNA…	protein_coding	Annotated_lncRNA	chr17	42315597	42317562	-	3	698	129	0.324129	0.538643	0.249984	0.107285	0.190139	4e-05	0.370919	0.0991547	1.84063	0.417122	1	--	ENSG00000134954,ENSG00000184432,ENSG00000176788,ENSG00000182326,ENSG00000101856,ENSG00000102053,ENSG00000131507,ENSG00000115956,ENSG00000161847,ENSG00000023734,ENSG00000075429,ENSG00000108599,ENSG00000107362,ENSG00000184743,ENSG00000197253,ENSG00000136682,ENSG00000160408,ENSG00000111670,ENSG00000260287,ENSG00000284691,ENSG00000103313,ENSG00000091536,ENSG00000141576,ENSG00000134569,ENSG00000189195…
ENST00000494860	ENSG00000197580	BCO2	-||Carotenoid oxygenase	protein_coding	Annotated_lncRNA	chr11	112175545	112215737	+	8	2341	356	0	0	0	0.048746	0	0	0	0.0162487	-8.47497	0.123429	0.816807
TCONS_00149643	XLOC_081089	XLOC_081089	-	novel	Novel_lncRNA	chr15	56480549	56492069	-	3	694	93	0	0.165212	0.080179	0.141592	0.113811	0	0.081797	0.0851343	-0.0337042	0.992171	1	--	ENSG00000132323,ENSG00000161944,ENSG00000120457,ENSG00000005206,ENSG00000125834,ENSG00000204060,ENSG00000084764,ENSG00000260456,ENSG00000240857,ENSG00000150893,ENSG00000284526,ENSG00000125850,ENSG00000185798,ENSG00000160211,ENSG00000112320,ENSG00000140463,ENSG00000010438,ENSG00000099814,ENSG00000163864,ENSG00000130227,ENSG00000204304,ENSG00000105829,ENSG00000103042,ENSG00000143761,ENSG00000109099…
ENST00000441638	ENSG00000237612	AP002856.4	-	lincRNA	Annotated_lncRNA	chr11	131234538	131251816	+	2	569	93	0	0	0	0	0	0	--	--	--	--	--	--	--
ENST00000455229	ENSG00000226599	AL450344.2	-	lincRNA	Annotated_lncRNA	chr6	150650772	150652025	-	2	614	65	0	0	0	0	0	0	--	--	--	--	--	--	--
ENST00000441632	ENSG00000224661	AC010907.1	-	antisense	Annotated_lncRNA	chr2	3702585	3704153	-	2	807	206	0	0	0	0	0	0	--	--	--	--	--	--	--
TCONS_00113541	XLOC_060393	XLOC_060393	-	novel	Novel_lncRNA	chr13	44038756	44040238	+	2	240	75	0	0	0	0	0.329103	0	0	0.109701	-6.5203	0.236684	1
ENST00000619685	ENSG00000249700	SRD5A3-AS1	-	processed_transcript	Annotated_lncRNA	chr4	55367010	55375188	-	2	472	88	0	0	0.012773	0	0	0	0.00425767	0	4.47551	0.408745	1
ENST00000496688	ENSG00000095261	PSMD5	-||Armadillo-like helical||26S proteasome non-ATPase regulatory subunit 5||Armadillo-type fold	protein_coding	Annotated_lncRNA	chr9	120826595	120831401	-	2	384	63	0.448065	0	0.000246	0.066174	0	0.001441	0.149437	0.0225383	2.58803	0.469379	1
ENST00000496686	ENSG00000204291	COL15A1	Laminin G domain||Collagen alpha-1(XV) chain||C-type lectin fold||Concanavalin A-like lectin/glucanase domain superfamily||Collagen triple helix repeat||C-type lectin-like/link domain superfamily||Collagenase NC10/endostatin	protein_coding	Annotated_lncRNA	chr9	99038673	99041377	+	3	771	163	0	0	0	0	0	0.037349	0	0.0124497	-4.47623	0.414063	1
ENST00000587672	ENSG00000065717	TLE2	WD40 repeat, conserved site||WD40/YVTN repeat-like-containing domain superfamily||Groucho/TLE, N-terminal Q-rich domain||WD40-repeat-containing domain superfamily||WD40-repeat-containing domain||WD40 repeat||Groucho/transducin-like enhancer	protein_coding	Annotated_lncRNA	chr19	3009572	3019480	-	6	771	257	0	0	0	0	0	0	--	--	--	--	--	--	--
ENST00000587673	ENSG00000064932	SBNO2	P-loop containing nucleoside triphosphate hydrolase||Strawberry notch, AAA domain||Strawberry notch, helicase C domain||Protein strawberry notch||Protein strawberry notch homologue 2	protein_coding	Annotated_lncRNA	chr19	1108565	1111605	-	7	1209	212	1.6089	0.981959	1.14528	0.998476	1.38679	0.723096	1.24538	1.03612	0.226857	0.909795	1	--	ENSG00000184922,ENSG00000103275,ENSG00000136003,ENSG00000103343,ENSG00000221826,ENSG00000213221,ENSG00000037637,ENSG00000198093,ENSG00000105185,ENSG00000006625,ENSG00000154553,ENSG00000087206,ENSG00000158816,ENSG00000175065,ENSG00000003509,ENSG00000108556,ENSG00000167196,ENSG00000224940,ENSG00000158571,ENSG00000241343,ENSG00000158373
ENST00000647762	ENSG00000163081	CCDC140	-	protein_coding	Annotated_lncRNA	chr2	222298147	222305217	+	2	1699	171	0	0.016871	0	0	0	0	0.00562367	0	4.62057	0.390237	1
ENST00000370387	ENSG00000063601	MTMR1	PH-like domain superfamily||Protein-tyrosine phosphatase, catalytic||Protein-tyrosine phosphatase, active site||Protein-tyrosine phosphatase-like||MTMR1, PH-GRAM||Myotubularin-related protein 1||Tyrosine specific protein phosphatases domain||Myotubularin-like phosphatase domain||GRAM domain||Myotubularin family||-	protein_coding	Annotated_lncRNA	chrX	150735399	150751289	+	5	2056	216	0.805201	0.11633	0.004395	0.707291	0.392933	0.121119	0.308642	0.407114	-0.477763	0.830573	1	--	ENSG00000117408,ENSG00000170315,ENSG00000175311,ENSG00000106327,ENSG00000188092,ENSG00000130311,ENSG00000156127,ENSG00000074855,ENSG00000063245,ENSG00000166012,ENSG00000138346,ENSG00000171467,ENSG00000281991,ENSG00000136710,ENSG00000158792,ENSG00000198865,ENSG00000111490,ENSG00000123843,ENSG00000204385,ENSG00000164398,ENSG00000248871,ENSG00000157542,ENSG00000198001,ENSG00000186440,ENSG00000151687…
ENST00000443161	ENSG00000228436	AL139260.1	-	antisense	Annotated_lncRNA	chr1	38873442	38876226	+	2	424	77	0	0	0	0	0	0	--	--	--	--	--	--	--
ENST00000443163	ENSG00000232211	AL353613.1	-	lincRNA	Annotated_lncRNA	chr9	86632147	86696496	+	3	530	78	0	0	0	0	0	0	--	--	--	--	--	--	--
ENST00000443162	ENSG00000234183	LINC01952	-	antisense	Annotated_lncRNA	chr7	44848416	44849568	+	2	188	41	0	0	0	0	0	0	--	--	--	--	--	--	--
ENST00000443165	ENSG00000230126	FGF12-AS2	-	antisense	Annotated_lncRNA	chr3	192515022	192516573	+	2	580	141	0	0	0	0	0	0	--	--	--	--	--	--	--
ENST00000635180	ENSG00000230417	LINC00856	-	lincRNA	Annotated_lncRNA	chr10	78179193	78353329	+	2	292	61	0	0	0	0	0	0	--	--	--	--	--	--	--
ENST00000476500	ENSG00000130561	SAG	Arrestin C-terminal-like domain||Arrestin||Immunoglobulin E-set||-||Arrestin, N-terminal||Arrestin, C-terminal||Arrestin, conserved site||Arrestin-like, N-terminal	protein_coding	Annotated_lncRNA	chr2	233307816	233347054	+	13	6659	158	0	0	0	0.009838	0	0	0	0.00327933	-6.16664	0.269168	1
ENST00000564659	ENSG00000140983	RHOT2	Small GTP-binding protein domain||MIRO domain||Mitochondrial Rho GTPase||EF-hand domain||EF hand associated, type-1||P-loop containing nucleoside triphosphate hydrolase||EF-hand domain pair||-||EF hand associated, type-2||Small GTPase superfamily||EF-Hand 1, calcium-binding site	protein_coding	Annotated_lncRNA	chr16	672668	673972	+	3	854	196	10.8504	12.1857	5.05486	15.0339	13.4364	10.3204	9.36366	12.9302	-0.505774	0.779788	1	--	ENSG00000189058,ENSG00000214706,ENSG00000174010,ENSG00000172831,ENSG00000164938,ENSG00000006118,ENSG00000164303,ENSG00000116741,ENSG00000067369,ENSG00000087302,ENSG00000100403,ENSG00000183549,ENSG00000063587,ENSG00000143198,ENSG00000148832,ENSG00000161999,ENSG00000117601,ENSG00000173848,ENSG00000196547,ENSG00000186104,ENSG00000167202,ENSG00000140943,ENSG00000205111,ENSG00000127993,ENSG00000120868…
ENST00000450613	ENSG00000248752	AC010235.1	-	lincRNA	Annotated_lncRNA	chr5	126076800	126279801	-	3	547	65	0	0	0	0	0	0	--	--	--	--	--	--	--
ENST00000476509	ENSG00000142733	MAP3K6	Protein kinase domain||Domain of unknown function DUF4071||Protein kinase, ATP binding site||Protein kinase-like domain superfamily||Sterile alpha motif/pointed domain superfamily||Serine/threonine-protein kinase, active site||-	protein_coding	Annotated_lncRNA	chr1	27356590	27357614	-	2	740	234	0.436654	0.145878	0.036804	0.200379	0.181521	0.110006	0.206445	0.163969	0.227144	0.916187	1	--	ENSG00000067646,ENSG00000164054,ENSG00000178233,ENSG00000149571,ENSG00000007402,ENSG00000266173,ENSG00000249115,ENSG00000164323,ENSG00000115816,ENSG00000063245,ENSG00000008323,ENSG00000211450,ENSG00000143970,ENSG00000186976,ENSG00000146834,ENSG00000185272,ENSG00000182903,ENSG00000185105,ENSG00000133731,ENSG00000158987,ENSG00000198934,ENSG00000088247,ENSG00000112031,ENSG00000101638,ENSG00000212128…
ENST00000436706	ENSG00000232628	AC092809.2	-	sense_intronic	Annotated_lncRNA	chr1	224208747	224213279	-	2	790	150	0	0	0	0	0	0.020582	0	0.00686067	-4.31508	0.437271	1
ENST00000482053	ENSG00000106615	RHEB	GTP-binding protein Rheb||Small GTPase superfamily, Ras-type||Small GTPase superfamily||P-loop containing nucleoside triphosphate hydrolase||-||Small GTP-binding protein domain	protein_coding	Annotated_lncRNA	chr7	151471404	151472067	-	2	557	81	0.600651	0.029603	0.381747	0.018243	0.056744	0.051872	0.337334	0.0422863	2.74036	0.220001	1	--	ENSG00000215012,ENSG00000170442,ENSG00000103742,ENSG00000163884,ENSG00000163885,ENSG00000004838,ENSG00000257743,ENSG00000112530,ENSG00000169641,ENSG00000140948,ENSG00000125533,ENSG00000175879,ENSG00000114654,ENSG00000197977,ENSG00000107864,ENSG00000135454,ENSG00000178460,ENSG00000181035,ENSG00000152520,ENSG00000166589,ENSG00000274810,ENSG00000197870,ENSG00000170381,ENSG00000249209,ENSG00000136153…
ENST00000370380	ENSG00000233538	AC017104.3	-	lincRNA	Annotated_lncRNA	chr2	231452195	231453153	+	3	568	133	0	0	0	0	0	0	--	--	--	--	--	--	--
TCONS_00149397	XLOC_080941	XLOC_080941	-	novel	Novel_lncRNA	chr15	55023076	55023301	-	2	204	47	0	0	0	0.438874	0	0	0	0.146291	-4.42931	0.418886	1
ENST00000524275	ENSG00000253507	AC104257.1	-	lincRNA	Annotated_lncRNA	chr8	131308545	131317632	+	5	884	81	0	0	0	0	0	0	--	--	--	--	--	--	--
ENST00000524277	ENSG00000113140	SPARC	Kazal domain||SPARC/Testican, calcium-binding domain||Kazal domain superfamily||Osteonectin-like, conserved site||SPARC||EF-Hand 1, calcium-binding site||Follistatin-like, N-terminal||Follistatin/Osteonectin EGF domain||EF-hand domain pair	protein_coding	Annotated_lncRNA	chr5	151667474	151671829	-	3	505	167	0	0	0.515405	0.129723	0.064922	0.204223	0.171802	0.132956	0.359446	0.907817	1	--	ENSG00000174227,ENSG00000198793,ENSG00000126934,ENSG00000124194,ENSG00000160679,ENSG00000168961,ENSG00000177291,ENSG00000147905,ENSG00000203772,ENSG00000124785,ENSG00000166170,ENSG00000110367,ENSG00000155729,ENSG00000215717,ENSG00000118096,ENSG00000177034,ENSG00000110203,ENSG00000162927,ENSG00000228300,ENSG00000179889,ENSG00000171490,ENSG00000173264,ENSG00000087842,ENSG00000128052,ENSG00000256660…
ENST00000481501	ENSG00000109113	RAB34	Small GTPase superfamily||-||P-loop containing nucleoside triphosphate hydrolase||Small GTP-binding protein domain	protein_coding	Annotated_lncRNA	chr17	28715439	28716373	-	3	711	143	0	0	0	0	0	0	--	--	--	--	--	--	--
ENST00000481500	ENSG00000168385	2022-09-02	Septin 2||Septin||-||P-loop containing nucleoside triphosphate hydrolase||Septin-type guanine nucleotide-binding (G) domain	protein_coding	Annotated_lncRNA	chr2	241337720	241346602	+	4	756	162	0.670216	0.634952	0.540671	0.939388	0.381996	0.594006	0.61528	0.638463	-0.0904461	0.963585	1	--	ENSG00000182196,ENSG00000005483,ENSG00000267179,ENSG00000132570,ENSG00000178150,ENSG00000131379,ENSG00000144278
ENST00000481505	ENSG00000075651	PLD1	PH-like domain superfamily||PX domain superfamily||Phospholipase D-like domain||Phospholipase D, eukaryotic type||Phox homologous domain||Phospholipase D/Transphosphatidylase||Phospholipase D family||Pleckstrin homology domain||-	protein_coding	Annotated_lncRNA	chr3	171688695	171708870	-	4	491	162	0.260446	0.300793	0.180969	0.084669	0.344044	0.250106	0.247403	0.226273	0.0832651	0.967183	1	--	ENSG00000188958,ENSG00000183011,ENSG00000132010,ENSG00000142327,ENSG00000213793,ENSG00000118162,ENSG00000282278,ENSG00000173706,ENSG00000109084,ENSG00000128510
ENST00000486736	ENSG00000006607	FARP2	FERM/acyl-CoA-binding protein superfamily||Ezrin/radixin/moesin-like||PH-like domain superfamily||Band 4.1 domain||FERM superfamily, second domain||Dbl homology (DH) domain superfamily||FERM, N-terminal||FERM central domain||Pleckstrin homology domain||Dbl homology (DH) domain||FERM conserved site||FERM domain||Ubiquitin-like domain superfamily||FERM adjacent (FA)||FERM, C-terminal PH-like domain	protein_coding	Annotated_lncRNA	chr2	241484090	241491649	+	4	578	160	0.072992	0	0	0	0.011843	0	0.0243307	0.00394767	2.42304	0.608657	1
ENST00000486734	ENSG00000158552	ZFAND2B	AN1-like Zinc finger||Zinc finger, AN1-type||Ubiquitin interacting motif||-	protein_coding	Annotated_lncRNA	chr2	219206812	219208875	+	6	889	149	0	0.193991	0	0.107455	0.087646	0.061531	0.0646637	0.085544	-0.45302	0.877729	1	--	ENSG00000110066,ENSG00000172062,ENSG00000148488,ENSG00000108774,ENSG00000167895,ENSG00000204438,ENSG00000083807,ENSG00000162065,ENSG00000149926,ENSG00000181031,ENSG00000143252,ENSG00000157992,ENSG00000149548,ENSG00000213523,ENSG00000162825,ENSG00000169155,ENSG00000172765,ENSG00000141560,ENSG00000070778,ENSG00000104892,ENSG00000186063,ENSG00000161551,ENSG00000137496,ENSG00000160404,ENSG00000148572…
ENST00000638437	ENSG00000230590	FTX	-	lincRNA	Annotated_lncRNA	chrX	73946555	74012945	-	4	12267	149	0.084469	0	0.075462	0.087666	0	0.085006	0.0533103	0.0575573	-0.170213	0.955526	1
ENST00000638436	ENSG00000163637	PRICKLE2	LIM3 prickle||PET prickle||LIM1 prickle||Zinc finger, LIM-type||LIM2 prickle||PET domain	protein_coding	Annotated_lncRNA	chr3	64095741	64100186	-	1	4446	309	0	0.019342	0	0	0.011844	0	0.00644733	0.003948	0.658905	0.944996	1
ENST00000555282	ENSG00000258913	AL590079.1	-	lincRNA	Annotated_lncRNA	chr14	104223614	104243747	+	2	854	87	0	0	0	0	0	0	--	--	--	--	--	--	--
ENST00000486738	ENSG00000102119	EMD	LEM domain||LEM/LEM-like domain superfamily||Emerin||-	protein_coding	Annotated_lncRNA	chrX	154379341	154381279	+	4	1284	241	0	0	0	0	0	0	--	--	--	--	--	--	--
ENST00000555284	ENSG00000140022	STON2	Stonin||-||Mu homology domain||Stonin-2, N-terminal||Stonin-2||AP-2 complex subunit mu, C-terminal superfamily||Stonin homology	protein_coding	Annotated_lncRNA	chr14	81270429	81278818	-	2	2362	741	0	0.148541	0.056501	0.15245	0	0	0.0683473	0.0508167	0.440633	0.906693	1	--	ENSG00000133275,ENSG00000215131,ENSG00000106244,ENSG00000241258,ENSG00000196793,ENSG00000176024,ENSG00000168646,ENSG00000164209,ENSG00000005156,ENSG00000136960,ENSG00000176531,ENSG00000176532,ENSG00000157999,ENSG00000183722,ENSG00000143376,ENSG00000099617,ENSG00000150991,ENSG00000186919,ENSG00000258839,ENSG00000167644,ENSG00000102226,ENSG00000161671,ENSG00000189375,ENSG00000136243,ENSG00000166233…
TCONS_00169071	ENSG00000103091	WDR59	G-protein beta WD-40 repeat||WD40 repeat, conserved site||WD40/YVTN repeat-like-containing domain superfamily||-||RWD domain||Ubiquitin-conjugating enzyme/RWD-like||WD40-repeat-containing domain||WD40-repeat-containing domain superfamily||WD40 repeat||GATOR complex protein WDR59	protein_coding	Novel_lncRNA	chr16	74999061	75108041	-	5	1636	330	0.460318	0.160247	0.395444	0.147758	0.528818	0.448786	0.33867	0.375121	-0.198053	0.904453	1	--	ENSG00000151657,ENSG00000102226,ENSG00000176024,ENSG00000257093,ENSG00000198939,ENSG00000164209,ENSG00000129646,ENSG00000005156,ENSG00000176532,ENSG00000183722,ENSG00000143376,ENSG00000099617,ENSG00000186919,ENSG00000258839,ENSG00000153487,ENSG00000167644,ENSG00000100211,ENSG00000069122,ENSG00000132603,ENSG00000136243,ENSG00000154479,ENSG00000166233,ENSG00000126803,ENSG00000160951,ENSG00000162078…
TCONS_00169070	ENSG00000103091	WDR59	G-protein beta WD-40 repeat||WD40 repeat, conserved site||WD40/YVTN repeat-like-containing domain superfamily||-||RWD domain||Ubiquitin-conjugating enzyme/RWD-like||WD40-repeat-containing domain||WD40-repeat-containing domain superfamily||WD40 repeat||GATOR complex protein WDR59	protein_coding	Novel_lncRNA	chr16	74999061	75084557	-	2	1164	330	0	0.269405	0.076361	0	0	0	0.115255	0	12.4041	0.00597683	0.258118
ENST00000607450	ENSG00000271848	AC073389.2	-	antisense	Annotated_lncRNA	chr10	73654100	73674719	+	3	441	121	0	0	0.103444	0	0	0.113327	0.0344813	0.0377757	-0.168902	0.972164	1
ENST00000579286	ENSG00000072778	ACADVL	Acyl-CoA dehydrogenase/oxidase C-terminal||Acyl-CoA dehydrogenase, conserved site||Acyl-CoA dehydrogenase/oxidase, N-terminal and middle domain superfamily||Acyl-CoA dehydrogenase/oxidase, N-terminal domain superfamily||-||Acyl-CoA dehydrogenase-like, C-terminal||Acyl-CoA oxidase/dehydrogenase, central domain||Acyl-CoA dehydrogenase/oxidase, N-terminal	protein_coding	Annotated_lncRNA	chr17	7219878	7222081	+	7	933	194	0.127267	11.9713	8.5984	11.3559	2.64878	1.41282	6.89898	5.13918	0.442386	0.830626	1	--	ENSG00000169750,ENSG00000215131,ENSG00000106244,ENSG00000241258,ENSG00000103549,ENSG00000170540,ENSG00000162368,ENSG00000138386,ENSG00000176531,ENSG00000150459,ENSG00000185219,ENSG00000150991,ENSG00000113595,ENSG00000168301,ENSG00000187753,ENSG00000161671,ENSG00000111863,ENSG00000165288,ENSG00000126803,ENSG00000132600,ENSG00000166169,ENSG00000166736,ENSG00000170920,ENSG00000100592,ENSG00000153914…
ENST00000630609	ENSG00000228956	SATB1-AS1	-	processed_transcript	Annotated_lncRNA	chr3	18527187	18607178	+	2	320	63	0	0	0	0	0	0	--	--	--	--	--	--	--
ENST00000579285	ENSG00000264914	AC015845.1	-	antisense	Annotated_lncRNA	chr17	57912333	57922581	+	2	335	55	0	0	0	0	0	0	--	--	--	--	--	--	--
ENST00000635233	ENSG00000237480	AL355306.2	-	lincRNA	Annotated_lncRNA	chr1	105956740	106063067	+	8	1903	134	0	0	0	0	0	0	--	--	--	--	--	--	--
ENST00000630607	ENSG00000114062	UBE3A	-||HECT domain||Ubiquitin-protein ligase E3A||HECT, E3 ligase catalytic domain||Ubiquitin-protein ligase E3A, N-terminal zinc-binding domain	protein_coding	Annotated_lncRNA	chr15	25375580	25408713	-	3	1873	110	1.3277	0.341663	2.22476	1.75333	1.99996	1.78655	1.29804	1.84661	-0.535556	0.743547	1	--	ENSG00000131737,ENSG00000167797,ENSG00000172613,ENSG00000160124,ENSG00000163497,ENSG00000106331,ENSG00000129933,ENSG00000284917,ENSG00000153560,ENSG00000064270,ENSG00000212722,ENSG00000269858,ENSG00000137502,ENSG00000179627,ENSG00000223601,ENSG00000174989,ENSG00000241563,ENSG00000145626,ENSG00000112312,ENSG00000187583,ENSG00000250745,ENSG00000225698,ENSG00000144596,ENSG00000171815,ENSG00000173366…
ENST00000607456	ENSG00000239482	AC112487.1	-	lincRNA	Annotated_lncRNA	chr3	112307121	112330324	+	5	419	36	0	0	0	0	0	0	--	--	--	--	--	--	--
ENST00000474030	ENSG00000115718	PROC	EGF-type aspartate/asparagine hydroxylation site||EGF-like domain||Peptidase S1A, coagulation factor VII/IX/X/C/Z||Gamma-carboxyglutamic acid-rich (GLA) domain||Peptidase S1A, chymotrypsin family||EGF-like calcium-binding domain||-||EGF-like calcium-binding, conserved site||Coagulation factor-like, Gla domain superfamily||Serine proteases, trypsin family, histidine active site||EGF-like, conserve…	protein_coding	Annotated_lncRNA	chr2	127418427	127423097	+	4	501	166	0	0	0	0	0	0.033462	0	0.011154	-4.98486	0.3676	1
ENST00000429850	ENSG00000236467	KCNMA1-AS1	-	antisense	Annotated_lncRNA	chr10	76888044	76905131	+	2	3566	124	0	0	0.007948	0	0	0	0.00264933	0	4.78337	0.374054	1
ENST00000429853	ENSG00000229262	AL160411.1	-	antisense	Annotated_lncRNA	chr20	18059493	18071008	+	2	400	77	0	0	0	0	0	0	--	--	--	--	--	--	--
ENST00000497080	ENSG00000115839	RAB3GAP1	Rab3 GTPase-activating protein catalytic subunit	protein_coding	Annotated_lncRNA	chr2	135168548	135169977	+	2	446	80	1.55669	0	1.33085	1.11414	1.45254	0.720044	0.962515	1.09557	-0.228	0.928615	1	--	ENSG00000203618,ENSG00000269026,ENSG00000164500,ENSG00000113558,ENSG00000198354,ENSG00000131080,ENSG00000123892,ENSG00000172594,ENSG00000100170,ENSG00000255408,ENSG00000248483,ENSG00000164144,ENSG00000154240,ENSG00000108219,ENSG00000071243,ENSG00000140577,ENSG00000174776,ENSG00000086289,ENSG00000136449,ENSG00000235194,ENSG00000147059,ENSG00000159450,ENSG00000087008,ENSG00000072071,ENSG00000184428…
ENST00000497084	ENSG00000163681	SLMAP	Forkhead-associated (FHA) domain||SMAD/FHA domain superfamily||Sarcolemmal membrane-associated protein	protein_coding	Annotated_lncRNA	chr3	57916981	57926290	+	3	678	140	0.167789	1.99818	0.583121	0.643326	0.687084	1.08129	0.916363	0.8039	0.164706	0.934202	1	--	ENSG00000188580,ENSG00000269026,ENSG00000198354,ENSG00000122254,ENSG00000131080,ENSG00000162341,ENSG00000172594,ENSG00000108774,ENSG00000121406,ENSG00000248483,ENSG00000185332,ENSG00000164144,ENSG00000154240,ENSG00000108219,ENSG00000143252,ENSG00000086289,ENSG00000122025,ENSG00000174844,ENSG00000147059,ENSG00000154655,ENSG00000215045,ENSG00000123191,ENSG00000175348,ENSG00000160838,ENSG00000184428…
ENST00000429859	ENSG00000223745	CCDC18-AS1	-	processed_transcript	Annotated_lncRNA	chr1	93264676	93337392	-	5	418	102	0	0.40009	0.025235	0.003619	0	0.003016	0.141775	0.00221167	5.91553	0.0855089	0.706485	--	ENSG00000106410,ENSG00000205864,ENSG00000133321,ENSG00000140955,ENSG00000205869,ENSG00000137080,ENSG00000125831,ENSG00000184434,ENSG00000166689,ENSG00000102908,ENSG00000189269,ENSG00000106483,ENSG00000157224,ENSG00000131059,ENSG00000005812,ENSG00000158113,ENSG00000166446,ENSG00000039068,ENSG00000126583,ENSG00000165494,ENSG00000196767,ENSG00000273496,ENSG00000160716,ENSG00000163081,ENSG00000176540…
ENST00000497088	ENSG00000137776	SLTM	SAP domain superfamily||Nucleotide-binding alpha-beta plait domain superfamily||SAP domain||SAFB-like transcription modulator||-||RNA-binding domain superfamily||RNA recognition motif domain	protein_coding	Annotated_lncRNA	chr15	58893926	58899083	-	5	716	189	0	0.156909	0	0	0	0	0.052303	0	7.22841	0.184094	0.958833
ENST00000470826	ENSG00000077782	FGFR1	Tyrosine-protein kinase, catalytic domain||Fibroblast growth factor receptor 1, catalytic domain||Protein kinase-like domain superfamily||-||Protein kinase domain||Serine-threonine/tyrosine-protein kinase, catalytic domain||Immunoglobulin subtype 2||Immunoglobulin subtype||Immunoglobulin-like fold||Tyrosine-protein kinase, active site||Immunoglobulin I-set||Fibroblast growth factor receptor famil…	protein_coding	Annotated_lncRNA	chr8	38423313	38468308	-	6	2281	440	0.213472	2.65379	1.42315	1.6163	3.27084	2.018	1.43014	2.30171	-0.694154	0.673786	1	--	ENSG00000120647,ENSG00000232070,ENSG00000147601,ENSG00000134884,ENSG00000184716,ENSG00000177873,ENSG00000103995,ENSG00000115053,ENSG00000143878,ENSG00000135945
ENST00000480127	ENSG00000065618	COL17A1	-||Collagen triple helix repeat	protein_coding	Annotated_lncRNA	chr10	104055176	104055969	-	2	414	77	0	0	0	0	0	0	--	--	--	--	--	--	--
ENST00000562552	ENSG00000166548	TK2	Deoxynucleoside kinase||Deoxynucleoside kinase domain||-||P-loop containing nucleoside triphosphate hydrolase	protein_coding	Annotated_lncRNA	chr16	66511684	66518142	-	4	898	124	0.035264	0.07396	7e-06	0.048497	0.060964	0.040527	0.0364103	0.049996	-0.480345	0.838177	1	--	ENSG00000116213,ENSG00000256223,ENSG00000198270,ENSG00000189159,ENSG00000176049,ENSG00000155957,ENSG00000120798,ENSG00000147862,ENSG00000111642,ENSG00000024422,ENSG00000149084,ENSG00000149591,ENSG00000177054,ENSG00000071242,ENSG00000212719,ENSG00000285437,ENSG00000141560,ENSG00000196275,ENSG00000167721,ENSG00000228474,ENSG00000204086,ENSG00000172476,ENSG00000117724,ENSG00000112659,ENSG00000147548…
ENST00000535405	ENSG00000136003	ISCU	ISC system FeS cluster assembly, IscU scaffold||-||NIF system FeS cluster assembly, NifU, N-terminal	protein_coding	Annotated_lncRNA	chr12	108562617	108567444	+	4	819	116	0.288131	0.110543	1.78995	0.459141	0.199961	1.55986	0.729543	0.739654	-0.0483451	0.982826	1	--	ENSG00000116212,ENSG00000137166,ENSG00000141378,ENSG00000122884,ENSG00000027697,ENSG00000185499,ENSG00000111669,ENSG00000048540,ENSG00000175868,ENSG00000169247,ENSG00000254536,ENSG00000163960,ENSG00000074276,ENSG00000065135,ENSG00000072195,ENSG00000040199,ENSG00000125107,ENSG00000127990,ENSG00000217442,ENSG00000182118,ENSG00000185973,ENSG00000113249,ENSG00000166598,ENSG00000134333,ENSG00000090520…
ENST00000535402	ENSG00000139044	B4GALNT3	PA14 domain||Chondroitin N-acetylgalactosaminyltransferase||Nucleotide-diphospho-sugar transferases||PA14/GLEYA domain	protein_coding	Annotated_lncRNA	chr12	552075	563498	+	8	4590	584	0	0	0	0	0	0	--	--	--	--	--	--	--
ENST00000570110	ENSG00000140525	FANCI	-||FANCI solenoid 1 domain||FANCI solenoid 3 domain||FANCI helical domain 1||Fanconi anemia group I protein||FANCI solenoid 1 cap||FANCI solenoid 4 domain||FANCI solenoid 2 domain||FANCI helical domain 2	protein_coding	Annotated_lncRNA	chr15	89244008	89259068	+	3	528	84	0	0	0.09357	0.02774	0	0.024527	0.03119	0.0174223	0.817169	0.826008	1
ENST00000593586	ENSG00000174521	TTC9B	Tetratricopeptide repeat-containing domain||Tetratricopeptide-like helical domain superfamily||Peptidyl-prolyl cis-trans isomerase, FKBP-type||Tetratricopeptide repeat 2||Tetratricopeptide repeat	protein_coding	Annotated_lncRNA	chr19	40216060	40218382	-	1	2323	303	0.016397	0.024679	0	0.042301	0	0	0.013692	0.0141003	-0.0472466	1	1
ENST00000593581	ENSG00000269386	RAB11B-AS1	-	antisense	Annotated_lncRNA	chr19	8374379	8390685	-	3	1013	303	2.02897	2.17369	1.51292	2.01852	0.961316	1.94427	1.90519	1.64137	0.170809	0.917707	1	--	ENSG00000188488,ENSG00000148604,ENSG00000172349,ENSG00000171408,ENSG00000254466,ENSG00000116218,ENSG00000180834,ENSG00000133328,ENSG00000244234,ENSG00000215262,ENSG00000128513,ENSG00000131791,ENSG00000163515,ENSG00000100565,ENSG00000173991,ENSG00000104804,ENSG00000133863,ENSG00000158985,ENSG00000229415,ENSG00000121486,ENSG00000204381,ENSG00000128709,ENSG00000090534,ENSG00000162877,ENSG00000104140…
ENST00000593580	ENSG00000105697	HAMP	Hepcidin	protein_coding	Annotated_lncRNA	chr19	35282517	35285140	+	1	2624	148	0	0.009633	0.054008	0.010332	0.073367	0.000996	0.0212137	0.0282317	-0.459803	0.902822	1	--	ENSG00000188488,ENSG00000165730,ENSG00000136274,ENSG00000189114,ENSG00000169733,ENSG00000121486,ENSG00000120471,ENSG00000180834,ENSG00000167105,ENSG00000133328,ENSG00000114638,ENSG00000165462,ENSG00000095485,ENSG00000121905,ENSG00000173991,ENSG00000175143,ENSG00000165219,ENSG00000119509,ENSG00000171408,ENSG00000138083,ENSG00000155256,ENSG00000128709,ENSG00000261308,ENSG00000144868,ENSG00000171130…
ENST00000593588	ENSG00000269635	AC004257.1	-	lincRNA	Annotated_lncRNA	chr19	15221015	15222297	-	2	277	64	0	0	0	0	0	0	--	--	--	--	--	--	--
ENST00000565010	ENSG00000103326	CAPN15	Cysteine peptidase, cysteine active site||Zinc finger, RanBP2-type superfamily||Papain-like cysteine peptidase superfamily||Zinc finger, RanBP2-type||Peptidase C2, calpain family||Peptidase C2, calpain, catalytic domain||-	protein_coding	Annotated_lncRNA	chr16	552297	554636	+	3	1952	238	0.149909	0.225332	0.120959	0.201594	0.22482	0.149481	0.1654	0.191965	-0.237508	0.913926	1	--	ENSG00000168994,ENSG00000137310,ENSG00000189159,ENSG00000234776,ENSG00000157800,ENSG00000155957,ENSG00000183185,ENSG00000147862,ENSG00000087365,ENSG00000108654,ENSG00000196865,ENSG00000149084,ENSG00000244623,ENSG00000177981,ENSG00000108468,ENSG00000183508,ENSG00000165197,ENSG00000013288,ENSG00000105429,ENSG00000176200,ENSG00000141522,ENSG00000103353,ENSG00000212719,ENSG00000107021,ENSG00000198624…
ENST00000565011	ENSG00000140474	ULK3	MIT||Protein kinase, ATP binding site||Protein kinase-like domain superfamily||Protein kinase domain||-||Serine/threonine-protein kinase, active site||MIT domain superfamily	protein_coding	Annotated_lncRNA	chr15	74840265	74842676	-	5	886	180	0	0	0	0	0.009114	0.118496	0	0.0425367	-5.96236	0.173279	0.938103
TCONS_00327921	ENSG00000159733	ZFYVE28	Zinc finger, FYVE-related||Zinc finger, FYVE/PHD-type||-||FYVE zinc finger||Zinc finger, RING/FYVE/PHD-type	protein_coding	Novel_lncRNA	chr4	2370999	2412839	-	2	414	107	0.732357	0.668834	0.117189	0.056071	0	0	0.506127	0.0186903	4.72157	0.120338	0.808183	--	ENSG00000162066,ENSG00000248920,ENSG00000264343,ENSG00000132953,ENSG00000274874,ENSG00000136689,ENSG00000128271,ENSG00000125409,ENSG00000138246,ENSG00000225614,ENSG00000186191,ENSG00000043143,ENSG00000196247,ENSG00000084628,ENSG00000213928,ENSG00000161547,ENSG00000198930,ENSG00000250913,ENSG00000158874,ENSG00000168811,ENSG00000255398,ENSG00000197561,ENSG00000114529,ENSG00000168348,ENSG00000188153…
ENST00000560021	ENSG00000104059	FAM189A1	CD20-like family||FAM189	protein_coding	Annotated_lncRNA	chr15	29123315	29196687	-	8	1380	410	0	0	0	0	0	0	--	--	--	--	--	--	--
ENST00000560023	ENSG00000140199	SLC12A6	K/Cl co-transporter 1||Amino acid permease/ SLC12A domain||-||K/Cl co-transporter||K/Cl co-transporter 3||SLC12A transporter family||SLC12A transporter, C-terminal	protein_coding	Annotated_lncRNA	chr15	34241063	34245340	-	4	550	127	0.971233	0.506851	0.672918	1.09045	1.36567	1.83248	0.717001	1.42954	-1.04432	0.600579	1	--	ENSG00000198795,ENSG00000172638,ENSG00000166685,ENSG00000164638,ENSG00000066777,ENSG00000153214,ENSG00000153721,ENSG00000236383,ENSG00000101132,ENSG00000143353,ENSG00000163807,ENSG00000176209,ENSG00000101639,ENSG00000067842,ENSG00000089685,ENSG00000163239,ENSG00000165533,ENSG00000115652,ENSG00000113328,ENSG00000261934,ENSG00000238083,ENSG00000157833,ENSG00000164338,ENSG00000109320,ENSG00000145425…
ENST00000554889	ENSG00000258516	AL133167.1	-	lincRNA	Annotated_lncRNA	chr14	95855548	95866405	-	2	806	112	0	0	0	0	0	0	--	--	--	--	--	--	--
ENST00000604677	ENSG00000237126	AC073254.1	-	antisense	Annotated_lncRNA	chr2	232586311	232591822	-	3	631	158	0	0	0	0	0	0	--	--	--	--	--	--	--
ENST00000454745	ENSG00000249459	ZNF286B	-||Zinc finger C2H2 superfamily||Zinc finger C2H2-type	protein_coding	Annotated_lncRNA	chr17	18681442	18682262	-	2	551	183	0	0.813062	0	0.044923	0	0.327484	0.271021	0.124136	1.00577	0.798108	1	--	ENSG00000188580,ENSG00000133321,ENSG00000122254,ENSG00000123892,ENSG00000205869,ENSG00000145244,ENSG00000255408,ENSG00000248483,ENSG00000235194,ENSG00000154240,ENSG00000108219,ENSG00000189269,ENSG00000167664,ENSG00000136449,ENSG00000159450,ENSG00000132740,ENSG00000260170,ENSG00000185332,ENSG00000132437,ENSG00000162961,ENSG00000267157,ENSG00000186453,ENSG00000188624,ENSG00000144452,ENSG00000113558…
ENST00000560029	ENSG00000245694	CRNDE	-	lincRNA	Annotated_lncRNA	chr16	54918870	54920616	-	2	659	57	0.071247	0.102095	0.263936	0.451139	0.109129	0.680585	0.145759	0.413618	-1.49752	0.493576	1	--	ENSG00000107862,ENSG00000092067,ENSG00000182180,ENSG00000134874,ENSG00000197061,ENSG00000152234,ENSG00000205981,ENSG00000215114,ENSG00000159917,ENSG00000175216,ENSG00000102100,ENSG00000197937,ENSG00000116991,ENSG00000117335,ENSG00000141696,ENSG00000149089,ENSG00000255423,ENSG00000168286,ENSG00000106780,ENSG00000204104,ENSG00000164023,ENSG00000176142,ENSG00000059691,ENSG00000160213,ENSG00000145555…
ENST00000497556	ENSG00000105726	ATP13A1	P-type ATPase, subfamily V||P-type ATPase||P-type ATPase, transmembrane domain superfamily||HAD-like superfamily||P-type ATPase, phosphorylation site||-||P-type ATPase, cytoplasmic domain N||P-type ATPase, A domain superfamily||HAD superfamily	protein_coding	Annotated_lncRNA	chr19	19645203	19655451	-	15	2442	593	2.14467	0.507969	0.511605	0.411991	0.328738	0.801966	1.05475	0.514232	0.948733	0.630048	1	--	ENSG00000230873,ENSG00000171403,ENSG00000242515,ENSG00000198090,ENSG00000162068,ENSG00000117215,ENSG00000170523,ENSG00000101443,ENSG00000254126,ENSG00000183434,ENSG00000198554,ENSG00000204120,ENSG00000243073,ENSG00000198326,ENSG00000119965,ENSG00000173597,ENSG00000198851,ENSG00000105971,ENSG00000182053,ENSG00000198390,ENSG00000139865,ENSG00000188324,ENSG00000183291,ENSG00000166220,ENSG00000130701…
TCONS_00452366	ENSG00000119509	INVS	Ankyrin repeat-containing domain||Ankyrin repeat-containing domain superfamily||Ankyrin repeat||IQ motif, EF-hand binding site	protein_coding	Novel_lncRNA	chr9	100284063	100327957	+	12	4298	385	0	0.210806	0.372602	0	0.154576	0	0.194469	0.0515253	1.94398	0.588628	1
TCONS_00452364	ENSG00000119509	INVS	Ankyrin repeat-containing domain||Ankyrin repeat-containing domain superfamily||Ankyrin repeat||IQ motif, EF-hand binding site	protein_coding	Novel_lncRNA	chr9	100284063	100302637	+	6	3124	315	0.280285	0.573769	1.00253	1.01358	0.743036	0.905209	0.618861	0.887274	-0.531835	0.771487	1	--	ENSG00000177807,ENSG00000183034,ENSG00000096746,ENSG00000182327,ENSG00000124203,ENSG00000171564,ENSG00000222009,ENSG00000116996,ENSG00000166851,ENSG00000168872,ENSG00000143443,ENSG00000180347,ENSG00000101353,ENSG00000102021,ENSG00000114439,ENSG00000153822,ENSG00000095596,ENSG00000205329,ENSG00000147596,ENSG00000204969,ENSG00000136546,ENSG00000161179,ENSG00000213689,ENSG00000239620,ENSG00000147408…
TCONS_00452365	ENSG00000119509	INVS	Ankyrin repeat-containing domain||Ankyrin repeat-containing domain superfamily||Ankyrin repeat||IQ motif, EF-hand binding site	protein_coding	Novel_lncRNA	chr9	100284063	100327957	+	12	4347	485	0.233808	0	0	0.097551	0.679277	0.138424	0.077936	0.305084	-2.06483	0.491325	1	--	ENSG00000156140,ENSG00000187905,ENSG00000185046,ENSG00000144579,ENSG00000188295,ENSG00000152137,ENSG00000196090,ENSG00000019991,ENSG00000189182,ENSG00000146904,ENSG00000172139,ENSG00000196544,ENSG00000174482,ENSG00000136267,ENSG00000146674,ENSG00000075673,ENSG00000258643,ENSG00000128310,ENSG00000171243,ENSG00000174899,ENSG00000198482,ENSG00000134376,ENSG00000143365,ENSG00000149922,ENSG00000163793…
ENST00000445647	ENSG00000234952	AL139121.1	-	lincRNA	Annotated_lncRNA	chr10	117735313	117736407	+	2	244	80	0	0	0	0	0	0	--	--	--	--	--	--	--
ENST00000343376	ENSG00000267673	FDX2	Beta-grasp domain superfamily||Adrenodoxin, iron-sulphur binding site||2Fe-2S ferredoxin-like superfamily||Adrenodoxin||2Fe-2S ferredoxin-type iron-sulfur binding domain	protein_coding	Annotated_lncRNA	chr19	10310496	10316013	-	4	614	178	0.004011	0.003683	0.013758	0.034762	0.010918	0.032138	0.00715067	0.0259393	-1.54466	0.449166	1	--	ENSG00000152234,ENSG00000182180,ENSG00000197063,ENSG00000164815,ENSG00000076984,ENSG00000183010,ENSG00000175318,ENSG00000155189,ENSG00000173976,ENSG00000169740,ENSG00000213588,ENSG00000117335,ENSG00000015475,ENSG00000053372,ENSG00000165506,ENSG00000100056,ENSG00000204104,ENSG00000151006,ENSG00000130956,ENSG00000141441,ENSG00000146731,ENSG00000137693,ENSG00000137815,ENSG00000070061,ENSG00000119541…
ENST00000478911	ENSG00000102710	SUPT20H	-||Transcription factor Spt20	protein_coding	Annotated_lncRNA	chr13	37025830	37028304	-	3	591	73	0.654571	1.04294	0.427467	1.17735	0.942792	0.637407	0.708325	0.919184	-0.399249	0.844522	1	--	ENSG00000103404,ENSG00000174010,ENSG00000254469,ENSG00000130193,ENSG00000104218,ENSG00000165948,ENSG00000172831,ENSG00000172830,ENSG00000179873,ENSG00000128805,ENSG00000166794,ENSG00000102882,ENSG00000203797,ENSG00000139200,ENSG00000152464,ENSG00000118514,ENSG00000070476,ENSG00000130811,ENSG00000150593,ENSG00000067829,ENSG00000124664,ENSG00000215305,ENSG00000197121,ENSG00000068323,ENSG00000078061…
ENST00000628778	ENSG00000228956	SATB1-AS1	-	processed_transcript	Annotated_lncRNA	chr3	18465983	18764914	+	7	761	82	0	0	0	0	0	0	--	--	--	--	--	--	--
ENST00000628775	ENSG00000226674	TEX41	-	lincRNA	Annotated_lncRNA	chr2	145023253	145182649	+	4	699	70	0	0	0	0	0	0	--	--	--	--	--	--	--
TCONS_00174139	ENSG00000172301	COPRS	-||Coordinator of PRMT5 and differentiation stimulator	protein_coding	Novel_lncRNA	chr17	31858428	31859303	+	2	287	95	0	0	0.749905	0.110325	0.631145	0	0.249968	0.247157	0.0752979	0.993054	1	--	ENSG00000167105,ENSG00000148604,ENSG00000189114,ENSG00000130649,ENSG00000120471,ENSG00000120333,ENSG00000122481,ENSG00000131738,ENSG00000205517,ENSG00000183054,ENSG00000165462,ENSG00000132406,ENSG00000132837,ENSG00000254979,ENSG00000175143,ENSG00000092445,ENSG00000277399,ENSG00000164040,ENSG00000138083,ENSG00000145041,ENSG00000155256,ENSG00000128709,ENSG00000164048,ENSG00000178055,ENSG00000101400…
ENST00000628773	ENSG00000181123	AC004832.1	-	antisense	Annotated_lncRNA	chr22	30483139	30486366	+	3	799	128	0	0	0	0	0	0	--	--	--	--	--	--	--
ENST00000512928	ENSG00000120733	KDM3B	-||JmjC domain	protein_coding	Annotated_lncRNA	chr5	138372793	138381748	+	5	627	158	0.576136	0.409363	0.134167	0.365869	0.26998	0.291504	0.373222	0.309118	0.210404	0.918172	1	--	ENSG00000166225,ENSG00000011083,ENSG00000112031,ENSG00000132326,ENSG00000171016,ENSG00000006016,ENSG00000145247,ENSG00000139567,ENSG00000145248,ENSG00000205702,ENSG00000138080,ENSG00000047410,ENSG00000196440,ENSG00000117620,ENSG00000186583,ENSG00000115596,ENSG00000164902,ENSG00000093010,ENSG00000181513,ENSG00000178188,ENSG00000155876,ENSG00000137269,ENSG00000160299,ENSG00000130024,ENSG00000112799…
ENST00000489755	ENSG00000162384	C1orf123	Protein of unknown function DUF866, eukaryotic	protein_coding	Annotated_lncRNA	chr1	53216786	53219027	-	3	720	151	0.166593	0.112727	0.066493	0.095422	0.112355	0.209108	0.115271	0.138962	-0.356255	0.877045	1	--	ENSG00000137312,ENSG00000151883,ENSG00000163714,ENSG00000166260,ENSG00000096080,ENSG00000173890,ENSG00000244734,ENSG00000107554,ENSG00000111058,ENSG00000169683,ENSG00000198798,ENSG00000272398,ENSG00000134824,ENSG00000136305,ENSG00000213203,ENSG00000131196,ENSG00000102543,ENSG00000196659,ENSG00000160712,ENSG00000197905,ENSG00000117305,ENSG00000128283,ENSG00000133872,ENSG00000075340,ENSG00000205086…
ENST00000405223	ENSG00000152527	PLEKHH2	PH-like domain superfamily||Band 4.1 domain||FERM superfamily, second domain||FERM/acyl-CoA-binding protein superfamily||FERM central domain||MyTH4 domain superfamily||Pleckstrin homology domain||FERM domain||MyTH4 domain||-	protein_coding	Annotated_lncRNA	chr2	43637300	43741365	+	21	3623	1081	0	0	0	0	0.021801	0	0	0.007267	-8.69379	0.110534	0.779646
ENST00000518988	ENSG00000253535	AC120193.1	-	antisense	Annotated_lncRNA	chr8	24295814	24387515	-	4	741	99	0	0.252134	0.345589	0.299109	0.012771	0.272792	0.199241	0.194891	0.0251542	0.991619	1	--	ENSG00000233436,ENSG00000258223,ENSG00000167104,ENSG00000087258,ENSG00000123307,ENSG00000125522,ENSG00000198498,ENSG00000205436,ENSG00000089169,ENSG00000226650,ENSG00000166448,ENSG00000273111,ENSG00000165799,ENSG00000101448,ENSG00000021852,ENSG00000273540,ENSG00000158055,ENSG00000103184,ENSG00000115221,ENSG00000054938,ENSG00000116678,ENSG00000171928,ENSG00000238243,ENSG00000096006,ENSG00000181803…
ENST00000552266	ENSG00000170515	PA2G4	PA2G4 family||Winged helix-like DNA-binding domain superfamily||Peptidase M24||Peptidase M24A, methionine aminopeptidase, subfamily 2, binding site||Creatinase/aminopeptidase-like||Winged helix DNA-binding domain superfamily	protein_coding	Annotated_lncRNA	chr12	56110565	56111509	+	2	779	78	0.169376	0.411513	0.232246	0.342499	0.280335	0.296157	0.271045	0.30633	-0.172273	0.940349	1	--	ENSG00000051596,ENSG00000029725,ENSG00000083807,ENSG00000149548,ENSG00000226763,ENSG00000106701,ENSG00000198945,ENSG00000149201,ENSG00000162825,ENSG00000172765,ENSG00000181031,ENSG00000197465,ENSG00000088387,ENSG00000070778,ENSG00000010292,ENSG00000162601,ENSG00000023171,ENSG00000162065,ENSG00000132612
ENST00000518984	ENSG00000254293	AC026688.2	-	lincRNA	Annotated_lncRNA	chr5	154483917	154485929	-	2	1734	145	0	0	0	0	0	0	--	--	--	--	--	--	--
ENST00000490684	ENSG00000064225	ST3GAL6	Sialyltransferase||Glycosyl transferase family 29||-||GT29-like superfamiliy	protein_coding	Annotated_lncRNA	chr3	98763321	98773105	+	4	582	124	0.081291	0.176346	0.156383	0.304883	0.652503	0.345491	0.138007	0.434292	-1.66742	0.420897	1	--	ENSG00000095139,ENSG00000116062,ENSG00000178217,ENSG00000133138,ENSG00000075151,ENSG00000204248,ENSG00000100036,ENSG00000174306,ENSG00000170837,ENSG00000181751,ENSG00000186205,ENSG00000074317,ENSG00000140481,ENSG00000123643,ENSG00000170537,ENSG00000101220,ENSG00000181315,ENSG00000022976,ENSG00000149923,ENSG00000181444,ENSG00000158164,ENSG00000132535,ENSG00000186451,ENSG00000152595,ENSG00000135298…
ENST00000497856	ENSG00000129625	REEP5	TB2/DP1/HVA22-related protein||-	protein_coding	Annotated_lncRNA	chr5	112878085	112921514	-	5	1779	189	0.127053	0.138958	0.127649	0.188004	0.040704	0.263875	0.13122	0.164194	-0.372648	0.850789	1	--	ENSG00000198826,ENSG00000182512,ENSG00000137274,ENSG00000123472,ENSG00000152213,ENSG00000172273,ENSG00000198283,ENSG00000268223,ENSG00000172687,ENSG00000147586,ENSG00000172738,ENSG00000198690,ENSG00000153165
ENST00000490687	ENSG00000185013	NT5C1B	-||5-nucleotidase	protein_coding	Annotated_lncRNA	chr2	18583744	18587038	-	3	1768	316	0.021544	0	0	0	0	0	0.00718133	0	3.79274	0.505474	1
ENST00000450246	ENSG00000229491	AC136489.1	-	antisense	Annotated_lncRNA	chrX	45320458	45325580	+	6	736	95	0	0	0	0	0	0	--	--	--	--	--	--	--
ENST00000450247	ENSG00000235198	AC005871.1	-	lincRNA	Annotated_lncRNA	chr10	117562084	117572457	-	3	475	108	0	0	0	0	0	0	--	--	--	--	--	--	--
ENST00000488487	ENSG00000137274	BPHL	Alpha/Beta hydrolase fold||-||Alpha/beta hydrolase fold-1	protein_coding	Annotated_lncRNA	chr6	3126796	3152533	+	6	1137	168	0	0	0	0	0	0	--	--	--	--	--	--	--
ENST00000448834	ENSG00000234393	AL592546.1	-	antisense	Annotated_lncRNA	chr10	113710681	113719332	-	3	692	122	0	0.041422	0	0	0	0	0.0138073	0	6.10845	0.262274	1
ENST00000488485	ENSG00000198556	ZNF789	Krueppel-associated box||KRAB domain superfamily||Zinc finger C2H2 superfamily||Zinc finger C2H2-type||-	protein_coding	Annotated_lncRNA	chr7	99472892	99481301	+	3	1884	146	1.26899	0.013796	0.008301	0.861328	0.011246	0.014009	0.430364	0.295528	0.461813	0.862307	1	--	ENSG00000161807,ENSG00000115297,ENSG00000119878,ENSG00000133114,ENSG00000184860,ENSG00000101945,ENSG00000132855,ENSG00000164114,ENSG00000177191,ENSG00000152430,ENSG00000175536,ENSG00000129991,ENSG00000205726,ENSG00000131732,ENSG00000152932,ENSG00000123843,ENSG00000080189,ENSG00000143278,ENSG00000107438,ENSG00000221983,ENSG00000133169,ENSG00000170178,ENSG00000138669,ENSG00000285551,ENSG00000012124…
ENST00000488484	ENSG00000099901	RANBP1	-||Ran binding domain||PH-like domain superfamily	protein_coding	Annotated_lncRNA	chr22	20117524	20122684	+	3	699	169	1.5451	0.310868	0.328695	0.001753	0.003863	0.002814	0.728222	0.00281	7.19461	0.00919875	0.314407	--	ENSG00000230873,ENSG00000172421,ENSG00000171403,ENSG00000242515,ENSG00000198090,ENSG00000185651,ENSG00000162068,ENSG00000117215,ENSG00000101443,ENSG00000143603,ENSG00000254126,ENSG00000183434,ENSG00000133433,ENSG00000243073,ENSG00000198326,ENSG00000119965,ENSG00000198851,ENSG00000164175,ENSG00000182053,ENSG00000198390,ENSG00000139865,ENSG00000183291,ENSG00000162761,ENSG00000130701,ENSG00000196109…
ENST00000607000	ENSG00000122335	SERAC1	Alpha/Beta hydrolase fold||Armadillo-like helical||-||Armadillo-type fold	protein_coding	Annotated_lncRNA	chr6	158145920	158159298	-	5	2284	173	0.182173	0.196724	0.06422	0.454941	0.374097	0.242648	0.147706	0.357229	-1.31365	0.521735	1	--	ENSG00000164938,ENSG00000163882,ENSG00000127989,ENSG00000175416,ENSG00000118960,ENSG00000165792,ENSG00000126351,ENSG00000186283,ENSG00000186106,ENSG00000010671,ENSG00000275004,ENSG00000198324,ENSG00000076641,ENSG00000276410,ENSG00000159377,ENSG00000156711,ENSG00000164830,ENSG00000102879,ENSG00000085999,ENSG00000196961,ENSG00000164615,ENSG00000198931,ENSG00000077380,ENSG00000171812,ENSG00000213672…
ENST00000607001	ENSG00000272525	AC099522.2	-	lincRNA	Annotated_lncRNA	chr5	73497550	73498293	-	1	744	110	0.818284	0	0.685606	0.484281	0.214212	0.491228	0.501297	0.396574	0.257088	0.924225	1	--	ENSG00000104881,ENSG00000138161,ENSG00000204842,ENSG00000083807,ENSG00000285723,ENSG00000101442,ENSG00000232838,ENSG00000151743,ENSG00000136928,ENSG00000158079,ENSG00000141736,ENSG00000103021,ENSG00000162408,ENSG00000147601,ENSG00000100908,ENSG00000185055,ENSG00000185339,ENSG00000166164,ENSG00000107282,ENSG00000123136,ENSG00000174871,ENSG00000284922,ENSG00000174628,ENSG00000013297,ENSG00000274419…
ENST00000530549	ENSG00000249816	LINC00964	-	lincRNA	Annotated_lncRNA	chr8	124945996	124951094	+	2	443	65	0	0.376641	0	0	1.02709	0	0.125547	0.342363	-1.43816	0.747344	1
ENST00000607004	ENSG00000203930	LINC00632	-	antisense	Annotated_lncRNA	chrX	140709562	140714851	+	2	3475	117	0	0	0	0	0	0	--	--	--	--	--	--	--
ENST00000645960	ENSG00000242808	SOX2-OT	-	sense_overlapping	Annotated_lncRNA	chr3	180989773	181176513	+	4	1199	70	0	0	0	0	0	0	--	--	--	--	--	--	--
ENST00000494132	ENSG00000168397	ATG4B	Peptidase C54||Papain-like cysteine peptidase superfamily||-||Cysteine protease ATG4B, metazoa	protein_coding	Annotated_lncRNA	chr2	241670561	241671917	+	2	828	208	0.710354	1.15839	2.03114	0.875027	0.75878	0.816695	1.29996	0.816834	0.647312	0.753455	1	--	ENSG00000178078,ENSG00000197779,ENSG00000130054,ENSG00000053702,ENSG00000186184,ENSG00000148341,ENSG00000117054,ENSG00000157106,ENSG00000173320,ENSG00000188883,ENSG00000198064,ENSG00000186526,ENSG00000183785,ENSG00000157856,ENSG00000130755,ENSG00000139971,ENSG00000173744,ENSG00000107147,ENSG00000176547,ENSG00000160870,ENSG00000124602,ENSG00000101222,ENSG00000153495,ENSG00000180638,ENSG00000183715…
TCONS_00297967	ENSG00000188001	TPRG1	Inositol phosphatase||hSac2 domain	protein_coding	Novel_lncRNA	chr3	189003844	189101147	+	2	2112	146	0.825552	0.808051	0.287817	0.408066	0.365577	0.42214	0.640473	0.398594	0.631506	0.694473	1	--	ENSG00000132321,ENSG00000140749,ENSG00000162571,ENSG00000184735,ENSG00000121764,ENSG00000129951,ENSG00000126856,ENSG00000071991,ENSG00000006756,ENSG00000064787,ENSG00000105366,ENSG00000186854,ENSG00000128383,ENSG00000203812,ENSG00000278870,ENSG00000189051,ENSG00000100483,ENSG00000183784,ENSG00000132259,ENSG00000132026,ENSG00000090686,ENSG00000083937,ENSG00000187824,ENSG00000125409,ENSG00000215372…
ENST00000514134	ENSG00000249675	AC097487.1	-	lincRNA	Annotated_lncRNA	chr4	166388701	166526119	-	4	934	74	0	0	0	0	0	0	--	--	--	--	--	--	--
ENST00000592182	ENSG00000237298	TTN-AS1	-	antisense	Annotated_lncRNA	chr2	178527993	178538770	+	4	749	83	0	0.68051	0	0.311694	0.659817	0	0.226837	0.323837	-0.507127	0.889472	1
ENST00000592183	ENSG00000234352	AC009264.1	-	antisense	Annotated_lncRNA	chr7	136785832	137182107	-	4	534	159	0	0	0	0	0	0	--	--	--	--	--	--	--
ENST00000592180	ENSG00000154889	MPPE1	PGAP5/Cdc1/Ted1||Metallo-dependent phosphatase-like||Calcineurin-like phosphoesterase domain, ApaH type||-	protein_coding	Annotated_lncRNA	chr18	11893048	11897091	-	2	637	126	0.010483	0.355279	0.006811	0.289988	0.071298	0.146286	0.124191	0.169191	-0.446641	0.852625	1	--	ENSG00000075886,ENSG00000188747,ENSG00000170088,ENSG00000163492,ENSG00000010292,ENSG00000106330,ENSG00000151881,ENSG00000157450,ENSG00000162065,ENSG00000099326,ENSG00000181031,ENSG00000126214,ENSG00000285772,ENSG00000141639,ENSG00000167740,ENSG00000197465,ENSG00000172765,ENSG00000154222,ENSG00000143869,ENSG00000112309,ENSG00000087495,ENSG00000132589,ENSG00000176834,ENSG00000188037,ENSG00000137434…
ENST00000559702	ENSG00000259673	IQCH-AS1	-	lincRNA	Annotated_lncRNA	chr15	67520006	67521062	-	3	228	75	0	0.050288	0	0	0	0.022548	0.0167627	0.007516	0.998612	0.904441	1
TCONS_00297968	ENSG00000188001	TPRG1	Inositol phosphatase||hSac2 domain	protein_coding	Novel_lncRNA	chr3	189023260	189151136	+	4	1531	128	1.24483	0.420661	0.364224	0.444702	0.561901	0.352726	0.676573	0.45311	0.517463	0.745156	1	--	ENSG00000230873,ENSG00000242515,ENSG00000198090,ENSG00000162068,ENSG00000117215,ENSG00000101443,ENSG00000143603,ENSG00000254126,ENSG00000183434,ENSG00000198554,ENSG00000185176,ENSG00000243073,ENSG00000204677,ENSG00000169629,ENSG00000198326,ENSG00000096088,ENSG00000119965,ENSG00000198851,ENSG00000182053,ENSG00000126733,ENSG00000198390,ENSG00000139865,ENSG00000135917,ENSG00000166220,ENSG00000130701…
ENST00000506020	ENSG00000071205	ARHGAP10	GRAF2, SH3 domain||Rho GTPase activation protein||SH3-like domain superfamily||Pleckstrin homology domain||SH3 domain||Rho GTPase-activating protein 10||AH/BAR domain superfamily||Rho GTPase-activating protein domain||PH-like domain superfamily	protein_coding	Annotated_lncRNA	chr4	147946239	148072776	+	9	2131	372	1.12527	1.59169	0.606643	0.865208	1.09478	0.923699	1.10787	0.961227	0.164144	0.914708	1	--	ENSG00000169660,ENSG00000160124,ENSG00000114349,ENSG00000137502,ENSG00000145241,ENSG00000211456,ENSG00000212710,ENSG00000198804,ENSG00000146938,ENSG00000112305,ENSG00000119782,ENSG00000168228,ENSG00000124587,ENSG00000112299,ENSG00000173825,ENSG00000110851,ENSG00000160233,ENSG00000139219,ENSG00000101224,ENSG00000128731,ENSG00000078053,ENSG00000112812,ENSG00000183401,ENSG00000143303,ENSG00000146067…
ENST00000514131	ENSG00000151292	CSNK1G3	Serine/threonine-protein kinase, active site||Protein kinase domain||Protein kinase, ATP binding site||Casein kinase 1 gamma C-terminal||Protein kinase-like domain superfamily	protein_coding	Annotated_lncRNA	chr5	123552965	123557564	+	2	253	43	0.592535	0.983775	0.052379	0.652093	0.778581	0.687091	0.542896	0.705922	-0.428636	0.839418	1	--	ENSG00000256223,ENSG00000148225,ENSG00000198793,ENSG00000163263,ENSG00000198270,ENSG00000105369,ENSG00000144362,ENSG00000184949,ENSG00000259494,ENSG00000177054,ENSG00000143156,ENSG00000143971,ENSG00000189326,ENSG00000196275,ENSG00000167721,ENSG00000168264,ENSG00000177853,ENSG00000186834,ENSG00000090905,ENSG00000172725,ENSG00000225663,ENSG00000198168,ENSG00000228474,ENSG00000166579,ENSG00000104689…
ENST00000636764	ENSG00000283383	AC108477.1	-	lincRNA	Annotated_lncRNA	chr4	183762115	183765721	-	2	526	63	0	0	0	0	0	0	--	--	--	--	--	--	--
ENST00000489281	ENSG00000121570	DPPA4	Developmental pluripotency-associated protein 2/4, C-terminal domain||-||Developmental pluripotency-associated protein 2/4, central domain	protein_coding	Annotated_lncRNA	chr3	109333396	109337545	-	2	680	129	0	0	0	0	0	0	--	--	--	--	--	--	--
ENST00000548916	ENSG00000123338	NCKAP1L	-||Nck-associated protein 1	protein_coding	Annotated_lncRNA	chr12	54509935	54512556	+	3	708	92	0.3384	0.033353	0.514256	0.730024	0.431521	0.33816	0.295336	0.499902	-0.764113	0.722602	1	--	ENSG00000124164,ENSG00000121851,ENSG00000167562,ENSG00000173212,ENSG00000183148,ENSG00000095380,ENSG00000177455,ENSG00000071909,ENSG00000183137,ENSG00000125734,ENSG00000250844,ENSG00000204217,ENSG00000090615
TCONS_00230471	ENSG00000150556	LYPD6B	-	protein_coding	Novel_lncRNA	chr2	149204525	149215262	+	6	1281	141	0	0	0	0	0	0	--	--	--	--	--	--	--
ENST00000412996	ENSG00000229192	AC004870.3	-	lincRNA	Annotated_lncRNA	chr7	47000621	47079128	-	4	432	86	0	0	0	0	0	0	--	--	--	--	--	--	--
ENST00000483719	ENSG00000127241	MASP1	EGF-like, conserved site||Serine proteases, trypsin family, histidine active site||Serine proteases, trypsin family, serine active site||Spermadhesin, CUB domain superfamily||Sushi/SCR/CCP superfamily||Peptidase S1, PA clan||Serine proteases, trypsin domain||Sushi/SCR/CCP domain||Peptidase S1A, chymotrypsin family||EGF-like calcium-binding domain||CUB domain||EGF-like calcium-binding, conserved s…	protein_coding	Annotated_lncRNA	chr3	187251377	187253201	-	2	410	128	0	0	0.211977	0	0	0	0.070659	0	6.23191	0.250376	1
ENST00000586339	ENSG00000108840	HDAC5	Histone deacetylase 5||Histone deacetylase class II, eukaryotic||Histone deacetylase domain superfamily||Histone deacetylase family||Ureohydrolase domain superfamily||-||Histone deacetylase, glutamine rich N-terminal domain||Histone deacetylase domain	protein_coding	Annotated_lncRNA	chr17	44078608	44079336	-	2	465	118	0.499981	0.851422	0.341224	0.204911	0.52335	0.318423	0.564209	0.348895	0.661569	0.746888	1	--	ENSG00000134954,ENSG00000204913,ENSG00000168505,ENSG00000106536,ENSG00000114349,ENSG00000124493,ENSG00000102195,ENSG00000141013,ENSG00000203730,ENSG00000166206,ENSG00000144847,ENSG00000262209,ENSG00000084734,ENSG00000185736,ENSG00000165061,ENSG00000060656,ENSG00000204700,ENSG00000116747,ENSG00000135697,ENSG00000117984,ENSG00000254004,ENSG00000069206,ENSG00000078328,ENSG00000100350,ENSG00000099308…
ENST00000608580	ENSG00000226759	DAB1-AS1	-	antisense	Annotated_lncRNA	chr1	57875019	57878773	+	3	759	100	0	0	0	0	0	0	--	--	--	--	--	--	--
ENST00000480361	ENSG00000186017	ZNF566	Zinc finger C2H2 superfamily||Zinc finger C2H2-type||KRAB domain superfamily||Krueppel-associated box	protein_coding	Annotated_lncRNA	chr19	36473141	36489561	-	3	474	71	0	0	0.142072	0	0.161639	0.035203	0.0473573	0.065614	-0.446138	0.904368	1
ENST00000480366	ENSG00000198917	SPOUT1	tRNA (guanine-N1-)-methyltransferase, N-terminal||Putative RNA methyltransferase||Nucleic acid-binding, OB-fold||Alpha/beta knot methyltransferases	protein_coding	Annotated_lncRNA	chr9	128822798	128826223	-	6	661	220	0.519311	0.351246	0.325185	0.494421	0.425962	0.247927	0.398581	0.389437	-0.00539413	1	1	--	ENSG00000177728,ENSG00000170315,ENSG00000281991,ENSG00000186496,ENSG00000038274,ENSG00000113272,ENSG00000156127,ENSG00000175697,ENSG00000113161,ENSG00000247315,ENSG00000126858,ENSG00000162702,ENSG00000088205,ENSG00000014138,ENSG00000204619,ENSG00000101670,ENSG00000184012,ENSG00000073792,ENSG00000196460,ENSG00000126106,ENSG00000265203,ENSG00000284194,ENSG00000213339,ENSG00000160753,ENSG00000174437…
ENST00000480367	ENSG00000130226	DPP6	Peptidase S9, prolyl oligopeptidase, catalytic domain||Dipeptidylpeptidase IV, N-terminal domain superfamily||Dipeptidylpeptidase IV, N-terminal domain||Alpha/Beta hydrolase fold	protein_coding	Annotated_lncRNA	chr7	154883568	154891230	+	4	4083	360	0.012763	0	0	0	0	0	0.00425433	0	4.34837	0.44332	1
ENST00000479555	ENSG00000184220	CMSS1	P-loop containing nucleoside triphosphate hydrolase||-||Protein Cms1	protein_coding	Annotated_lncRNA	chr3	100166333	100172327	+	3	654	83	0.144693	0.266377	0.127459	0.136915	0.467053	0.12557	0.17951	0.243179	-0.459788	0.826703	1	--	ENSG00000124003,ENSG00000162267,ENSG00000196944,ENSG00000153404,ENSG00000116745,ENSG00000204640,ENSG00000167741,ENSG00000072315,ENSG00000139155,ENSG00000275249,ENSG00000213218,ENSG00000158748,ENSG00000011052,ENSG00000153294,ENSG00000160505,ENSG00000213215,ENSG00000133226,ENSG00000229183,ENSG00000091181,ENSG00000215906,ENSG00000164434,ENSG00000163377,ENSG00000188738,ENSG00000259916,ENSG00000120563…
TCONS_00344009	XLOC_181858	XLOC_181858	-	novel	Novel_lncRNA	chr5	49995350	50024530	+	3	383	75	0.458919	0.205024	0.321358	0.218384	0.277062	0.519203	0.328434	0.338216	-0.105201	0.955912	1	--	ENSG00000184293,ENSG00000164329,ENSG00000120457,ENSG00000005206,ENSG00000137504,ENSG00000084764,ENSG00000183475,ENSG00000284526,ENSG00000125850,ENSG00000085832,ENSG00000160211,ENSG00000140463,ENSG00000010438,ENSG00000130227,ENSG00000112320,ENSG00000105829,ENSG00000167523,ENSG00000197217,ENSG00000161970,ENSG00000136146,ENSG00000109099,ENSG00000086232,ENSG00000186862,ENSG00000172845,ENSG00000215440…
TCONS_00344008	XLOC_181858	XLOC_181858	-	novel	Novel_lncRNA	chr5	49995350	50024530	+	4	383	75	0	0.938804	0.387349	0.302513	0.217811	0.493256	0.442051	0.33786	0.368204	0.876048	1	--	ENSG00000285053,ENSG00000124596,ENSG00000248483,ENSG00000164144,ENSG00000255374,ENSG00000154240,ENSG00000136098,ENSG00000032742,ENSG00000122025,ENSG00000183684,ENSG00000196497,ENSG00000147059,ENSG00000214827,ENSG00000165185,ENSG00000169955,ENSG00000068394,ENSG00000125656,ENSG00000174109,ENSG00000260170,ENSG00000104381,ENSG00000116774,ENSG00000147082,ENSG00000108001,ENSG00000167962,ENSG00000163281…
ENST00000561778	ENSG00000261754	AC008555.1	-	lincRNA	Annotated_lncRNA	chr19	34811589	34814345	-	1	2757	142	0	0	0	0	0	0	--	--	--	--	--	--	--
TCONS_00344005	XLOC_181855	XLOC_181855	-	novel	Novel_lncRNA	chr5	49983706	50008371	+	2	300	94	0	1.53543	0.903902	0.256756	0.419771	0.278939	0.813109	0.318489	1.35001	0.566163	1	--	ENSG00000163630,ENSG00000154620,ENSG00000189292,ENSG00000188647,ENSG00000204779,ENSG00000166343,ENSG00000198523,ENSG00000185306,ENSG00000090266,ENSG00000115488,ENSG00000110243,ENSG00000118515,ENSG00000113430,ENSG00000183625,ENSG00000198727,ENSG00000135473,ENSG00000105219,ENSG00000031823,ENSG00000242114,ENSG00000277149,ENSG00000168970,ENSG00000161652,ENSG00000278662,ENSG00000100218,ENSG00000241598…
TCONS_00344004	XLOC_181854	XLOC_181854	-	novel	Novel_lncRNA	chr5	49980715	50007973	+	2	677	110	0.435313	0.321515	0.55141	0.004113	0.214347	0.099519	0.436079	0.105993	2.00717	0.347026	1	--	ENSG00000121769,ENSG00000167107,ENSG00000136918,ENSG00000136560,ENSG00000243678,ENSG00000177646,ENSG00000138411,ENSG00000145365,ENSG00000130592,ENSG00000140396,ENSG00000167972,ENSG00000229894,ENSG00000118960,ENSG00000122122,ENSG00000106976,ENSG00000105808,ENSG00000100239,ENSG00000179104,ENSG00000106484,ENSG00000148835,ENSG00000087903,ENSG00000156239,ENSG00000099795,ENSG00000267534,ENSG00000122547…
ENST00000561775	ENSG00000174444	RPL4	Ribosomal protein L4 domain superfamily||Ribosomal protein L4/L1e||Ribosomal protein L4/L1e, eukaryotic/archaeal, conserved site||60S ribosomal protein L4, C-terminal domain	protein_coding	Annotated_lncRNA	chr15	66499346	66504827	-	9	1396	333	107.664	109.004	97.1688	223.047	0	301.417	104.612	174.821	-0.79657	0.713884	1	--	ENSG00000137274,ENSG00000152213,ENSG00000198826,ENSG00000182512,ENSG00000256436,ENSG00000135002,ENSG00000148814,ENSG00000059758,ENSG00000052749,ENSG00000114745,ENSG00000140279,ENSG00000123472,ENSG00000172273,ENSG00000268223,ENSG00000172687,ENSG00000147586,ENSG00000005007,ENSG00000168461,ENSG00000172738,ENSG00000118004,ENSG00000196459,ENSG00000198690
TCONS_00344000	XLOC_181851	XLOC_181851	-	novel	Novel_lncRNA	chr5	49975578	50000315	+	2	374	59	0	0.207254	0	0.049309	0.150888	0.569768	0.0690847	0.256655	-1.94373	0.526235	1	--	ENSG00000135363,ENSG00000011590,ENSG00000099899,ENSG00000243207,ENSG00000145242,ENSG00000101440,ENSG00000169249,ENSG00000057663,ENSG00000187980,ENSG00000172339,ENSG00000135063,ENSG00000233932,ENSG00000153820,ENSG00000116205,ENSG00000163599,ENSG00000196482,ENSG00000148634,ENSG00000273841,ENSG00000178567,ENSG00000196715,ENSG00000113312,ENSG00000233822,ENSG00000130702,ENSG00000142168,ENSG00000156253…
TCONS_00344003	XLOC_181854	XLOC_181854	-	novel	Novel_lncRNA	chr5	49980705	49985738	+	2	604	114	0	0.011864	0.070239	0.374188	0.081896	0.030512	0.0273677	0.162199	-2.47866	0.351114	1	--	ENSG00000143919,ENSG00000254647,ENSG00000184436,ENSG00000148346,ENSG00000267360,ENSG00000160862,ENSG00000166682,ENSG00000158856,ENSG00000135472,ENSG00000131050,ENSG00000255245,ENSG00000111057,ENSG00000184345,ENSG00000177994,ENSG00000198211,ENSG00000248405,ENSG00000256980,ENSG00000086548,ENSG00000272636,ENSG00000173698,ENSG00000164729,ENSG00000086159,ENSG00000156011,ENSG00000189320,ENSG00000119888…
ENST00000618606	ENSG00000120948	TARDBP	Nucleotide-binding alpha-beta plait domain superfamily||-||RNA-binding domain superfamily||RNA recognition motif domain	protein_coding	Annotated_lncRNA	chr1	11016878	11019186	+	2	584	108	0.080442	0.512216	0.130763	0.939702	1.40691	0.449345	0.24114	0.931985	-1.93938	0.374363	1	--	ENSG00000121211,ENSG00000128944,ENSG00000243772,ENSG00000122729,ENSG00000103051,ENSG00000075151,ENSG00000196943,ENSG00000165521,ENSG00000085871,ENSG00000067992,ENSG00000134242,ENSG00000100034,ENSG00000121101,ENSG00000196821,ENSG00000173436,ENSG00000117600,ENSG00000196900,ENSG00000124608,ENSG00000115129,ENSG00000006283,ENSG00000123643,ENSG00000136819,ENSG00000100796,ENSG00000139531,ENSG00000100003…
ENST00000428818	ENSG00000235954	TTC28-AS1	-	processed_transcript	Annotated_lncRNA	chr22	27919457	27924963	+	2	706	100	0	0	0	0	0	0	--	--	--	--	--	--	--
ENST00000526124	ENSG00000168056	LTBP3	EGF-type aspartate/asparagine hydroxylation site||EGF-like domain||TGF-beta binding (TB) domain superfamily||EGF-like calcium-binding domain||EGF-like calcium-binding, conserved site||-||Growth factor receptor cysteine-rich domain superfamily||EGF-like, conserved site||Complement Clr-like EGF domain||TB domain	protein_coding	Annotated_lncRNA	chr11	65540797	65541620	-	3	347	115	0.063493	0.054193	0.00023	0.200562	0.002919	0.000884	0.0393053	0.0681217	-0.672581	0.822169	1	--	ENSG00000110975,ENSG00000162641,ENSG00000162782,ENSG00000114248,ENSG00000197915,ENSG00000255072,ENSG00000119729,ENSG00000139133,ENSG00000127377,ENSG00000196218,ENSG00000101871,ENSG00000135220,ENSG00000183729,ENSG00000283599,ENSG00000172782,ENSG00000073584,ENSG00000131238,ENSG00000129347,ENSG00000103148,ENSG00000228696,ENSG00000165490,ENSG00000165841,ENSG00000184281,ENSG00000135932,ENSG00000102043…
ENST00000618603	ENSG00000234456	MAGI2-AS3	-	processed_transcript	Annotated_lncRNA	chr7	79454910	79459387	+	2	639	64	0	0.352295	0.007731	0.088348	0.04315	0.44107	0.120009	0.190856	-0.711304	0.795562	1	--	ENSG00000116584,ENSG00000120458,ENSG00000261739,ENSG00000269897,ENSG00000113319,ENSG00000149798,ENSG00000203910,ENSG00000132286,ENSG00000196860,ENSG00000094796,ENSG00000166407,ENSG00000276409,ENSG00000185432,ENSG00000168283,ENSG00000136487,ENSG00000179144,ENSG00000221996,ENSG00000166913,ENSG00000092871,ENSG00000157890,ENSG00000232859,ENSG00000168490,ENSG00000160791,ENSG00000143190,ENSG00000188171…
ENST00000618600	ENSG00000230000	AC006455.5	-	processed_transcript	Annotated_lncRNA	chr7	63349082	63351774	+	2	643	147	0	0	0	0	0	0	--	--	--	--	--	--	--
ENST00000432741	ENSG00000223745	CCDC18-AS1	-	processed_transcript	Annotated_lncRNA	chr1	93311485	93337565	-	4	535	88	0.14386	0.080196	0.088467	0.002253	0	0.004157	0.104174	0.00213667	5.42272	0.0447996	0.565225	--	ENSG00000247077,ENSG00000198092,ENSG00000197872,ENSG00000101335,ENSG00000213462,ENSG00000126353,ENSG00000276293,ENSG00000189266,ENSG00000154122,ENSG00000137959,ENSG00000156234,ENSG00000169403,ENSG00000128276,ENSG00000204128,ENSG00000177409,ENSG00000153827,ENSG00000123094,ENSG00000157837,ENSG00000167118,ENSG00000137221,ENSG00000070831,ENSG00000082781,ENSG00000184979,ENSG00000116199,ENSG00000136810…
ENST00000490027	ENSG00000170703	TTLL6	Tubulin polyglutamylase TTLL6||Tubulin-tyrosine ligase/Tubulin polyglutamylase||ATP-grasp fold, subdomain 1||-	protein_coding	Annotated_lncRNA	chr17	48762241	48817053	-	16	4440	741	0.034515	0.00514	0	0	0	0	0.0132183	0	8.56498	0.0544196	0.601953
ENST00000508851	ENSG00000251179	TMEM92-AS1	-	antisense	Annotated_lncRNA	chr17	50281577	50287855	-	4	750	107	0	0	0	0	0	0	--	--	--	--	--	--	--
ENST00000618608	ENSG00000235885	LINC01828	-	lincRNA	Annotated_lncRNA	chr2	67252618	67261170	+	4	615	115	0	0	0	0	0	0	--	--	--	--	--	--	--
ENST00000583127	ENSG00000188895	MSL1	Protein male-specific lethal-1, dimerisation domain||PEHE domain||-||Protein male-specific lethal-1	protein_coding	Annotated_lncRNA	chr17	40131780	40133886	+	4	572	122	3.47281	3.50114	1.2215	0.483664	0.739681	1.87027	2.73182	1.03121	1.32889	0.51934	1	--	ENSG00000241058,ENSG00000166484,ENSG00000176601,ENSG00000176381,ENSG00000161547,ENSG00000141452,ENSG00000081181,ENSG00000174885,ENSG00000011260,ENSG00000009844,ENSG00000054219,ENSG00000174099,ENSG00000008300,ENSG00000136718,ENSG00000175106,ENSG00000182208,ENSG00000233493,ENSG00000198952,ENSG00000005249,ENSG00000119559,ENSG00000160882,ENSG00000146776,ENSG00000151726,ENSG00000136197,ENSG00000124780…
ENST00000415417	ENSG00000232139	LINC00867	-	lincRNA	Annotated_lncRNA	chr10	118357559	118365103	+	3	488	64	0	0	0	0	0	0	--	--	--	--	--	--	--
ENST00000489515	ENSG00000100060	MFNG	Nucleotide-diphospho-sugar transferases||Fringe||Fringe-like||-	protein_coding	Annotated_lncRNA	chr22	37469068	37472724	-	3	615	123	0	0	0.041641	0.108134	0.051657	0.042096	0.0138803	0.0672957	-2.22398	0.44668	1	--	ENSG00000099282,ENSG00000065809,ENSG00000171135,ENSG00000128626,ENSG00000120314,ENSG00000204950,ENSG00000113732,ENSG00000104904,ENSG00000164073,ENSG00000012232,ENSG00000113391,ENSG00000108352,ENSG00000185104,ENSG00000152763,ENSG00000270800,ENSG00000182518,ENSG00000258466,ENSG00000197016,ENSG00000248405,ENSG00000187372,ENSG00000181322,ENSG00000135951,ENSG00000148187,ENSG00000148339,ENSG00000247595…
ENST00000432743	ENSG00000189229	AC069277.1	-	lincRNA	Annotated_lncRNA	chr3	6694723	6697870	+	2	630	80	0	0	0	0	0	0	--	--	--	--	--	--	--
ENST00000415410	ENSG00000237222	LINC01968	-	lincRNA	Annotated_lncRNA	chr3	194780229	194781377	+	2	549	93	0	0	0	0	0	0	--	--	--	--	--	--	--
ENST00000458070	ENSG00000227579	AL122019.1	-	lincRNA	Annotated_lncRNA	chr1	177393679	177597709	-	4	546	107	0	0	0	0	0	0	--	--	--	--	--	--	--
ENST00000568564	ENSG00000102901	CENPT	Centromere kinetochore component CENP-T, N-terminal domain||Centromere protein T||CENP-T/Histone H4, histone fold||-||Histone-fold	protein_coding	Annotated_lncRNA	chr16	67832392	67834212	-	3	537	162	0.004492	0	0	0.031311	0	0.110712	0.00149733	0.047341	-3.68545	0.296072	1
ENST00000479552	ENSG00000115419	GLS	Ankyrin repeat-containing domain||Glutaminase||Ankyrin repeat-containing domain superfamily||Ankyrin repeat||-||Beta-lactamase/transpeptidase-like	protein_coding	Annotated_lncRNA	chr2	190880872	190896568	+	2	2016	214	3.23148	2.08946	5.74604	5.10985	4.61917	2.66682	3.68899	4.13195	-0.178887	0.910548	1	--	ENSG00000184650,ENSG00000171505,ENSG00000205863,ENSG00000257315,ENSG00000265491,ENSG00000164082,ENSG00000087884,ENSG00000110080,ENSG00000165912,ENSG00000129204,XLOC_110439,ENSG00000103056,ENSG00000136444,ENSG00000130489,ENSG00000081320,ENSG00000003756,ENSG00000253293,ENSG00000066379,ENSG00000150961,ENSG00000163463,ENSG00000166359,ENSG00000120738,ENSG00000114770,ENSG00000151304,ENSG00000058056,ENS…
ENST00000573832	ENSG00000157353	FUK	GHMP kinase, C-terminal domain superfamily||L-fucokinase||-||GHMP kinase, C-terminal domain||Ribosomal protein S5 domain 2-type fold||Galactokinase/homoserine kinase||GHMP kinase N-terminal domain	protein_coding	Annotated_lncRNA	chr16	70474789	70475853	+	3	573	172	0.039885	0.196755	0.06442	0.249948	0.072383	0.422693	0.100353	0.248341	-1.26987	0.551842	1	--	ENSG00000168995,ENSG00000214941,ENSG00000123545,ENSG00000090989,ENSG00000137274,ENSG00000183718,ENSG00000184867,ENSG00000180787,ENSG00000073737,ENSG00000241343,ENSG00000144713,ENSG00000141380,ENSG00000132950,ENSG00000118260,ENSG00000131015,ENSG00000198283,ENSG00000205593,ENSG00000173473,ENSG00000100319,ENSG00000186468,ENSG00000108924,ENSG00000203747,ENSG00000155090,ENSG00000091140,ENSG00000006704…
ENST00000568560	ENSG00000260755	AC010542.2	-	lincRNA	Annotated_lncRNA	chr16	66509437	66510048	+	2	511	117	0	0	0	0	0	0	--	--	--	--	--	--	--
TCONS_00136068	ENSG00000139974	SLC38A6	-||Amino acid transporter, transmembrane domain	protein_coding	Novel_lncRNA	chr14	61012872	61096000	-	2	253	71	0.090332	0.023037	0.349325	0.246849	0	0.287488	0.154231	0.178112	-0.230534	0.923578	1	--	ENSG00000215910,ENSG00000104848,ENSG00000185499,ENSG00000138115,ENSG00000153684,ENSG00000226321,ENSG00000163539,ENSG00000204688,ENSG00000134571,ENSG00000196091,ENSG00000204661,ENSG00000143375,ENSG00000129473,ENSG00000011454,ENSG00000198728,ENSG00000143624,ENSG00000236279,ENSG00000105419,ENSG00000249158,ENSG00000197213,ENSG00000172238,ENSG00000125122,ENSG00000168658,ENSG00000212901,ENSG00000061987…
ENST00000569219	ENSG00000162066	AMDHD2	-||N-acetylglucosamine-6-phosphate deacetylase||Metal-dependent hydrolase, composite domain superfamily||Amidohydrolase-related||Metal-dependent hydrolase	protein_coding	Annotated_lncRNA	chr16	2520403	2527879	+	4	735	244	0.403233	0.395872	0.069778	1.65898	0.088537	0.070194	0.289628	0.605902	-1.09136	0.627651	1	--	ENSG00000254647,ENSG00000198099,ENSG00000162782,ENSG00000267360,ENSG00000135472,ENSG00000131050,ENSG00000255245,ENSG00000177994,ENSG00000179636,ENSG00000184345,ENSG00000172782,ENSG00000100721,ENSG00000171345,ENSG00000171747,ENSG00000165490,ENSG00000153292,ENSG00000272636,ENSG00000241635,ENSG00000164729,ENSG00000106541,ENSG00000189320,ENSG00000119888,ENSG00000278522,ENSG00000178125,ENSG00000274559…
ENST00000569214	ENSG00000260806	AL163051.1	-	antisense	Annotated_lncRNA	chr14	96500810	96502321	-	1	1512	191	0.352012	0.824542	0.41247	0.548372	0.434684	0.25515	0.529675	0.412735	0.331493	0.87666	1	--	ENSG00000170374,ENSG00000165548,ENSG00000166881,ENSG00000206075,ENSG00000198938,ENSG00000049089,ENSG00000162643,ENSG00000143337,ENSG00000106178,ENSG00000165684,ENSG00000138606,ENSG00000165494,ENSG00000074211,ENSG00000198203,ENSG00000135185,ENSG00000141068,ENSG00000131355,ENSG00000103042,ENSG00000169857,ENSG00000111674,ENSG00000140932,ENSG00000067191,ENSG00000204967,ENSG00000166478,ENSG00000179776…
ENST00000569215	ENSG00000260756	AC131649.1	-	lincRNA	Annotated_lncRNA	chr16	10351440	10352752	-	1	1313	129	0	0	0	0	0	0	--	--	--	--	--	--	--
TCONS_00170903	XLOC_089400	XLOC_089400	-	novel	Novel_lncRNA	chr17	3917099	3918692	+	2	794	109	0	0.347084	0	0.165013	0	0.154532	0.115695	0.106515	0.0329588	1	1	--	ENSG00000075886,ENSG00000203618,ENSG00000138279,ENSG00000125611,ENSG00000213965,ENSG00000136827,ENSG00000162065,ENSG00000239779,ENSG00000196378,ENSG00000285772,ENSG00000141639,ENSG00000126214,ENSG00000136449,ENSG00000154222,ENSG00000112309,ENSG00000152582,ENSG00000153140,ENSG00000125656,ENSG00000259399,ENSG00000188037,ENSG00000137434,ENSG00000079257,ENSG00000139998,ENSG00000112182,ENSG00000242485…
ENST00000569217	ENSG00000178952	TUFM	Translation elongation factor EFTu-like, domain 2||P-loop containing nucleoside triphosphate hydrolase||Tr-type G domain, conserved site||Translation elongation factor EFTu/EF1A, C-terminal||Elongation factor Tu, domain 2||Translation elongation factor EFTu/EF1A, bacterial/organelle||-||Transcription factor, GTP-binding domain||Translation protein, beta-barrel domain superfamily||Translation elon…	protein_coding	Annotated_lncRNA	chr16	28842838	28844332	-	3	814	178	3.77939	1.1017	3.74197	1.85933	4.1397	2.61069	2.87436	2.86991	-0.0371532	0.986191	1	--	ENSG00000075886,ENSG00000138279,ENSG00000151881,ENSG00000079257,ENSG00000239779,ENSG00000196378,ENSG00000285772,ENSG00000141639,ENSG00000183943,ENSG00000126214,ENSG00000086544,ENSG00000154222,ENSG00000112309,ENSG00000152582,ENSG00000134864,ENSG00000206538,ENSG00000108384,ENSG00000259399,ENSG00000053108,ENSG00000125611,ENSG00000120860,ENSG00000099326,ENSG00000139675,ENSG00000150681,ENSG00000237693…
ENST00000417591	ENSG00000203362	POLH-AS1	-	antisense	Annotated_lncRNA	chr6	43588230	43591362	-	2	990	120	0.113885	0	0	0.131289	0.0425	0.01329	0.0379617	0.0623597	-0.857461	0.785479	1	--	ENSG00000172426,ENSG00000170315,ENSG00000175311,ENSG00000188092,ENSG00000130311,ENSG00000132855,ENSG00000135452,ENSG00000166012,ENSG00000248871,ENSG00000198865,ENSG00000123843,ENSG00000204385,ENSG00000143278,ENSG00000189325,ENSG00000186440,ENSG00000072952,ENSG00000138767,ENSG00000124143,ENSG00000204147,ENSG00000133020,ENSG00000172828,ENSG00000186910,ENSG00000125651,ENSG00000169562,ENSG00000120328…
ENST00000566094	ENSG00000198650	TAT	Pyridoxal phosphate-dependent transferase domain 1||Pyridoxal phosphate-dependent transferase||Pyridoxal phosphate-dependent transferase, major domain||Aminotransferases, class-I, pyridoxal-phosphate-binding site||Aminotransferase, class I/classII||Tyrosine aminotransferase ubiquitination region||Tyrosine/nicotianamine aminotransferase||Tyrosine aminotransferase	protein_coding	Annotated_lncRNA	chr16	71575078	71577092	-	3	1280	155	0	0	0	0	0	0	--	--	--	--	--	--	--
ENST00000451596	ENSG00000225434	LINC01504	-	lincRNA	Annotated_lncRNA	chr9	72305430	72315464	+	2	671	102	0.483376	0.200707	0.040958	1.05663	0.457709	0.844902	0.24168	0.786414	-1.77781	0.39438	1	--	ENSG00000105613,ENSG00000233927,ENSG00000164934,ENSG00000147536,ENSG00000104886,ENSG00000083845,ENSG00000147804,ENSG00000168781,ENSG00000130479,ENSG00000138794,ENSG00000121807,ENSG00000166171,ENSG00000166268,ENSG00000206562,ENSG00000132383,ENSG00000134207,ENSG00000182902,ENSG00000141524,ENSG00000172296,ENSG00000012817,ENSG00000115368,ENSG00000167874,ENSG00000152910,ENSG00000196312,ENSG00000005469…
ENST00000451595	ENSG00000228174	AL162385.1	-	antisense	Annotated_lncRNA	chr9	97512706	97516706	-	3	1202	146	0	0	0	0	0	0	--	--	--	--	--	--	--
ENST00000566090	ENSG00000095906	NUBP2	Mrp, conserved site||Flagellum site-determining protein YlxH/ Fe-S cluster assembling factor NBP35||Cytosolic Fe-S cluster assembly factor NUBP2/Cfd1, eukaryotes||P-loop containing nucleoside triphosphate hydrolase||-||Mrp/NBP35 ATP-binding protein	protein_coding	Annotated_lncRNA	chr16	1782956	1787264	+	3	708	200	0.333806	0.509786	0.082173	0.967709	0.878988	0.191062	0.308588	0.679253	-1.15866	0.586934	1	--	ENSG00000167513,ENSG00000158615,ENSG00000166986,ENSG00000105778,ENSG00000172831,ENSG00000172830,ENSG00000189057,ENSG00000164938,ENSG00000171236,ENSG00000067048,ENSG00000086712,ENSG00000044090,ENSG00000197381,ENSG00000145730,ENSG00000110104,ENSG00000152464,ENSG00000056291,ENSG00000100403,ENSG00000166024,ENSG00000113739,ENSG00000120913,ENSG00000102901,ENSG00000163806,ENSG00000102904,ENSG00000115307…
TCONS_00274629	ENSG00000160310	PRMT2	SH3-like domain superfamily||Methyltransferase small domain||Protein arginine N-methyltransferase||SH3 domain||S-adenosyl-L-methionine-dependent methyltransferase	protein_coding	Novel_lncRNA	chr21	46664300	46667835	-	2	324	94	0.380973	0.460635	0	0.089682	0.073873	0.036404	0.280536	0.066653	1.9865	0.443663	1	--	ENSG00000224531,ENSG00000214872,ENSG00000162571,ENSG00000215018,ENSG00000129951,ENSG00000126856,ENSG00000071991,ENSG00000006756,ENSG00000064787,ENSG00000105366,ENSG00000179627,ENSG00000186854,ENSG00000100401,ENSG00000153904,ENSG00000134240,ENSG00000181458,ENSG00000148584,ENSG00000159261,ENSG00000197632,ENSG00000136689,ENSG00000177971,ENSG00000132259,ENSG00000233136,ENSG00000132026,ENSG00000160345…
ENST00000644615	ENSG00000171456	ASXL1	ASX-like protein 1||Protein ASX-like, PHD domain||ASX homology domain||Polycomb protein ASX/ASX-like||HB1/Asxl, restriction endonuclease HTH domain||-	protein_coding	Annotated_lncRNA	chr20	32428172	32429517	+	3	355	114	0.154603	0.217888	0.115848	0.172532	0.458845	0.160197	0.16278	0.263858	-0.727249	0.734815	1	--	ENSG00000102055,ENSG00000273291,ENSG00000171405,ENSG00000138792,ENSG00000185652,ENSG00000268988,ENSG00000174944,ENSG00000134551,ENSG00000147223,ENSG00000275249,ENSG00000213218,ENSG00000011052,ENSG00000157613,ENSG00000175097,ENSG00000143196,ENSG00000165496,ENSG00000169744,ENSG00000183807,ENSG00000256870,ENSG00000268182,ENSG00000116299,ENSG00000204449,ENSG00000178772,ENSG00000170950,ENSG00000251246…
ENST00000550473	ENSG00000119689	DLST	-||Biotin/lipoyl attachment||Chloramphenicol acetyltransferase-like domain superfamily||Single hybrid motif||Dihydrolipoamide succinyltransferase||2-oxoacid dehydrogenase acyltransferase, catalytic domain||2-oxo acid dehydrogenase, lipoyl-binding site	protein_coding	Annotated_lncRNA	chr14	74889069	74889669	+	2	474	90	0.269239	0.054206	0.044674	0.063592	0.050658	0.550496	0.122706	0.221582	-0.901415	0.699728	1	--	ENSG00000137312,ENSG00000184293,ENSG00000169551,ENSG00000160199,ENSG00000261594,ENSG00000197978,ENSG00000103522,ENSG00000165406,ENSG00000074803,ENSG00000153885,ENSG00000154269,ENSG00000150477,ENSG00000044446,ENSG00000138138,ENSG00000134574,ENSG00000182704,ENSG00000186522,ENSG00000162976,ENSG00000225830,ENSG00000112902,ENSG00000085832,ENSG00000137692,ENSG00000159200,ENSG00000036549,ENSG00000150048…
ENST00000644612	ENSG00000232998	VPS13A-AS1	-	antisense	Annotated_lncRNA	chr9	77176760	77178180	-	2	701	184	0	0	0	0	0	0	--	--	--	--	--	--	--
ENST00000606358	ENSG00000272459	AC139795.3	-	lincRNA	Annotated_lncRNA	chr5	177554824	177555364	+	1	541	76	0	0.134706	0.465542	0.030273	0.039257	0.041013	0.200083	0.0368477	2.25804	0.403457	1
ENST00000568207	ENSG00000138621	PPCDC	Flavin prenyltransferase-like||Flavoprotein	protein_coding	Annotated_lncRNA	chr15	75023586	75045168	+	4	1127	225	0.60733	0.326769	0	0.009296	0.330824	0.044613	0.311366	0.128244	1.21494	0.647653	1	--	ENSG00000177807,ENSG00000110628,ENSG00000132631,ENSG00000174015,ENSG00000132635,ENSG00000183034,ENSG00000115665,ENSG00000084453,ENSG00000243477,ENSG00000109061,ENSG00000162300,ENSG00000121904,ENSG00000116996,ENSG00000260458,ENSG00000168872,ENSG00000180347,ENSG00000021300,ENSG00000099812,ENSG00000140093,ENSG00000102021,ENSG00000114439,ENSG00000153822,ENSG00000079385,ENSG00000120907,ENSG00000106304…
ENST00000519238	ENSG00000081059	TCF7	Catenin binding domain superfamily||-||Transcription factor 7||Transcription factor TCF/LEF||High mobility group box domain superfamily||High mobility group box domain||CTNNB1 binding, N-teminal	protein_coding	Annotated_lncRNA	chr5	134141464	134147027	+	5	1965	211	0	0	0	0.021025	0	0.037473	0	0.0194993	-6.01443	0.150207	0.887616
ENST00000453572	ENSG00000232184	AL662889.1	-	sense_intronic	Annotated_lncRNA	chr1	243702857	243740821	-	3	389	48	0.433581	0	0.537856	0.296559	0.111637	0	0.323812	0.136065	1.24126	0.674995	1	--	ENSG00000151093,ENSG00000102710,ENSG00000135390,ENSG00000115839,ENSG00000131095,ENSG00000030066,ENSG00000213676,ENSG00000089101,ENSG00000146112,ENSG00000178057,ENSG00000116898,ENSG00000119523,ENSG00000161328,ENSG00000171388,ENSG00000280071,ENSG00000174276,ENSG00000184254,ENSG00000149115,ENSG00000112238,ENSG00000205978,ENSG00000243708,ENSG00000122877,ENSG00000262180,ENSG00000110274,ENSG00000119041…
ENST00000453577	ENSG00000183317	EPHA10	Tyrosine-protein kinase ephrin type A/B receptor-like||Ephrin receptor ligand binding domain||Ephrin receptor, transmembrane domain||Tyrosine-protein kinase, receptor class V, conserved site||Fibronectin type III superfamily||Protein kinase-like domain superfamily||Sterile alpha motif/pointed domain superfamily||Galactose-binding-like domain superfamily||Ephrin receptor type-A /type-B||-||Immunog…	protein_coding	Annotated_lncRNA	chr1	37720679	37721857	-	2	364	117	0	0	0	0	0	0	--	--	--	--	--	--	--
ENST00000453576	ENSG00000238009	AL627309.1	-	lincRNA	Annotated_lncRNA	chr1	129081	133566	-	2	336	111	0	0	0	0	0	0	--	--	--	--	--	--	--
ENST00000588158	ENSG00000166770	ZNF667-AS1	-	lincRNA	Annotated_lncRNA	chr19	56478183	56500666	+	3	921	113	0	0	0	0	0	0	--	--	--	--	--	--	--
ENST00000588156	ENSG00000078142	PIK3C3	Armadillo-type fold||Phosphatidylinositol 3/4-kinase, conserved site||Phosphatidylinositol 3-kinase, Vps34 type||Protein kinase-like domain superfamily||Phosphatidylinositol 3-/4-kinase, catalytic domain superfamily||Phosphoinositide 3-kinase, accessory (PIK) domain||Phosphatidylinositol kinase||Phosphatidylinositol 3-kinase, C2 domain||Phosphatidylinositol 3-/4-kinase, catalytic domain||C2 domai…	protein_coding	Annotated_lncRNA	chr18	42057835	42081421	+	4	733	139	0.007105	0.275604	0.182485	0.001036	5.9e-05	0.171973	0.155065	0.0576893	1.35838	0.606591	1	--	ENSG00000254852,ENSG00000104883,ENSG00000120262,ENSG00000147869,ENSG00000102471,ENSG00000091010,ENSG00000100441,ENSG00000214413,ENSG00000148362,ENSG00000172977,ENSG00000152404,ENSG00000101290,ENSG00000154646,ENSG00000136098,ENSG00000092853,ENSG00000132975,ENSG00000105519,ENSG00000157542,ENSG00000186567,ENSG00000149050,ENSG00000198535,ENSG00000116171,ENSG00000104369,ENSG00000114455,ENSG00000196975…
ENST00000446695	ENSG00000228109	MELTF-AS1	-	antisense	Annotated_lncRNA	chr3	197003132	197003730	+	2	204	68	0	0	0	0	0	0	--	--	--	--	--	--	--
ENST00000453579	ENSG00000232529	AL031773.1	-	lincRNA	Annotated_lncRNA	chr6	155380511	155381183	-	2	554	121	0	0	0.021607	0.211978	0	0	0.00720233	0.0706593	-2.11332	0.656435	1
ENST00000588155	ENSG00000101638	ST8SIA5	GT29-like superfamiliy||Glycosyl transferase family 29||-||Sialyltransferase	protein_coding	Annotated_lncRNA	chr18	46691450	46756810	-	4	1440	210	0	0.014075	0.039366	0.055083	0.018557	0	0.0178137	0.0245467	-0.421323	0.891238	1	--	ENSG00000137270,ENSG00000172716,ENSG00000102174,ENSG00000186395,ENSG00000075643,ENSG00000177599,ENSG00000058673,ENSG00000164008,ENSG00000132958,ENSG00000102128,ENSG00000272391,ENSG00000112559,ENSG00000196422,ENSG00000158292,ENSG00000256591,ENSG00000145075,ENSG00000198739,ENSG00000166963,ENSG00000074755,ENSG00000136238,ENSG00000136895,ENSG00000123405,ENSG00000184047
ENST00000488151	ENSG00000163527	STT3B	Oligosaccharyl transferase, STT3 subunit	protein_coding	Annotated_lncRNA	chr3	31629251	31636045	+	3	436	129	3.4408	2.32262	2.66242	0.998649	2.61783	1.11198	2.80861	1.57615	0.797104	0.660775	1	--	ENSG00000198130,ENSG00000152234,ENSG00000115137,ENSG00000182185,ENSG00000196792,ENSG00000178409,ENSG00000170275,ENSG00000176979,ENSG00000169964,ENSG00000071082,ENSG00000120896,ENSG00000075336,ENSG00000175356,ENSG00000104522,ENSG00000053372,ENSG00000185024,ENSG00000254996,ENSG00000182004,ENSG00000261052,ENSG00000152977,ENSG00000137693,ENSG00000167528,ENSG00000170954,ENSG00000204227,ENSG00000141161…
ENST00000488150	ENSG00000115459	ELMOD3	ELMO domain||-||ELMO domain-containing protein 3	protein_coding	Annotated_lncRNA	chr2	85362233	85372909	+	5	2083	151	0.05508	0.001649	0.007124	0.048499	0.090235	0.106383	0.0212843	0.0817057	-2.00065	0.377152	1	--	ENSG00000173915,ENSG00000275023,ENSG00000121022,ENSG00000117036,ENSG00000186174,ENSG00000105656,ENSG00000171540,ENSG00000120008,ENSG00000088038,ENSG00000047634,ENSG00000079263,ENSG00000263874,ENSG00000142235,ENSG00000106692,ENSG00000099995,ENSG00000144559,ENSG00000153721,ENSG00000145022,ENSG00000141759,ENSG00000197852,ENSG00000178295,ENSG00000198056,ENSG00000165359,ENSG00000108379,ENSG00000083896…
ENST00000588150	ENSG00000261824	LINC00662	-	lincRNA	Annotated_lncRNA	chr19	27723029	27771832	-	3	493	87	0.33726	0.361923	0.75619	0	0	0.260231	0.485124	0.0867437	2.40985	0.401772	1	--	ENSG00000221963,ENSG00000184635,ENSG00000091039,ENSG00000151689,ENSG00000164818,ENSG00000091986,ENSG00000006118,ENSG00000122550,ENSG00000116741,ENSG00000196284,ENSG00000257594,ENSG00000111596,ENSG00000183665,ENSG00000150995,ENSG00000186283,ENSG00000198821,ENSG00000117593,ENSG00000117597,ENSG00000113638,ENSG00000107960,ENSG00000146263,ENSG00000163823,ENSG00000148832,ENSG00000023287,ENSG00000118855…
TCONS_00398919	ENSG00000225968	ELFN1	Leucine-rich repeat domain superfamily||Cysteine-rich flanking region, C-terminal||Leucine-rich repeat, typical subtype||Leucine-rich repeat	protein_coding	Novel_lncRNA	chr7	1688119	1728829	+	3	308	102	0	0.004653	0.124325	0.227251	0.064966	0.235446	0.0429927	0.175888	-2.01805	0.438501	1	--	ENSG00000105679,ENSG00000152234,ENSG00000182180,ENSG00000243147,ENSG00000076984,ENSG00000183010,ENSG00000105675,ENSG00000175318,ENSG00000183668,ENSG00000253485,ENSG00000166111,ENSG00000117335,ENSG00000136828,ENSG00000164893,ENSG00000168959,ENSG00000026508,ENSG00000168286,ENSG00000164168,ENSG00000204104,ENSG00000151006,ENSG00000130956,ENSG00000142224,ENSG00000137693,ENSG00000137815,ENSG00000119541…
ENST00000646617	ENSG00000254186	AC113414.1	-	antisense	Annotated_lncRNA	chr5	162555599	163437293	-	15	2798	140	0	0.092201	0	0	0	0.017564	0.0307337	0.00585467	2.32011	0.582624	1
ENST00000491649	ENSG00000148400	NOTCH1	Neurogenic locus Notch 1||EGF-like calcium-binding, conserved site||EGF-like domain||EGF-type aspartate/asparagine hydroxylation site||Notch-like domain superfamily||EGF-like, conserved site||Notch domain||Growth factor receptor cysteine-rich domain superfamily||Notch, NODP domain||EGF-like calcium-binding domain||Notch, NOD domain||Ankyrin repeat-containing domain superfamily||Notch||Domain of u…	protein_coding	Annotated_lncRNA	chr9	136522628	136523898	-	2	743	247	0.32582	0.178551	0.964035	0.914936	0.71929	0.151977	0.489469	0.595401	-0.270085	0.900852	1	--	ENSG00000184650,ENSG00000171505,ENSG00000257315,ENSG00000196600,ENSG00000041357,ENSG00000265491,ENSG00000269533,ENSG00000087884,ENSG00000261787,ENSG00000110080,ENSG00000165912,ENSG00000129204,XLOC_110439,ENSG00000103056,ENSG00000136444,ENSG00000130489,ENSG00000081320,ENSG00000112559,ENSG00000253293,ENSG00000150961,ENSG00000166359,ENSG00000137513,ENSG00000198925,ENSG00000143093,ENSG00000181085,ENS…
ENST00000543817	ENSG00000256341	AP006333.1	-	antisense	Annotated_lncRNA	chr11	64118272	64119210	-	2	575	104	0	0	0.098587	0.061034	0	0.36074	0.0328623	0.140591	-2.00567	0.587606	1
ENST00000603200	ENSG00000234394	AL353608.3	-	lincRNA	Annotated_lncRNA	chr9	68306528	68330436	+	7	2211	180	0	0	0	0	0	0	--	--	--	--	--	--	--
ENST00000589285	ENSG00000171817	ZNF540	Zinc finger C2H2 superfamily||Zinc finger C2H2-type||-||Krueppel-associated box||KRAB domain superfamily	protein_coding	Annotated_lncRNA	chr19	37610988	37614093	+	1	3106	650	0.061194	0	0.017764	0.010546	0.016953	0	0.0263193	0.00916633	1.41887	0.656058	1	--	ENSG00000137809,ENSG00000132031,ENSG00000188219,ENSG00000170445,ENSG00000213190,ENSG00000134086,ENSG00000163885,ENSG00000108759,ENSG00000101443,ENSG00000169327,ENSG00000161281,ENSG00000178115,ENSG00000170935,ENSG00000071282,ENSG00000205138,ENSG00000203942,ENSG00000132581,ENSG00000124356,ENSG00000120278,ENSG00000198488,ENSG00000130635,ENSG00000251039,ENSG00000080371,ENSG00000126733,ENSG00000187105…
ENST00000478247	ENSG00000161202	DVL3	PDZ domain||Dishevelled family||-||DIX domain superfamily||Dishevelled C-terminal||Winged helix-like DNA-binding domain superfamily||Dishevelled-3||DIX domain||Ubiquitin-like domain superfamily||Winged helix DNA-binding domain superfamily||DEP domain||PDZ superfamily||Dishevelled protein domain||Dishevelled-related protein	protein_coding	Annotated_lncRNA	chr3	184163677	184170876	+	13	2272	556	0.032416	0	1.90251	0.254122	0.020404	0.156151	0.644976	0.143559	2.17227	0.445407	1	--	ENSG00000198793,ENSG00000064545,ENSG00000072041,ENSG00000214140,ENSG00000105483,ENSG00000265590,ENSG00000160679,ENSG00000174567,ENSG00000278224,ENSG00000105369,ENSG00000187902,ENSG00000155729,ENSG00000215717,ENSG00000257591,ENSG00000109182,ENSG00000120669,ENSG00000164220,ENSG00000267168,ENSG00000151338,ENSG00000159184,ENSG00000152034,ENSG00000186918,ENSG00000165821,ENSG00000165092,ENSG00000124201…
ENST00000589287	ENSG00000227155	AL161725.1	-	antisense	Annotated_lncRNA	chr9	454447	469802	-	4	910	94	0	0	0	0	0	0	--	--	--	--	--	--	--
ENST00000478245	ENSG00000119977	TCTN3	Domain of unknown function DUF1619	protein_coding	Annotated_lncRNA	chr10	95692864	95693901	-	3	557	168	0.158794	0.061547	0.136779	0.096193	0.11298	0.003534	0.11904	0.0709023	0.672028	0.770955	1	--	ENSG00000116584,ENSG00000090989,ENSG00000261739,ENSG00000185808,ENSG00000151413,ENSG00000269711,ENSG00000232859,ENSG00000158373,ENSG00000065882,ENSG00000159082,ENSG00000178075,ENSG00000131015,ENSG00000205593,ENSG00000129245,ENSG00000184261,ENSG00000173473,ENSG00000003509,ENSG00000142798,ENSG00000137876,ENSG00000188321,ENSG00000151422,ENSG00000189164,ENSG00000077238,ENSG00000109323,ENSG00000167771…
ENST00000491647	ENSG00000150401	DCUN1D2	UBA-like superfamily||Defective-in-cullin neddylation protein||Potentiating neddylation domain||-	protein_coding	Annotated_lncRNA	chr13	113461055	113463088	-	2	431	41	0.129421	0.051213	0.083156	0.06481	0.192555	0.142663	0.08793	0.133343	-0.652282	0.760937	1	--	ENSG00000167693,ENSG00000151657,ENSG00000198707,ENSG00000185737,ENSG00000177889,ENSG00000139132,ENSG00000197780,ENSG00000162971,ENSG00000135637,ENSG00000163820,ENSG00000171703,ENSG00000137814,ENSG00000100211,ENSG00000171126,ENSG00000254535,ENSG00000132600,ENSG00000237412,ENSG00000284969,ENSG00000105131,ENSG00000070501,ENSG00000140750,ENSG00000212747,ENSG00000283761,ENSG00000278889,ENSG00000125449…
ENST00000491646	ENSG00000074054	CLASP1	TOG domain||CLIP-associating protein 1||CLASP N-terminal domain||Armadillo-like helical||HEAT, type 2||Armadillo-type fold	protein_coding	Annotated_lncRNA	chr2	121459622	121461195	-	2	599	80	0.349466	1.06427	1.11703	0.426962	1.17317	0.642097	0.843587	0.747408	0.150086	0.943873	1	--	ENSG00000280670,ENSG00000171560,ENSG00000166321,ENSG00000166128,ENSG00000172262,ENSG00000177212,ENSG00000186832,ENSG00000121578,ENSG00000198841,ENSG00000197520,ENSG00000116014,ENSG00000175928,ENSG00000133800,ENSG00000126581,ENSG00000187257,ENSG00000177427,ENSG00000104081,ENSG00000108602,ENSG00000235109,ENSG00000144043,ENSG00000162407,ENSG00000166391,ENSG00000184185,ENSG00000223573,ENSG00000179912
ENST00000448597	ENSG00000235304	LINC01281	-	lincRNA	Annotated_lncRNA	chrX	39304956	39327362	-	4	1773	112	0.089218	0	0.04263	0.037687	0.040321	0.01311	0.0439493	0.0303727	0.475433	0.854788	1	--	ENSG00000144535,ENSG00000171502,ENSG00000007933,ENSG00000176029,ENSG00000196605,ENSG00000113212,ENSG00000105323,ENSG00000266338,ENSG00000154814,ENSG00000255374,ENSG00000178115,ENSG00000107929,ENSG00000183684,ENSG00000165959,ENSG00000121075,ENSG00000169764,ENSG00000170037,ENSG00000115677,ENSG00000221970,ENSG00000162396,ENSG00000103044,ENSG00000176714,ENSG00000162337,ENSG00000205730,ENSG00000111203…
ENST00000451622	ENSG00000231172	AC007099.1	-	antisense	Annotated_lncRNA	chr2	75524068	75542706	+	3	1185	136	0	0	0	0	0	0	--	--	--	--	--	--	--
ENST00000416295	ENSG00000012171	SEMA3B	Sema domain superfamily||Semaphorin||Immunoglobulin-like fold||Immunoglobulin subtype||Immunoglobulin||Immunoglobulin-like domain||Sema domain||Immunoglobulin-like domain superfamily||PSI domain||WD40/YVTN repeat-like-containing domain superfamily	protein_coding	Annotated_lncRNA	chr3	50274634	50276444	+	5	1088	287	0	0	0	0.017456	0	0	0	0.00581867	-2.75878	0.744034	1
ENST00000514431	ENSG00000237125	HAND2-AS1	-	antisense	Annotated_lncRNA	chr4	173530515	173583169	+	4	892	135	0	0	0	0	0	0	--	--	--	--	--	--	--
ENST00000548796	ENSG00000179364	PACS2	Phosphofurin acidic cluster sorting protein 1||-	protein_coding	Annotated_lncRNA	chr14	105390237	105393335	+	4	1621	196	0.352274	0.300613	0.169238	0.211513	0.519406	0.044502	0.274042	0.258474	0.0426029	0.987036	1	--	ENSG00000117501,ENSG00000149100,ENSG00000133460,ENSG00000215853,ENSG00000118690,ENSG00000111199,ENSG00000108423,ENSG00000177150,ENSG00000204661,ENSG00000268350,ENSG00000107242,ENSG00000142319,ENSG00000137133,ENSG00000154654,ENSG00000188089,ENSG00000181291,ENSG00000123131,ENSG00000163684,ENSG00000102897,ENSG00000099624,ENSG00000089775,ENSG00000175105
ENST00000514435	ENSG00000198589	LRBA	WD40-repeat-containing domain superfamily||Concanavalin A-like lectin/glucanase domain superfamily||WD40 repeat||Domain of unknown function DUF4704||Domain of unknown function DUF1088||BEACH domain superfamily||BEACH domain||Armadillo-type fold||-||Armadillo-like helical||PH-BEACH domain||WD40/YVTN repeat-like-containing domain superfamily	protein_coding	Annotated_lncRNA	chr4	151012805	151015284	-	2	2140	99	0	0	0.122295	0.002864	0.085905	0.217029	0.040765	0.101933	-1.32043	0.681017	1
ENST00000548792	ENSG00000111786	SRSF9	Nucleotide-binding alpha-beta plait domain superfamily||SRSF9, RNA recognition motif 2||-||RNA-binding domain superfamily||RNA recognition motif domain||SRSF9, RNA recognition motif 1	protein_coding	Annotated_lncRNA	chr12	120461711	120464943	-	2	1446	116	13.5618	10.8816	9.62878	11.7131	10.0203	8.41359	11.3574	10.049	0.137644	0.932257	1	--	ENSG00000198792,ENSG00000152939,ENSG00000167363,ENSG00000120693,ENSG00000011405,ENSG00000105737,ENSG00000249115,ENSG00000163811,ENSG00000159409,ENSG00000130175,ENSG00000137409,ENSG00000047579,ENSG00000124275,ENSG00000171984,ENSG00000140406,ENSG00000136059,ENSG00000142632,ENSG00000205744,ENSG00000182923,ENSG00000165895,ENSG00000063601,ENSG00000159307,ENSG00000170836,ENSG00000159648,ENSG00000196460…
ENST00000519617	ENSG00000112237	CCNC	Cyclin, C-terminal domain 2||Cyclin-like superfamily||Cyclin C/cyclin-like subunit Ssn8||-||Cyclin-like||Cyclin, N-terminal	protein_coding	Annotated_lncRNA	chr6	99545205	99549647	-	3	246	64	1.24829	0.99461	0.943826	1.1758	0.540448	0.998356	1.06224	0.904869	0.188603	0.924732	1	--	ENSG00000137494,ENSG00000118804,ENSG00000164104,ENSG00000165071,ENSG00000103591,ENSG00000249931,ENSG00000113303,ENSG00000119042,ENSG00000162763,ENSG00000070915,ENSG00000112541,ENSG00000172748,ENSG00000131791,ENSG00000186710,ENSG00000050426,ENSG00000164061,ENSG00000269190,ENSG00000136155
ENST00000514439	ENSG00000196353	CPNE4	von Willebrand factor, type A||C2 domain superfamily||von Willebrand factor A-like domain superfamily||-||C2 domain||Copine, C2B domain||Copine	protein_coding	Annotated_lncRNA	chr3	131533555	131543093	-	2	2312	125	0	0	0	0	0	0	--	--	--	--	--	--	--
TCONS_00080964	XLOC_042632	XLOC_042632	-	novel	Novel_lncRNA	chr11	80101814	80305453	-	2	929	81	0.072162	0.298348	0.213643	0	0	0.105802	0.194718	0.0352673	2.39536	0.392723	1	--	ENSG00000116604,ENSG00000254852,ENSG00000107625,ENSG00000189292,ENSG00000188647,ENSG00000198315,ENSG00000102471,ENSG00000047188,ENSG00000118579,ENSG00000138430,ENSG00000240303,ENSG00000136731,ENSG00000125970,ENSG00000173486,ENSG00000177082,ENSG00000106113,ENSG00000184182,ENSG00000159588,ENSG00000148688,ENSG00000133627,ENSG00000198060,ENSG00000011198,ENSG00000035115,ENSG00000182795,ENSG00000017427…
ENST00000643060	ENSG00000158321	AUTS2	-||Autism susceptibility gene 2 protein	protein_coding	Annotated_lncRNA	chr7	70134556	70437858	+	2	2123	136	0	0	0	0	0	0	--	--	--	--	--	--	--
ENST00000643061	ENSG00000164010	ERMAP	Concanavalin A-like lectin/glucanase domain superfamily||SPRY-associated||Butyrophylin-like, SPRY domain||-||Immunoglobulin-like fold||Immunoglobulin V-set domain||B30.2/SPRY domain||Immunoglobulin subtype||Immunoglobulin-like domain||SPRY domain||Immunoglobulin-like domain superfamily	protein_coding	Annotated_lncRNA	chr1	42817122	42830774	+	3	579	193	0.201078	0.15712	0.148978	0.227774	0.147674	0.370432	0.169059	0.248627	-0.608608	0.76478	1	--	ENSG00000185608,ENSG00000114120,ENSG00000108825,ENSG00000154548,ENSG00000132872,ENSG00000165832,ENSG00000215114,ENSG00000224916,ENSG00000176894,ENSG00000087460,ENSG00000186471,ENSG00000138028,ENSG00000143514,ENSG00000196890,ENSG00000107798,ENSG00000147586,ENSG00000134717,ENSG00000144061,ENSG00000169551,ENSG00000167748,ENSG00000141504,ENSG00000112294,ENSG00000100314,ENSG00000171873,ENSG00000149150…
ENST00000507933	ENSG00000251676	SNHG27	-	lincRNA	Annotated_lncRNA	chr4	131773302	131774692	+	2	491	68	0.447017	0	0	0.203637	0	0	0.149006	0.067879	1.00142	0.840491	1
ENST00000507932	ENSG00000251412	AC006296.2	-	lincRNA	Annotated_lncRNA	chr4	14383123	14409078	-	6	764	88	0	0	0	0	0	0	--	--	--	--	--	--	--
ENST00000507934	ENSG00000249690	AC110813.1	-	antisense	Annotated_lncRNA	chr4	150579089	150581545	+	2	2209	172	0	0	0	0	0	0	--	--	--	--	--	--	--
ENST00000507937	ENSG00000145916	RMND5B	CRA domain||Protein RMD5 homologue B, degenerated RING finger||CTLH/CRA C-terminal to LisH motif domain||-||LIS1 homology motif||CTLH, C-terminal LisH motif	protein_coding	Annotated_lncRNA	chr5	178145970	178148540	+	3	2393	174	1.05203	0.915567	1.1721	0.787408	1.12733	0.619415	1.04657	0.844719	0.279456	0.890322	1	--	ENSG00000137274,ENSG00000259431,ENSG00000183718,ENSG00000271092,ENSG00000117543,ENSG00000073737,ENSG00000175455,ENSG00000141380,ENSG00000144229,ENSG00000154736,ENSG00000117595,ENSG00000270765,ENSG00000123576,ENSG00000186468,ENSG00000158887,ENSG00000125779,ENSG00000123472,ENSG00000173531,ENSG00000124370,ENSG00000115806,ENSG00000268223,ENSG00000255302,ENSG00000112852,ENSG00000117318,ENSG00000174837…
ENST00000507936	ENSG00000248874	C5orf17	-	lincRNA	Annotated_lncRNA	chr5	23951564	23979986	+	4	477	158	0	0	0	0	0	0	--	--	--	--	--	--	--
ENST00000510534	ENSG00000155011	DKK2	Dickkopf, N-terminal cysteine-rich	protein_coding	Annotated_lncRNA	chr4	106923821	107035812	-	3	1474	216	0.00862	0.457888	0.214295	0.184658	0.353846	0.23356	0.226934	0.257355	-0.187273	0.91836	1	--	ENSG00000101442,ENSG00000185055,ENSG00000155897,ENSG00000077327,ENSG00000185633,ENSG00000152495,ENSG00000275183,ENSG00000007545,ENSG00000100908,ENSG00000069399,ENSG00000123136,ENSG00000123901,ENSG00000066827,ENSG00000165240,ENSG00000145734,ENSG00000170417
ENST00000555707	ENSG00000257621	PSMA3-AS1	-	antisense	Annotated_lncRNA	chr14	58272401	58298129	-	3	1983	86	0.774853	0	1.4197	0.656421	0.525684	0.498749	0.731519	0.560285	0.361125	0.874542	1	--	ENSG00000112599,ENSG00000163263,ENSG00000166710,ENSG00000104689,ENSG00000024422,ENSG00000157540,ENSG00000198901,ENSG00000196275,ENSG00000171388,ENSG00000138018,ENSG00000144362,ENSG00000184949,ENSG00000143971,ENSG00000103241
ENST00000550550	ENSG00000196465	MYL6B	-||EF-hand domain||EF-hand domain pair	protein_coding	Annotated_lncRNA	chr12	56157357	56157976	+	3	322	65	0.022908	0.224793	0.114131	0.379977	0.024151	0.448006	0.120611	0.284045	-1.25108	0.587766	1	--	ENSG00000075336,ENSG00000197937,ENSG00000160886,ENSG00000180787,ENSG00000196565,ENSG00000108839,ENSG00000140443,ENSG00000138813,ENSG00000137731,ENSG00000183281,ENSG00000123472,ENSG00000124370,ENSG00000166126,ENSG00000172687,ENSG00000155090,ENSG00000171206,ENSG00000181963,ENSG00000174837,ENSG00000144218,ENSG00000105428,ENSG00000186335,ENSG00000150401,ENSG00000118004,ENSG00000117523,ENSG00000197177
ENST00000550557	ENSG00000123358	NR4A1	Zinc finger, nuclear hormone receptor-type||Nuclear hormone receptor-like domain superfamily||Orphan nuclear receptor, HMR type||Orphan nuclear receptor||-||Nuclear hormone receptor||Nuclear hormone receptor, ligand-binding domain||Zinc finger, NHR/GATA-type	protein_coding	Annotated_lncRNA	chr12	52053418	52059503	+	3	4837	338	0.142029	0.077146	0.136119	0.027238	4e-05	0.024546	0.118431	0.0172747	2.56528	0.256434	1	--	ENSG00000182890,ENSG00000095139,ENSG00000134490,ENSG00000247077,ENSG00000197885,ENSG00000188211,ENSG00000166987,ENSG00000167815,ENSG00000134897,ENSG00000132541,ENSG00000137168,ENSG00000128596,ENSG00000165837,ENSG00000164305,ENSG00000178694,ENSG00000100526,ENSG00000278535,ENSG00000086300,ENSG00000137642,ENSG00000188290,ENSG00000087301,ENSG00000095587,ENSG00000170381,ENSG00000165152,ENSG00000285043…
ENST00000510530	ENSG00000082213	C5orf22	Uncharacterised protein family UPF0489||-	protein_coding	Annotated_lncRNA	chr5	31538173	31545714	+	4	771	229	0.385192	0.728079	0.23221	0.421906	0.628315	0.294931	0.448494	0.448384	-0.0274002	0.990058	1	--	ENSG00000116213,ENSG00000137310,ENSG00000026297,ENSG00000155957,ENSG00000092068,ENSG00000108654,ENSG00000063015,ENSG00000119640,ENSG00000130038,ENSG00000204849,ENSG00000119760,ENSG00000018869,ENSG00000212710,ENSG00000198844,ENSG00000239305,ENSG00000253304,ENSG00000185352,ENSG00000129473,ENSG00000172113,ENSG00000084731,ENSG00000171940,ENSG00000162951,ENSG00000168619,ENSG00000064652,ENSG00000116918…
ENST00000550555	ENSG00000135473	PAN2	Ubiquitin specific protease domain||Ribonuclease H superfamily||Papain-like cysteine peptidase superfamily||PAN2 domain||PAN2-PAN3 deadenylation complex catalytic subunit PAN2||WD40-repeat-containing domain superfamily||Ribonuclease H-like superfamily||WD40/YVTN repeat-like-containing domain superfamily||Exonuclease, RNase T/DNA polymerase III	protein_coding	Annotated_lncRNA	chr12	56325051	56326415	-	2	507	98	0	0.210116	0.013005	0.13253	0	0.219848	0.0743737	0.117459	-0.699772	0.818763	1	--	ENSG00000261739,ENSG00000172345,ENSG00000103227,ENSG00000269711,ENSG00000196860,ENSG00000065882,ENSG00000125875,ENSG00000158497,ENSG00000284981,ENSG00000141040,ENSG00000128951,ENSG00000178301,ENSG00000152669,ENSG00000132906,ENSG00000120860,ENSG00000109881,ENSG00000166435,ENSG00000146587,ENSG00000270617,ENSG00000130783,ENSG00000231924,ENSG00000187510,ENSG00000125245,ENSG00000005194
ENST00000527297	ENSG00000255229	AC069287.3	-	antisense	Annotated_lncRNA	chr11	129279	186136	+	3	589	108	0	0	0	0	0	0	--	--	--	--	--	--	--
ENST00000527295	ENSG00000185187	SIGIRR	Immunoglobulin-like domain superfamily||Toll/interleukin-1 receptor homology (TIR) domain||Immunoglobulin-like domain||Toll/interleukin-1 receptor homology (TIR) domain superfamily||-||Immunoglobulin-like fold||Interleukin-1 receptor family	protein_coding	Annotated_lncRNA	chr11	405716	417455	-	7	1867	268	0.356518	0.203502	0	0	0.16297	0.042103	0.186673	0.0683577	1.37063	0.656302	1	--	ENSG00000177807,ENSG00000183034,ENSG00000132631,ENSG00000174015,ENSG00000182327,ENSG00000124203,ENSG00000115665,ENSG00000109061,ENSG00000121904,ENSG00000116996,ENSG00000168872,ENSG00000115896,ENSG00000180347,ENSG00000102021,ENSG00000114439,ENSG00000153822,ENSG00000284906,ENSG00000267795,ENSG00000205329,ENSG00000147596,ENSG00000204969,ENSG00000136546,ENSG00000161179,ENSG00000213689,ENSG00000239620…
ENST00000635959	ENSG00000233593	AL590094.1	-	processed_transcript	Annotated_lncRNA	chr1	90831788	90834689	-	2	478	65	0	0	0	0	0	0	--	--	--	--	--	--	--
ENST00000635958	ENSG00000188603	CLN3	Batten's disease protein Cln3, subgroup||Batten's disease protein Cln3||-||MFS transporter superfamily	protein_coding	Annotated_lncRNA	chr16	28477403	28492054	-	15	1837	327	0	0	0	0	0	0	--	--	--	--	--	--	--
ENST00000635954	ENSG00000228408	AL031056.1	-	lincRNA	Annotated_lncRNA	chr6	149217936	149245554	+	4	2193	182	0	0	0	0	0	0	--	--	--	--	--	--	--
TCONS_00450985	XLOC_249492	XLOC_249492	-	novel	Novel_lncRNA	chr9	79728878	79734569	+	3	2088	156	0.109454	0.328853	0.338594	0.163734	0.029001	0.037445	0.258967	0.0767267	1.73945	0.424004	1	--	ENSG00000198218,ENSG00000204618,ENSG00000121022,ENSG00000144857,ENSG00000189077,ENSG00000105656,ENSG00000135525,ENSG00000132879,ENSG00000120008,ENSG00000141699,ENSG00000133884,ENSG00000079263,ENSG00000179058,ENSG00000089723,ENSG00000144559,ENSG00000106952,ENSG00000167608,ENSG00000164161,ENSG00000141759,ENSG00000116819,ENSG00000119203,ENSG00000256671,ENSG00000196867,ENSG00000108379,ENSG00000276547…
ENST00000641078	ENSG00000284668	AL805961.1	-	lincRNA	Annotated_lncRNA	chr1	3976140	3998855	+	4	1258	164	0	0	0	0	0	0	--	--	--	--	--	--	--
ENST00000527299	ENSG00000074201	CLNS1A	PH-like domain superfamily||ICln||-	protein_coding	Annotated_lncRNA	chr11	77619484	77622674	-	2	387	80	0.974029	0.371683	0.357215	0.557448	0.312594	0.585706	0.567642	0.485249	0.159838	0.939056	1	--	ENSG00000177374,ENSG00000115425,ENSG00000197062,ENSG00000196417,ENSG00000092758,ENSG00000108848,ENSG00000111218,ENSG00000154889,ENSG00000258289,ENSG00000175536,ENSG00000124491,ENSG00000144045,ENSG00000214300,ENSG00000169035,ENSG00000241945,ENSG00000188021,ENSG00000117411,ENSG00000113205,ENSG00000142973,ENSG00000099338,ENSG00000203667,ENSG00000213023,ENSG00000105136,ENSG00000204371,ENSG00000095917…
ENST00000435388	ENSG00000230337	AL109811.2	-	antisense	Annotated_lncRNA	chr1	11099675	11102100	+	2	440	127	0	0	0	0	0.11883	0.137883	0	0.085571	-6.90098	0.102602	0.755333
ENST00000435389	ENSG00000232046	LINC01798	-	lincRNA	Annotated_lncRNA	chr2	66691435	66695583	+	3	546	168	0	0	0	0	0	0	--	--	--	--	--	--	--
ENST00000556247	ENSG00000123384	LRP1	Low-density lipoprotein (LDL) receptor class A, conserved site||LDL receptor-like superfamily||Domain of unknown function DUF5050||Growth factor receptor cysteine-rich domain superfamily||EGF-like, conserved site||Complement Clr-like EGF domain||EGF-like calcium-binding domain||LDLR class B repeat||EGF-like calcium-binding, conserved site||EGF-type aspartate/asparagine hydroxylation site||EGF-lik…	protein_coding	Annotated_lncRNA	chr12	57202820	57203531	+	2	611	137	0	0	0.06222	0	0.013989	0.016811	0.02074	0.0102667	1.00498	0.883049	1
ENST00000424257	ENSG00000231626	AC013402.2	-	lincRNA	Annotated_lncRNA	chr2	104580821	104581890	-	2	437	71	0	0	0	0	0	0	--	--	--	--	--	--	--
ENST00000424251	ENSG00000237994	AC003659.1	-	sense_intronic	Annotated_lncRNA	chrX	28942050	28942568	+	2	465	41	0	0	0	0	0	0	--	--	--	--	--	--	--
ENST00000424252	ENSG00000197670	AL157838.1	-	antisense	Annotated_lncRNA	chr20	53552770	53575863	+	6	2502	155	0	0	0.004368	0.011733	0	0.035043	0.001456	0.015592	-3.21404	0.381376	1
ENST00000582168	ENSG00000109065	NAT9	N-acetyltransferase 9-like||-||GNAT domain||Acyl-CoA N-acyltransferase	protein_coding	Annotated_lncRNA	chr17	74772994	74776351	-	3	863	221	1.35553	0.502575	1.07207	0.829838	0.812244	0.939471	0.976727	0.860518	0.129973	0.949843	1	--	ENSG00000104881,ENSG00000184937,ENSG00000108591,ENSG00000083807,ENSG00000130675,ENSG00000100908,ENSG00000174871,ENSG00000080819,ENSG00000274419,ENSG00000285723,ENSG00000162825,ENSG00000088387,ENSG00000106701,ENSG00000158079,ENSG00000008226,ENSG00000226763,ENSG00000023171,ENSG00000165240
ENST00000552957	ENSG00000186960	LINC01551	-	lincRNA	Annotated_lncRNA	chr14	28772785	28778560	+	4	734	104	0	0	0	0	0	0	--	--	--	--	--	--	--
ENST00000434859	ENSG00000226996	AP000477.1	-	lincRNA	Annotated_lncRNA	chr21	24043257	24050286	+	2	847	110	0	0	0.097832	0	0	0	0.0326107	0	7.03036	0.196847	0.986298
ENST00000552953	ENSG00000123329	ARHGAP9	Rho GTPase-activating protein domain||PH-like domain superfamily||Rho GTPase-activating protein 9, SH3 domain||WW domain||Rho GTPase activation protein||SH3-like domain superfamily||Pleckstrin homology domain||WW domain superfamily||SH3 domain||-	protein_coding	Annotated_lncRNA	chr12	57472264	57476641	-	11	1673	373	0.06929	0.415826	0.034976	0	0.005727	0.020175	0.173364	0.008634	4.06389	0.142085	0.867455	--	ENSG00000106410,ENSG00000205864,ENSG00000133321,ENSG00000140955,ENSG00000205869,ENSG00000137080,ENSG00000125831,ENSG00000184434,ENSG00000166689,ENSG00000189269,ENSG00000106483,ENSG00000157224,ENSG00000131059,ENSG00000214078,ENSG00000158113,ENSG00000154124,ENSG00000039068,ENSG00000126583,ENSG00000196767,ENSG00000273496,ENSG00000160716,ENSG00000163081,ENSG00000176540,ENSG00000113520,ENSG00000099721…
ENST00000552952	ENSG00000186081	KRT5	Intermediate filament, rod domain||Intermediate filament protein, conserved site||Intermediate filament protein||Keratin type II head||Keratin, type II	protein_coding	Annotated_lncRNA	chr12	52514996	52516196	-	2	644	100	0	0	0	0	0	0	--	--	--	--	--	--	--
ENST00000461097	ENSG00000144381	HSPD1	Chaperonin Cpn60/TCP-1 family||Chaperonin Cpn60||Chaperonin Cpn60, conserved site||Chaperone tailless complex polypeptide 1 (TCP-1)||-||GroEL-like equatorial domain superfamily||TCP-1-like chaperonin intermediate domain superfamily||GroEL-like apical domain superfamily	protein_coding	Annotated_lncRNA	chr2	197496891	197499817	-	3	714	170	0.889114	1.06151	0.810902	3.53691	1.65362	1.84446	0.920508	2.34499	-1.37547	0.49243	1	--	ENSG00000196642,ENSG00000064547,ENSG00000114812,ENSG00000138794,ENSG00000166682,ENSG00000111452,ENSG00000158856,ENSG00000197816,ENSG00000283496,ENSG00000111057,ENSG00000147421,ENSG00000136448,ENSG00000161204,ENSG00000197769,ENSG00000086159,ENSG00000149782,ENSG00000078114,ENSG00000185640,ENSG00000130844,ENSG00000175793,ENSG00000099800,ENSG00000089050,ENSG00000129353,ENSG00000163075,ENSG00000160410…
ENST00000577765	ENSG00000263443	AC100872.1	-	lincRNA	Annotated_lncRNA	chr8	122700269	122703423	-	2	501	113	0	0	0	0	0	0	--	--	--	--	--	--	--
ENST00000528931	ENSG00000133816	MICAL2	CH domain superfamily||Zinc finger, LIM-type||MICAL2||Calponin homology domain||ProQ/FinO domain||bMERB domain||FAD/NAD(P)-binding domain superfamily||-||FAD-binding domain	protein_coding	Annotated_lncRNA	chr11	12162156	12260172	+	18	2868	955	7.09276	6.81041	6.02876	26.5459	16.0953	10.1038	6.64398	17.5817	-1.43049	0.332249	1	--	ENSG00000196642,ENSG00000122882,ENSG00000064547,ENSG00000167100,ENSG00000172428,ENSG00000114812,ENSG00000166682,ENSG00000284791,ENSG00000158856,ENSG00000106991,ENSG00000128626,ENSG00000099956,ENSG00000183709,ENSG00000147421,ENSG00000136448,ENSG00000133636,ENSG00000256980,ENSG00000137075,ENSG00000161204,ENSG00000105254,ENSG00000103356,ENSG00000105662,ENSG00000283787,ENSG00000086159,ENSG00000111341…
TCONS_00275572	ENSG00000100034	PPM1F	Protein phosphatase 2C family||PPM-type phosphatase, divalent cation binding||PPM-type phosphatase domain||PPM-type phosphatase domain superfamily	protein_coding	Novel_lncRNA	chr22	21868076	21928085	+	2	248	82	0	0.343278	0	0	0.10286	0	0.114426	0.0342867	1.74497	0.692395	1
ENST00000552958	ENSG00000258203	AC004801.5	-	lincRNA	Annotated_lncRNA	chr12	48005277	48011227	-	4	550	147	0	0	0	0	0	0	--	--	--	--	--	--	--
ENST00000416509	ENSG00000224844	AC107079.1	-	lincRNA	Annotated_lncRNA	chr2	237122910	237124097	-	2	669	85	0	0	0	0	0	0	--	--	--	--	--	--	--
ENST00000567327	ENSG00000260742	AC009962.1	-	antisense	Annotated_lncRNA	chr2	181887851	181891663	-	1	3813	111	0.017307	0.022345	0.00777	0.010051	0.030042	0.013612	0.0158073	0.0179017	-0.199772	0.960318	1	--	ENSG00000104722,ENSG00000162669,ENSG00000144406,ENSG00000153684,ENSG00000226321,ENSG00000146839,ENSG00000170465,ENSG00000082438,ENSG00000261949,ENSG00000131951,ENSG00000174948,ENSG00000182083,ENSG00000145945,ENSG00000183960,ENSG00000160505,ENSG00000249104,ENSG00000240505,ENSG00000151445,ENSG00000204480,ENSG00000167397,ENSG00000165626,ENSG00000119718,ENSG00000175520,ENSG00000179002,ENSG00000155495…
ENST00000567325	ENSG00000103064	SLC7A6	-||Amino acid/polyamine transporter I	protein_coding	Annotated_lncRNA	chr16	68294678	68297433	+	4	658	181	0.424786	0.562022	0.327733	0.553374	0.477847	0.653385	0.43818	0.561535	-0.39853	0.846005	1	--	ENSG00000184924,ENSG00000117543,ENSG00000117691,ENSG00000104964,ENSG00000005073,ENSG00000164758,ENSG00000125484,ENSG00000161920,ENSG00000175455,ENSG00000153317,ENSG00000272333,ENSG00000183826,ENSG00000253719,ENSG00000140538,ENSG00000168303,ENSG00000166402,ENSG00000124333,ENSG00000158887,ENSG00000169607,ENSG00000154832,ENSG00000175344,ENSG00000169627,ENSG00000178301,ENSG00000214655,ENSG00000054654…
ENST00000567322	ENSG00000156858	PRR14	Tantalus-like||Proline-rich protein 14	protein_coding	Annotated_lncRNA	chr16	30654109	30655592	+	3	1059	301	0.284099	0.708118	0.089029	0.111921	0.089142	0.432379	0.360415	0.211147	0.679894	0.753127	1	--	ENSG00000144452,ENSG00000269026,ENSG00000164500,ENSG00000162961,ENSG00000205863,ENSG00000186231,ENSG00000165588,ENSG00000141294,ENSG00000086288,ENSG00000108424,ENSG00000241563,ENSG00000182747,ENSG00000167664,ENSG00000080618,ENSG00000145907,ENSG00000085831,ENSG00000022840,ENSG00000137411,ENSG00000261247,ENSG00000100744,ENSG00000144285,ENSG00000188176,ENSG00000168634,ENSG00000003756,ENSG00000144785…
ENST00000567320	ENSG00000039068	CDH1	Cadherin conserved site||Cadherin||Catenin binding domain superfamily||-||Cadherin, cytoplasmic domain||Cadherin-like||Cadherin prodomain	protein_coding	Annotated_lncRNA	chr16	68808527	68809003	+	2	352	92	0	0.060578	0	0	0	0	0.0201927	0	3.1575	0.617467	1
ENST00000465166	ENSG00000242612	DECR2	-||NAD(P)-binding domain superfamily||Short-chain dehydrogenase/reductase SDR	protein_coding	Annotated_lncRNA	chr16	406946	410295	+	2	702	193	0.746644	0.40751	0.149955	0.364925	0.606352	0.355832	0.434703	0.44237	-0.0801611	0.970047	1	--	ENSG00000115421,ENSG00000130762,ENSG00000104728,ENSG00000205436,ENSG00000204624,ENSG00000146834,ENSG00000179603,ENSG00000151923,ENSG00000165799,ENSG00000004766,ENSG00000272899,ENSG00000151164,ENSG00000276234,ENSG00000075089,ENSG00000077152,ENSG00000175093,ENSG00000157933,ENSG00000188611,ENSG00000173535,ENSG00000117280,ENSG00000183161,ENSG00000284906,ENSG00000142082,ENSG00000173041,ENSG00000148358…
ENST00000518169	ENSG00000170791	CHCHD7	Ricin B, lectin domain||Cysteine alpha-hairpin motif superfamily||-	protein_coding	Annotated_lncRNA	chr8	56211786	56213151	+	2	442	70	0	0.115982	0	0	0.019854	0.260743	0.0386607	0.0935323	-1.23694	0.752516	1
ENST00000567329	ENSG00000187555	USP7	Ubiquitin specific protease domain||Ubiquitin specific protease, conserved site||Ubiquitin carboxyl-terminal hydrolase 7, ICP0-binding domain||Papain-like cysteine peptidase superfamily||TRAF-like||Peptidase C19, ubiquitin carboxyl-terminal hydrolase||Ubiquitin carboxyl-terminal hydrolase, C-terminal||MATH/TRAF domain||-	protein_coding	Annotated_lncRNA	chr16	8902139	8904522	-	3	567	124	0.228839	0.211101	0.21691	0.90475	0.330855	0.108176	0.21895	0.447927	-1.02281	0.633264	1	--	ENSG00000172425,ENSG00000254647,ENSG00000198099,ENSG00000162782,ENSG00000205903,ENSG00000267360,ENSG00000284931,ENSG00000171234,ENSG00000166682,ENSG00000158856,ENSG00000135472,ENSG00000131050,ENSG00000255245,ENSG00000184345,ENSG00000177994,ENSG00000148346,ENSG00000256980,ENSG00000165490,ENSG00000086548,ENSG00000126749,ENSG00000272636,ENSG00000159189,ENSG00000164729,ENSG00000106541,ENSG00000189320…
ENST00000527740	ENSG00000196378	ZNF34	Krueppel-associated box||KRAB domain superfamily||Zinc finger C2H2-type||Zinc finger C2H2 superfamily||Zinc finger protein 34	protein_coding	Annotated_lncRNA	chr8	144773120	144787307	-	4	2056	493	0.611253	0	0	0	0.022989	0.090837	0.203751	0.037942	2.27157	0.551898	1	--	ENSG00000230873,ENSG00000172421,ENSG00000242515,ENSG00000198090,ENSG00000162068,ENSG00000117215,ENSG00000170523,ENSG00000101443,ENSG00000143603,ENSG00000254126,ENSG00000183434,ENSG00000198554,ENSG00000243073,ENSG00000204677,ENSG00000198326,ENSG00000119965,ENSG00000173597,ENSG00000198851,ENSG00000182053,ENSG00000126733,ENSG00000198390,ENSG00000139865,ENSG00000135917,ENSG00000183291,ENSG00000166220…
ENST00000527741	ENSG00000104529	EEF1D	Translation elongation factor EF1B, beta/delta subunit, guanine nucleotide exchange domain||Elongation factor 1 beta central acidic region, eukaryote||Translation elongation factor EF1B, beta/delta chains, conserved site||Translation elongation factor eEF-1beta-like superfamily||Translation elongation factor EF1B/ribosomal protein S6||-	protein_coding	Annotated_lncRNA	chr8	143579728	143584251	-	4	3718	235	2.59585	1.98369	0.048433	0.892354	1.1132	1.10384	1.54266	1.03647	0.503323	0.810951	1	--	ENSG00000166225,ENSG00000146842,ENSG00000096746,ENSG00000164509,ENSG00000155876,ENSG00000157570,ENSG00000131871,ENSG00000178188,ENSG00000047410,ENSG00000166851,ENSG00000149932,ENSG00000138080,ENSG00000091622,ENSG00000117620,ENSG00000186583,ENSG00000261740,ENSG00000204220,ENSG00000144580,ENSG00000090686,ENSG00000187134,ENSG00000175203,ENSG00000009694,ENSG00000080822,ENSG00000104497,ENSG00000167968…
ENST00000527742	ENSG00000111087	GLI1	Zinc finger protein GLI1||Zinc finger C2H2 superfamily||Zinc finger C2H2-type	protein_coding	Annotated_lncRNA	chr12	57465375	57466141	+	2	676	183	0.268509	0	0.025511	0.024686	0.020126	0.021285	0.0980067	0.0220323	1.35273	0.64017	1	--	ENSG00000230873,ENSG00000172421,ENSG00000242515,ENSG00000198090,ENSG00000163885,ENSG00000117215,ENSG00000142677,ENSG00000101443,ENSG00000143603,ENSG00000254126,ENSG00000183434,ENSG00000198554,ENSG00000243073,ENSG00000204677,ENSG00000198326,ENSG00000119965,ENSG00000198851,ENSG00000102452,ENSG00000182053,ENSG00000126733,ENSG00000198390,ENSG00000139865,ENSG00000135917,ENSG00000183291,ENSG00000166220…
ENST00000527743	ENSG00000180773	SLC36A4	Amino acid transporter, transmembrane domain||-	protein_coding	Annotated_lncRNA	chr11	93185220	93197929	-	2	747	96	0	0.210228	0.893118	0.149857	0.040871	0.064545	0.367782	0.085091	2.12015	0.421137	1	--	ENSG00000109846,ENSG00000178078,ENSG00000072041,ENSG00000214140,ENSG00000130054,ENSG00000053702,ENSG00000221867,ENSG00000121644,ENSG00000174567,ENSG00000278224,ENSG00000117054,ENSG00000213186,ENSG00000187902,ENSG00000130294,ENSG00000257591,ENSG00000109182,ENSG00000120669,ENSG00000164220,ENSG00000267168,ENSG00000188883,ENSG00000159184,ENSG00000152034,ENSG00000173626,ENSG00000186918,ENSG00000134007…
ENST00000527745	ENSG00000077782	FGFR1	Tyrosine-protein kinase, catalytic domain||Fibroblast growth factor receptor 1, catalytic domain||Protein kinase-like domain superfamily||-||Protein kinase domain||Serine-threonine/tyrosine-protein kinase, catalytic domain||Immunoglobulin subtype 2||Immunoglobulin subtype||Immunoglobulin-like fold||Tyrosine-protein kinase, active site||Immunoglobulin I-set||Fibroblast growth factor receptor famil…	protein_coding	Annotated_lncRNA	chr8	38417407	38420044	-	4	790	167	0	0	0.072287	0	0.042022	0	0.0240957	0.0140073	0.757129	0.880595	1
ENST00000527746	ENSG00000078902	TOLLIP	-||C2 domain superfamily||Ubiquitin system component Cue||UBA-like superfamily||C2 domain||Toll-interacting protein, C2 domain	protein_coding	Annotated_lncRNA	chr11	1290095	1309590	-	3	590	196	0.708944	0.156889	0.541807	0.323669	0.540583	6.55505	0.469213	2.4731	-2.49031	0.194785	0.981927	--	ENSG00000167106,ENSG00000151632,ENSG00000110844,ENSG00000188585,ENSG00000134480,ENSG00000188581,ENSG00000197953,ENSG00000198910,ENSG00000165832,ENSG00000165714,ENSG00000205867,ENSG00000078902,ENSG00000060982,ENSG00000175063,ENSG00000244067,ENSG00000006757,ENSG00000284934,ENSG00000151962,ENSG00000145242,ENSG00000126500,ENSG00000050344,ENSG00000163412,ENSG00000108298,ENSG00000178568,ENSG00000231051…
ENST00000591515	ENSG00000130332	LSM7	LSM domain, eukaryotic/archaea-type||-||LSM domain superfamily||Sm-like protein Lsm7	protein_coding	Annotated_lncRNA	chr19	2321521	2324532	-	2	710	130	1.41933	1.91219	2.79067	1.91977	1.08508	1.61927	2.04073	1.54137	0.381626	0.846076	1	--	ENSG00000147533,ENSG00000072163,ENSG00000162769,ENSG00000118412,ENSG00000178425,ENSG00000169220,ENSG00000186184,ENSG00000100376,ENSG00000120210,ENSG00000004139,ENSG00000146197,ENSG00000037042,ENSG00000130755,ENSG00000179412,ENSG00000165704,ENSG00000116731,ENSG00000213186,ENSG00000145012,ENSG00000132436,ENSG00000139354,ENSG00000099804,ENSG00000142279
TCONS_00176880	ENSG00000108846	ABCC3	-||Multi drug resistance-associated protein||AAA+ ATPase domain||P-loop containing nucleoside triphosphate hydrolase||ABC transporter, conserved site||ABC transporter type 1, transmembrane domain||ABC transporter-like||ABC transporter type 1, transmembrane domain superfamily	protein_coding	Novel_lncRNA	chr17	50634589	50637461	+	3	2623	302	0.796633	0.398861	0.488911	1.36526	1.37593	1.47066	0.561468	1.40395	-1.36606	0.503006	1	--	ENSG00000164935,ENSG00000106003,ENSG00000172348,ENSG00000037749,ENSG00000112782,ENSG00000124205,ENSG00000079263,ENSG00000170522,ENSG00000138029,ENSG00000101336,ENSG00000254087,ENSG00000168137,ENSG00000083896,ENSG00000173200,ENSG00000156232,ENSG00000140557,ENSG00000085563,ENSG00000137818,ENSG00000172336,ENSG00000278705,ENSG00000137492,ENSG00000085760,ENSG00000204592,ENSG00000084444,ENSG00000150967…
ENST00000479356	ENSG00000069188	SDK2	Immunoglobulin-like domain||Immunoglobulin-like domain superfamily||Immunoglobulin I-set||Immunoglobulin-like fold||Fibronectin type III||Immunoglobulin subtype||Immunoglobulin subtype 2||Fibronectin type III superfamily	protein_coding	Annotated_lncRNA	chr17	73357370	73437769	-	33	5333	1598	0	0	0	0	0	0	--	--	--	--	--	--	--
ENST00000436245	ENSG00000227902	AC062032.1	-	lincRNA	Annotated_lncRNA	chr2	146879909	146898218	+	5	355	46	0	0	0	0	0	0	--	--	--	--	--	--	--
ENST00000429611	ENSG00000233429	HOTAIRM1	-	antisense	Annotated_lncRNA	chr7	27096124	27099966	+	3	722	149	0	0	0	0	0	0	--	--	--	--	--	--	--
ENST00000416873	ENSG00000223809	AC234771.1	-	lincRNA	Annotated_lncRNA	chrX	135123239	135123604	-	2	250	54	0.061258	0	0	0	0	0.05436	0.0204193	0.01812	0.350566	1	1
ENST00000591518	ENSG00000166377	ATP9B	-||P-type ATPase, A domain superfamily||P-type ATPase, cytoplasmic domain N||P-type ATPase, phosphorylation site||HAD superfamily||P-type ATPase, C-terminal||P-type ATPase, subfamily IV||P-type ATPase, N-terminal||P-type ATPase, transmembrane domain superfamily||P-type ATPase||HAD-like superfamily||Probable phospholipid-transporting ATPase IIB	protein_coding	Annotated_lncRNA	chr18	79303604	79307440	+	2	568	139	0.353511	0.133903	0.823235	0.376486	0.298409	0.27402	0.436883	0.316305	0.447728	0.832298	1	--	ENSG00000198793,ENSG00000163263,ENSG00000006715,ENSG00000198270,ENSG00000260300,ENSG00000105369,ENSG00000144362,ENSG00000091137,ENSG00000259494,ENSG00000126934,ENSG00000078246,ENSG00000179889,ENSG00000143971,ENSG00000157540,ENSG00000196275,ENSG00000110442,ENSG00000168264,ENSG00000177853,ENSG00000108852,ENSG00000068028,ENSG00000134438,ENSG00000169953,ENSG00000083812,ENSG00000196937,ENSG00000225663…
TCONS_00174952	ENSG00000141736	ERBB2	Tyrosine-protein kinase, active site||Furin-like repeat||Protein kinase domain||Serine-threonine/tyrosine-protein kinase, catalytic domain||Protein kinase, ATP binding site||Tyrosine protein kinase, EGF/ERB/XmrK receptor||Receptor L-domain||-||Furin-like cysteine-rich domain||Growth factor receptor cysteine-rich domain superfamily||Growth factor receptor domain 4||Protein kinase-like domain super…	protein_coding	Novel_lncRNA	chr17	39729131	39730535	+	4	779	131	0.767072	1.68432	0.621346	1.09085	1.73994	1.2678	1.02425	1.3662	-0.445155	0.829771	1	--	ENSG00000176723,ENSG00000101199,ENSG00000100442,ENSG00000143549,ENSG00000172037,ENSG00000108039,ENSG00000136928,ENSG00000134909,ENSG00000100583,ENSG00000276256,ENSG00000119414,ENSG00000141736,ENSG00000171606,ENSG00000116035,ENSG00000176945,ENSG00000102316,ENSG00000147601,ENSG00000136504,ENSG00000165996,ENSG00000152454,ENSG00000188385,ENSG00000154781,ENSG00000114902,ENSG00000175387,ENSG00000149716…
ENST00000457508	ENSG00000228340	MIR646HG	-	lincRNA	Annotated_lncRNA	chr20	60088639	60101372	+	4	445	103	0	0	0	0	0	0	--	--	--	--	--	--	--
ENST00000479199	ENSG00000115271	GCA	EF-hand domain||EF-hand domain pair||EF-Hand 1, calcium-binding site	protein_coding	Annotated_lncRNA	chr2	162344182	162356981	+	5	597	180	0.389235	0.301019	0.360771	0.596324	0.10236	0.323936	0.350342	0.340873	0.00195418	1	1	--	ENSG00000132024,ENSG00000005483,ENSG00000151729,ENSG00000132570,ENSG00000186416,ENSG00000158402,ENSG00000035141,ENSG00000113838
ENST00000469238	ENSG00000004455	AK2	P-loop containing nucleoside triphosphate hydrolase||-||Adenylate kinase 2||Adenylate kinase/UMP-CMP kinase||Adenylate kinase subfamily||Adenylate kinase, conserved site||Adenylate kinase, active site lid domain	protein_coding	Annotated_lncRNA	chr1	33014365	33021690	-	3	423	124	0.912728	1.04198	1.3635	1.48755	0.507355	0.182354	1.10607	0.725752	0.601552	0.762475	1	--	ENSG00000102302,ENSG00000148483,ENSG00000164919,ENSG00000047617,ENSG00000232653,ENSG00000080854,ENSG00000152402,ENSG00000090539,ENSG00000221866,ENSG00000169242,ENSG00000204519,ENSG00000185972,ENSG00000172270,ENSG00000125355,ENSG00000196811,ENSG00000105171,ENSG00000173926,ENSG00000137343,ENSG00000187091,ENSG00000164197,ENSG00000187954,ENSG00000139187,ENSG00000129055,ENSG00000125844,ENSG00000187801…
ENST00000479193	ENSG00000068650	ATP11A	P-type ATPase, C-terminal||Probable phospholipid-transporting ATPase IH||HAD superfamily||P-type ATPase, subfamily IV||P-type ATPase, cytoplasmic domain N||P-type ATPase, A domain superfamily||-||P-type ATPase, phosphorylation site||HAD-like superfamily||P-type ATPase||P-type ATPase, transmembrane domain superfamily||P-type ATPase, N-terminal	protein_coding	Annotated_lncRNA	chr13	112880301	112882147	+	2	621	115	0.954116	0.375078	1.03037	0.505906	0.534913	0.19789	0.78652	0.412903	0.894178	0.668404	1	--	ENSG00000121210,ENSG00000135390,ENSG00000160691,ENSG00000205978,ENSG00000163558,ENSG00000213676,ENSG00000198601,ENSG00000156697,ENSG00000032219,ENSG00000183826,ENSG00000167311,ENSG00000165914,ENSG00000142798,ENSG00000184254,ENSG00000123091,ENSG00000112238,ENSG00000154832,ENSG00000115839,ENSG00000179455,ENSG00000182272,ENSG00000148337,ENSG00000168412,ENSG00000176853,ENSG00000070444,ENSG00000148690…
ENST00000479192	ENSG00000166526	ZNF3	Krueppel-associated box||KRAB domain superfamily||Zinc finger C2H2-type||Zinc finger C2H2 superfamily||-	protein_coding	Annotated_lncRNA	chr7	100077018	100081737	-	3	640	69	0.326208	0.160447	0.258206	0.179054	0.263162	0.119431	0.248287	0.187216	0.36466	0.859556	1	--	ENSG00000184922,ENSG00000105185,ENSG00000103343,ENSG00000172345,ENSG00000171053,ENSG00000166363,ENSG00000065882,ENSG00000173302,ENSG00000094841,ENSG00000003509,ENSG00000169764,ENSG00000157851,ENSG00000128951,ENSG00000158373,ENSG00000006625,ENSG00000152669,ENSG00000108556,ENSG00000119599,ENSG00000205730,ENSG00000179041,ENSG00000109881,ENSG00000130783,ENSG00000205129,ENSG00000102034,ENSG00000187510…
ENST00000601511	ENSG00000244513	AC109587.1	-	antisense	Annotated_lncRNA	chr3	69014164	69035152	+	4	453	74	0	0	0	0	0	0	--	--	--	--	--	--	--
ENST00000607589	ENSG00000078369	GNB1	G-protein beta WD-40 repeat||WD40 repeat, conserved site||WD40/YVTN repeat-like-containing domain superfamily||G-protein, beta subunit||Guanine nucleotide-binding protein, beta subunit||WD40-repeat-containing domain||WD40-repeat-containing domain superfamily||WD40 repeat	protein_coding	Annotated_lncRNA	chr1	1824988	1825554	-	1	567	39	0.364403	0.063397	0.685795	0.597877	0.697278	0.297538	0.371198	0.530898	-0.497425	0.824377	1	--	ENSG00000186231,ENSG00000198720,ENSG00000205863,ENSG00000165588,ENSG00000110079,ENSG00000174586,ENSG00000149308,ENSG00000261247,ENSG00000124507,ENSG00000234719,ENSG00000185198,ENSG00000166105,ENSG00000066379,ENSG00000171368,ENSG00000204701,ENSG00000130529,ENSG00000163950,ENSG00000163527,ENSG00000003756
ENST00000565848	ENSG00000123358	NR4A1	Zinc finger, nuclear hormone receptor-type||Nuclear hormone receptor-like domain superfamily||Orphan nuclear receptor, HMR type||Orphan nuclear receptor||-||Nuclear hormone receptor||Nuclear hormone receptor, ligand-binding domain||Zinc finger, NHR/GATA-type	protein_coding	Annotated_lncRNA	chr12	52056689	52057471	+	2	691	155	0.156811	0.029923	0.001685	0	0	0.022617	0.0628063	0.007539	2.43628	0.456845	1	--	ENSG00000230873,ENSG00000172421,ENSG00000242515,ENSG00000198090,ENSG00000162068,ENSG00000117215,ENSG00000170523,ENSG00000101443,ENSG00000143603,ENSG00000254126,ENSG00000183434,ENSG00000198554,ENSG00000133433,ENSG00000243073,ENSG00000198326,ENSG00000119965,ENSG00000173597,ENSG00000198851,ENSG00000182053,ENSG00000198390,ENSG00000139865,ENSG00000135917,ENSG00000285868,ENSG00000130701,ENSG00000196109…
ENST00000612603	ENSG00000203729	LINC00272	-	lincRNA	Annotated_lncRNA	chr1	182407771	182409332	+	3	432	90	0	0	0	0	0	0	--	--	--	--	--	--	--
ENST00000558945	ENSG00000247556	OIP5-AS1	-	processed_transcript	Annotated_lncRNA	chr15	41283990	41298781	+	4	1269	158	0	0.016841	0.03472	0.005937	0.002628	0.005581	0.017187	0.00471533	1.78698	0.478846	1	--	ENSG00000256222,ENSG00000130054,ENSG00000053702,ENSG00000148341,ENSG00000117054,ENSG00000157106,ENSG00000173320,ENSG00000188883,ENSG00000198064,ENSG00000089289,ENSG00000196968,ENSG00000183785,ENSG00000130755,ENSG00000173744,ENSG00000107147,ENSG00000124602,ENSG00000180638,ENSG00000183715,ENSG00000153495,ENSG00000188186,ENSG00000178882,ENSG00000140718,ENSG00000162385,ENSG00000227057,ENSG00000060566…
ENST00000565847	ENSG00000260827	AC138869.3	-	lincRNA	Annotated_lncRNA	chr16	33203854	33204734	-	2	426	60	0	0	0	0	0	0	--	--	--	--	--	--	--
ENST00000549448	ENSG00000257754	AC012555.2	-	antisense	Annotated_lncRNA	chr12	103819610	103822085	+	3	413	65	0	0	0	0	0	0	--	--	--	--	--	--	--
ENST00000558940	ENSG00000259458	MGC15885	-	antisense	Annotated_lncRNA	chr15	62637172	62645291	-	3	2425	179	0	0	0	0	0	0	--	--	--	--	--	--	--
ENST00000558941	ENSG00000245750	DRAIC	-	lincRNA	Annotated_lncRNA	chr15	69670130	69704214	+	5	9011	294	0	0	0	0	0	0	--	--	--	--	--	--	--
ENST00000607583	ENSG00000271858	CYB561D2	-	antisense	Annotated_lncRNA	chr3	50365396	50367463	+	3	505	85	0	0	0	0	0	0	--	--	--	--	--	--	--
ENST00000461666	ENSG00000163507	CIP2A	Armadillo-type fold||Armadillo-like helical||-	protein_coding	Annotated_lncRNA	chr3	108584860	108589431	-	2	511	129	0.059612	0.038072	0.106281	0.259843	0.24515	0.139719	0.0679883	0.214904	-1.62581	0.43786	1	--	ENSG00000215790,ENSG00000112759,ENSG00000072210,ENSG00000176973,ENSG00000157827,ENSG00000122484,ENSG00000213722,ENSG00000140795,ENSG00000174013,ENSG00000213614,ENSG00000177575,ENSG00000119977,ENSG00000198959,ENSG00000152133,ENSG00000176472,ENSG00000136861,ENSG00000099715,ENSG00000144674,ENSG00000128045,ENSG00000128708,ENSG00000128626,ENSG00000163328,ENSG00000147224,ENSG00000154734,ENSG00000138119…
ENST00000493647	ENSG00000007384	RHBDF1	Rhomboid serine protease||Peptidase S54, rhomboid domain||Peptidase S54, rhomboid||-||Rhomboid-like superfamily	protein_coding	Annotated_lncRNA	chr16	59233	60680	-	4	935	128	1.00721	1.26726	0.533249	0.899022	0.985338	0.92405	0.935905	0.936137	-0.0440564	0.983629	1	--	ENSG00000198793,ENSG00000163263,ENSG00000147905,ENSG00000184949,ENSG00000177034,ENSG00000071242,ENSG00000228300,ENSG00000276119,ENSG00000143971,ENSG00000128052,ENSG00000196275,ENSG00000109814,ENSG00000136986,ENSG00000225663,ENSG00000167461,ENSG00000101224,ENSG00000124785,ENSG00000128731,ENSG00000110442,ENSG00000166710,ENSG00000196455,ENSG00000137502,ENSG00000162928
ENST00000579814	ENSG00000136490	LIMD2	-||Zinc finger, LIM-type	protein_coding	Annotated_lncRNA	chr17	63698467	63700132	-	4	709	172	0	0.012733	0.049283	0.052064	0.003184	0.068934	0.020672	0.041394	-1.00311	0.719801	1	--	ENSG00000092067,ENSG00000121314,ENSG00000132631,ENSG00000174015,ENSG00000149100,ENSG00000261272,ENSG00000279270,ENSG00000105675,ENSG00000164181,ENSG00000105143,ENSG00000198885,ENSG00000166111,ENSG00000165392,ENSG00000187957,ENSG00000079385,ENSG00000177103,ENSG00000108423,ENSG00000156414,ENSG00000255012,ENSG00000023902,ENSG00000117983,ENSG00000176142,ENSG00000159248,ENSG00000146755,ENSG00000186564…
ENST00000554074	ENSG00000119705	SLIRP	RNA recognition motif domain||RNA-binding domain superfamily||SLIRP, RNA recognition motif||Nucleotide-binding alpha-beta plait domain superfamily||-	protein_coding	Annotated_lncRNA	chr14	77708121	77712038	+	3	445	92	0.348735	0	0	0	0	0	0.116245	0	7.87848	0.154695	0.8977
ENST00000553665	ENSG00000100567	PSMA3	Proteasome subunit alpha 3||Proteasome, subunit alpha/beta||Proteasome alpha-subunit, N-terminal domain||-||Proteasome alpha-type subunit||Nucleophile aminohydrolases, N-terminal	protein_coding	Annotated_lncRNA	chr14	58244856	58258454	+	5	925	152	3.0463	4.13529	2.36694	3.66119	4.32273	1.22606	3.18284	3.07	0.0312083	0.984753	1	--	ENSG00000162512,ENSG00000173404,ENSG00000013583,ENSG00000145996,ENSG00000105612,ENSG00000186111,ENSG00000172346,ENSG00000047346,ENSG00000104921,ENSG00000196781,ENSG00000151532,ENSG00000203734,ENSG00000103978,ENSG00000083312,ENSG00000101096,ENSG00000255529,ENSG00000163923,ENSG00000118518,ENSG00000067208,ENSG00000185947,ENSG00000138439,ENSG00000038002,ENSG00000128641,ENSG00000157107,ENSG00000173947…
ENST00000554071	ENSG00000259073	FOXN3-AS2	-	antisense	Annotated_lncRNA	chr14	89576216	89577477	+	1	1262	79	0	0	0	0	0	0	--	--	--	--	--	--	--
ENST00000554072	ENSG00000139974	SLC38A6	-||Amino acid transporter, transmembrane domain	protein_coding	Annotated_lncRNA	chr14	60984764	61034299	+	5	493	74	1.60125	0	0	2.49561	1.49184	2.00875	0.533748	1.99873	-2.01378	0.460644	1	--	ENSG00000233927,ENSG00000130055,ENSG00000124205,ENSG00000169738,ENSG00000116748,ENSG00000172936,ENSG00000158296,ENSG00000012817,ENSG00000109184,ENSG00000196312,ENSG00000100336,ENSG00000111850,ENSG00000172493,ENSG00000011275,ENSG00000163904,ENSG00000074370,ENSG00000140386,ENSG00000156795,ENSG00000119715,ENSG00000091732,ENSG00000168806,ENSG00000127329,ENSG00000147677,ENSG00000147804,ENSG00000156009…
ENST00000497946	ENSG00000242190	AC017015.2	-	lincRNA	Annotated_lncRNA	chr3	81762706	81764756	-	3	376	67	0	0	0	0	0	0	--	--	--	--	--	--	--
TCONS_00119568	ENSG00000120686	UFM1	Ubiquitin-like domain superfamily||Ubiquitin-fold modifier 1	protein_coding	Novel_lncRNA	chr13	38227609	38350388	-	2	926	108	0.205669	0.044162	0.136905	0.060768	0.076075	0.468716	0.128912	0.201853	-0.734841	0.690804	1	--	ENSG00000134480,ENSG00000186111,ENSG00000078902,ENSG00000160867,ENSG00000117697,ENSG00000166971,ENSG00000186522,ENSG00000162976,ENSG00000180346,ENSG00000186442,ENSG00000163624,ENSG00000120053,ENSG00000197705,ENSG00000197070,ENSG00000158560,ENSG00000106789,ENSG00000158270,ENSG00000104872,ENSG00000156508,ENSG00000153714,ENSG00000197863,ENSG00000035928,ENSG00000262664,ENSG00000132128,ENSG00000162706…
TCONS_00362297	ENSG00000172795	DCP2	mRNA decapping protein 2, Box A domain superfamily||-||mRNA decapping protein 2, Box A domain||NUDIX hydrolase-like domain superfamily||NUDIX hydrolase, conserved site||NUDIX hydrolase domain	protein_coding	Novel_lncRNA	chr5	112976767	112981110	-	2	289	96	0	0	0.429568	0.566696	0	0.382616	0.143189	0.316437	-1.13146	0.755632	1
ENST00000497942	ENSG00000167202	TBC1D2B	Pleckstrin homology domain||Rab-GTPase-TBC domain superfamily||PH-like domain superfamily||Rab-GTPase-TBC domain||-	protein_coding	Annotated_lncRNA	chr15	78001704	78003579	-	2	312	103	0.087857	0.003731	0.000264	0.122057	0.000143	0.118376	0.0306173	0.080192	-1.34221	0.588598	1	--	ENSG00000186509,ENSG00000171560,ENSG00000104886,ENSG00000166321,ENSG00000260903,ENSG00000119720,ENSG00000177212,ENSG00000186832,ENSG00000116014,ENSG00000179943,ENSG00000133800,ENSG00000126581,ENSG00000117707,ENSG00000153902,ENSG00000165066,ENSG00000108602,ENSG00000131374,ENSG00000105723,ENSG00000206026,ENSG00000120949,ENSG00000164708,ENSG00000166391,ENSG00000184185,ENSG00000125861,ENSG00000125901…
ENST00000497943	ENSG00000164828	SUN1	-||SUN domain||Galactose-binding-like domain superfamily||SUN domain-containing protein 1, N-terminal||SUN domain-containing protein 1	protein_coding	Annotated_lncRNA	chr7	868474	874902	+	3	2824	230	0.000992	0.001985	0.143129	0.183003	0.087624	0.001488	0.048702	0.090705	-0.83296	0.755136	1	--	ENSG00000172716,ENSG00000102174,ENSG00000171505,ENSG00000196600,ENSG00000041357,ENSG00000137561,ENSG00000154556,ENSG00000136807,ENSG00000102128,ENSG00000217684,ENSG00000087884,ENSG00000147689,ENSG00000132958,ENSG00000256591,ENSG00000165912,ENSG00000129204,XLOC_110439,ENSG00000272391,ENSG00000203877,ENSG00000112559,ENSG00000107014,ENSG00000166359,ENSG00000172969,ENSG00000164074,ENSG00000143093,ENS…
ENST00000497940	ENSG00000116213	WRAP73	WD40/YVTN repeat-like-containing domain superfamily||WD40 repeat||Anaphase-promoting complex subunit 4, WD40 domain||WD40-repeat-containing domain superfamily	protein_coding	Annotated_lncRNA	chr1	3632766	3637057	-	5	1101	158	0.257521	2.11566	0.20305	0.156463	0.390651	0.16544	0.858742	0.237518	1.83475	0.404797	1	--	ENSG00000106410,ENSG00000205864,ENSG00000133321,ENSG00000140955,ENSG00000205869,ENSG00000164543,ENSG00000138795,ENSG00000125831,ENSG00000184434,ENSG00000166689,ENSG00000149435,ENSG00000189269,ENSG00000157224,ENSG00000131059,ENSG00000214078,ENSG00000158113,ENSG00000039068,ENSG00000126583,ENSG00000165494,ENSG00000196767,ENSG00000273496,ENSG00000163081,ENSG00000176540,ENSG00000113520,ENSG00000099721…
ENST00000497941	ENSG00000160767	FAM189B	CD20-like family||-||FAM189	protein_coding	Annotated_lncRNA	chr1	155250588	155252068	-	3	871	158	0.307466	0.182677	0.72799	0.356619	0.782756	0.041005	0.406044	0.39346	0.042722	0.987029	1	--	ENSG00000145569,ENSG00000174032,ENSG00000165194,ENSG00000277399,ENSG00000101349,ENSG00000146909,ENSG00000213020,ENSG00000129925,ENSG00000230062,ENSG00000095485,ENSG00000120742,ENSG00000121905,ENSG00000081377,ENSG00000137522,ENSG00000158122
ENST00000503100	ENSG00000248210	LINC02355	-	lincRNA	Annotated_lncRNA	chr4	149154295	149278123	+	13	2520	118	0	0	0	0	0	0	--	--	--	--	--	--	--
ENST00000246911	ENSG00000068079	IFI35	Nmi/IFP 35 domain||Nmi/IFP 35 domain, N-terminal||Nucleotide-binding alpha-beta plait domain superfamily||Interferon-induced 35kDa protein	protein_coding	Annotated_lncRNA	chr17	43006785	43013582	+	4	747	145	6.55123	7.37665	6.56648	1.12622	0.902267	1.5229	6.83145	1.1838	2.48535	0.155366	0.899237	--	ENSG00000164935,ENSG00000247077,ENSG00000106003,ENSG00000172348,ENSG00000152818,ENSG00000255833,ENSG00000120539,ENSG00000162244,ENSG00000196376,ENSG00000142675,ENSG00000101335,ENSG00000101336,ENSG00000213463,ENSG00000126353,ENSG00000205339,ENSG00000154122,ENSG00000168038,ENSG00000182287,ENSG00000091483,ENSG00000137959,ENSG00000173200,ENSG00000165886,ENSG00000164941,ENSG00000198417,ENSG00000156234…
TCONS_00309234	ENSG00000114686	MRPL3	Ribosomal protein L3||Translation protein, beta-barrel domain superfamily||Ribosomal protein L3, bacterial/organelle-type||Ribosomal protein L3, conserved site||-	protein_coding	Novel_lncRNA	chr3	131487150	131502983	-	5	1103	191	0	0.329087	0.200122	0.498764	0.155898	0.131614	0.176403	0.262092	-0.560891	0.821444	1	--	ENSG00000172081,ENSG00000157999,ENSG00000152492,ENSG00000100298,ENSG00000185627,ENSG00000172318,ENSG00000180479,ENSG00000189375,ENSG00000131944,ENSG00000138617,ENSG00000153914,ENSG00000075407,ENSG00000111863,ENSG00000131650,ENSG00000116032,ENSG00000136960,ENSG00000172840,ENSG00000104611,ENSG00000116478,ENSG00000141052
ENST00000503106	ENSG00000249364	AC112206.2	-	lincRNA	Annotated_lncRNA	chr5	67379378	67775034	+	4	557	61	0	0	0	0	0	0	--	--	--	--	--	--	--
ENST00000503107	ENSG00000250337	PURPL	-	lincRNA	Annotated_lncRNA	chr5	27472307	27494318	+	3	458	108	0	0	0	0	0	0	--	--	--	--	--	--	--
ENST00000586266	ENSG00000231329	AL031772.1	-	processed_transcript	Annotated_lncRNA	chr6	139159164	139239305	-	4	601	84	0	0	0	0	0	0	--	--	--	--	--	--	--
ENST00000461660	ENSG00000133657	ATP13A3	HAD-like superfamily||P-type ATPase||P-type ATPase, transmembrane domain superfamily||P-type ATPase, subfamily V||Cation-transporting P-type ATPase, C-terminal||Cation-transporting P-type ATPase, N-terminal||HAD superfamily||P-type ATPase, A domain superfamily||P-type ATPase, cytoplasmic domain N||P-type ATPase, phosphorylation site	protein_coding	Annotated_lncRNA	chr3	194403465	194413063	-	2	3517	104	17.5537	18.9747	9.8987	11.7006	9.46555	7.4269	15.4757	9.53102	0.661527	0.66699	1	--	ENSG00000103888,ENSG00000113594,ENSG00000185722,ENSG00000162571,ENSG00000156026,ENSG00000082146,ENSG00000121764,ENSG00000071991,ENSG00000169154,ENSG00000162066,ENSG00000048545,ENSG00000151025,ENSG00000049759,ENSG00000132953,ENSG00000157227,ENSG00000114529,ENSG00000128578,ENSG00000007866,ENSG00000198765,ENSG00000135775,ENSG00000139624,ENSG00000001617,ENSG00000244462,ENSG00000160392,ENSG00000039123…
ENST00000551732	ENSG00000257534	AC023794.4	-	lincRNA	Annotated_lncRNA	chr12	54162065	54164452	-	2	754	110	0.02502	0.017741	0.046362	0	0	0	0.0297077	0	5.4275	0.108389	0.773117	--	ENSG00000167107,ENSG00000188582,ENSG00000184635,ENSG00000168447,ENSG00000175497,ENSG00000068120,ENSG00000155506,ENSG00000041353,ENSG00000117298,ENSG00000113083,ENSG00000112787,ENSG00000105676,ENSG00000204843,ENSG00000100526,ENSG00000023697,ENSG00000086300,ENSG00000122557,ENSG00000114796,ENSG00000111596,ENSG00000071205,ENSG00000177311,ENSG00000125726,ENSG00000101331,ENSG00000179104,ENSG00000189180…
ENST00000551110	ENSG00000257522	AL133166.1	-	processed_transcript	Annotated_lncRNA	chr14	29267592	29381295	-	5	643	65	0	0	0	0	0	0	--	--	--	--	--	--	--
ENST00000542022	ENSG00000256007	ARAP1-AS1	-	antisense	Annotated_lncRNA	chr11	72685075	72693808	+	2	388	73	0	0	0	0	0	0	--	--	--	--	--	--	--
ENST00000551738	ENSG00000182809	CRIP2	Zinc finger, LIM-type	protein_coding	Annotated_lncRNA	chr14	105478592	105479293	+	2	595	183	0.081961	0.010718	0.013162	0.005865	0.000946	0.000978	0.0352803	0.00259633	1.13413	0.688321	1	--	ENSG00000230873,ENSG00000172421,ENSG00000171403,ENSG00000242515,ENSG00000198090,ENSG00000185651,ENSG00000163885,ENSG00000117215,ENSG00000101443,ENSG00000143603,ENSG00000254126,ENSG00000183434,ENSG00000185176,ENSG00000243073,ENSG00000198326,ENSG00000119965,ENSG00000198851,ENSG00000182053,ENSG00000198390,ENSG00000139865,ENSG00000135917,ENSG00000183291,ENSG00000162761,ENSG00000130701,ENSG00000196109…
ENST00000551739	ENSG00000065357	DGKA	Diacylglycerol kinase||EF-hand domain pair||Diacylglycerol kinase, accessory domain||Protein kinase C-like, phorbol ester/diacylglycerol-binding domain||DGK type I, N-terminal domain superfamily||EF-hand domain||EF-Hand 1, calcium-binding site||Inorganic polyphosphate/ATP-NAD kinase, N-terminal||NAD kinase/diacylglycerol kinase-like domain superfamily||Diacylglycerol kinase, catalytic domain||Dia…	protein_coding	Annotated_lncRNA	chr12	55938259	55954014	+	14	4357	323	0	0.319383	0.111959	0.212648	0	0.19286	0.143781	0.135169	0.0714426	0.981481	1	--	ENSG00000206538,ENSG00000285772,ENSG00000213471,ENSG00000172345,ENSG00000168256,ENSG00000174776,ENSG00000150681,ENSG00000188010,ENSG00000196456,ENSG00000105146,ENSG00000114786,ENSG00000172732,ENSG00000179528,ENSG00000187486,ENSG00000121289
ENST00000434264	ENSG00000237491	AL669831.5	-	lincRNA	Annotated_lncRNA	chr1	778770	784690	+	3	844	120	0	0	0.001584	0.000813	0	0.000225	0.000528	0.000346	-0.750853	1	1
ENST00000434265	ENSG00000224671	AC105940.1	-	antisense	Annotated_lncRNA	chr1	203144694	203152579	-	4	353	87	0	0	0	0	0	0	--	--	--	--	--	--	--
ENST00000455623	ENSG00000226258	GRM7-AS3	-	lincRNA	Annotated_lncRNA	chr3	6631689	6644894	-	2	947	89	0	0	0	0	0	0	--	--	--	--	--	--	--
ENST00000514202	ENSG00000164237	CMBL	Alpha/Beta hydrolase fold||Dienelactone hydrolase	protein_coding	Annotated_lncRNA	chr5	10290404	10307839	-	2	593	98	0	0	0	0.027618	0	0	0	0.009206	-6.48519	0.245	1
ENST00000463648	ENSG00000205356	TECPR1	Peroxin domain||-||Peroxin/Ferlin domain||Beta-propeller repeat TECPR	protein_coding	Annotated_lncRNA	chr7	98238504	98243574	-	4	491	163	0.363924	0.047398	0.704699	0.002357	0.003971	0.031384	0.372007	0.0125707	4.70697	0.0687171	0.653951	--	ENSG00000226124,ENSG00000170689,ENSG00000164303,ENSG00000164631,ENSG00000087302,ENSG00000091527,ENSG00000099954,ENSG00000105393,ENSG00000103023,ENSG00000016402,ENSG00000139625,ENSG00000172197,ENSG00000070526,ENSG00000158683,ENSG00000184730,ENSG00000198718,ENSG00000205678,ENSG00000166902,ENSG00000167900,ENSG00000186197,ENSG00000270757,ENSG00000171735,ENSG00000146409,ENSG00000197046,ENSG00000197619…
ENST00000455626	ENSG00000231304	SGO1-AS1	-	processed_transcript	Annotated_lncRNA	chr3	20342468	20350928	+	5	2041	94	0	0	0	0	0	0.012039	0	0.004013	-4.47623	0.413947	1
ENST00000504773	ENSG00000249007	AL691482.3	-	sense_intronic	Annotated_lncRNA	chr1	202011370	202015657	+	2	987	225	0	0	0	0	0	0	--	--	--	--	--	--	--
TCONS_00357542	ENSG00000172244	C5orf34	-||Domain of unknown function DUF4520||Domain of unknown function DUF4524	protein_coding	Novel_lncRNA	chr5	43510017	43515145	-	2	375	66	0	0	0	1.06807	0	0	0	0.356022	-9.95393	0.0711162	0.662401
ENST00000504777	ENSG00000163322	ABRAXAS1	FAM175 family, BRCA1-A complex, Abraxas 1 subunit||FAM175 family||MPN domain||-	protein_coding	Annotated_lncRNA	chr4	83462075	83469901	-	4	1898	260	0.02542	0	0.022613	0.050744	0.079404	0.087716	0.016011	0.0726213	-2.17588	0.378837	1	--	ENSG00000143498,ENSG00000117505,ENSG00000101856,ENSG00000148303,ENSG00000163710,ENSG00000172638,ENSG00000269713,ENSG00000164638,ENSG00000128829,ENSG00000014641,ENSG00000204388,ENSG00000138029,ENSG00000138382,ENSG00000154710,ENSG00000145506,ENSG00000178295,ENSG00000134243,ENSG00000130695,ENSG00000176209,ENSG00000076770,ENSG00000010610,ENSG00000138768,ENSG00000132522,ENSG00000076108,ENSG00000120051…
ENST00000463640	ENSG00000119912	IDE	Peptidase M16, N-terminal||-||Peptidase M16, middle/third domain||Metalloenzyme, LuxS/M16 peptidase-like||Peptidase M16, zinc-binding site||Peptidase M16, C-terminal	protein_coding	Annotated_lncRNA	chr10	92475945	92479587	-	3	506	76	0	0.172059	0	0.043037	0.174076	0	0.057353	0.072371	-0.347243	0.928904	1
ENST00000553394	ENSG00000258443	AC005225.1	-	sense_intronic	Annotated_lncRNA	chr14	73517233	73520648	-	2	937	84	0	0	0	0	0	0	--	--	--	--	--	--	--
ENST00000553396	ENSG00000259091	LINC00517	-	antisense	Annotated_lncRNA	chr14	37900876	37902372	-	2	774	142	0	0	0	0	0	0	--	--	--	--	--	--	--
ENST00000597304	ENSG00000167785	ZNF558	Zinc finger C2H2 superfamily||Zinc finger C2H2-type||Krueppel-associated box||KRAB domain superfamily	protein_coding	Annotated_lncRNA	chr19	8810938	8825099	-	8	2612	391	0.65824	1.86225	1.61481	0.4516	1.8296	2.15644	1.37843	1.47921	-0.13296	0.940604	1	--	ENSG00000133114,ENSG00000131504,ENSG00000132855,ENSG00000135452,ENSG00000112981,ENSG00000180901,ENSG00000109667,ENSG00000186910,ENSG00000204385,ENSG00000143278,ENSG00000198822,ENSG00000188981,ENSG00000189325,ENSG00000125458,ENSG00000170178,ENSG00000138669,ENSG00000169282,ENSG00000137699,ENSG00000101782,ENSG00000009830,ENSG00000172828,ENSG00000169488,ENSG00000268089,ENSG00000122188,ENSG00000007952…
ENST00000464695	ENSG00000153107	ANAPC1	-||Anaphase-promoting complex subunit 1	protein_coding	Annotated_lncRNA	chr2	111792371	111795040	-	4	553	136	0.395117	0.302669	0.579833	0.43189	0.682722	1.53744	0.425873	0.884017	-1.0919	0.60103	1	--	ENSG00000259384,ENSG00000167106,ENSG00000205867,ENSG00000050344,ENSG00000188585,ENSG00000188581,ENSG00000197953,ENSG00000188910,ENSG00000060982,ENSG00000175063,ENSG00000244067,ENSG00000006757,ENSG00000284934,ENSG00000145242,ENSG00000182552,ENSG00000076864,ENSG00000163412,ENSG00000108298,ENSG00000178568,ENSG00000231051,ENSG00000111215,ENSG00000139505,ENSG00000176204,ENSG00000021826,ENSG00000253710…
ENST00000424788	ENSG00000228363	AC015971.1	-	antisense	Annotated_lncRNA	chr2	86604290	86618055	+	3	1147	90	0	0	0	0	0	0	--	--	--	--	--	--	--
ENST00000464697	ENSG00000196510	ANAPC7	Tetratricopeptide repeat||-||Tetratricopeptide-like helical domain superfamily||Tetratricopeptide repeat-containing domain	protein_coding	Annotated_lncRNA	chr12	110387629	110403689	-	4	734	162	0	0.879758	0	0.190253	0.600838	0.427292	0.293253	0.406128	-0.491304	0.869334	1	--	ENSG00000162105,ENSG00000176723,ENSG00000180818,ENSG00000274419,ENSG00000232382,ENSG00000170684,ENSG00000101442,ENSG00000215474,ENSG00000183629,ENSG00000136928,ENSG00000115474,ENSG00000158079,ENSG00000141736,ENSG00000103021,ENSG00000119685,ENSG00000171606,ENSG00000185621,ENSG00000172023,ENSG00000204033,ENSG00000268221,ENSG00000123136,ENSG00000185339,ENSG00000166164,ENSG00000107282,ENSG00000128656…
ENST00000464698	ENSG00000117595	IRF6	Interferon regulatory factor, conserved site||SMAD-like domain superfamily||SMAD/FHA domain superfamily||Winged helix DNA-binding domain superfamily||Interferon regulatory factor DNA-binding domain||-||Interferon regulatory factor-3||Winged helix-like DNA-binding domain superfamily	protein_coding	Annotated_lncRNA	chr1	209790738	209792714	-	2	596	129	0	0	0	0	0	0	--	--	--	--	--	--	--
ENST00000464699	ENSG00000157992	KRTCAP3	-||Beta-casein-like	protein_coding	Annotated_lncRNA	chr2	27442745	27444297	+	5	724	201	0	0	0	0.045178	0.23609	0	0	0.093756	-6.36953	0.139169	0.859456
ENST00000553398	ENSG00000118308	LRMP	-||KASH5-like coiled-coil domain||MRVI1	protein_coding	Annotated_lncRNA	chr12	25096958	25102778	+	3	816	113	0.301061	1.07331	0.708289	1.05768	1.25752	1.15904	0.694221	1.15808	-0.755091	0.703087	1	--	ENSG00000198157,ENSG00000170442,ENSG00000164542,ENSG00000161960,ENSG00000163885,ENSG00000167971,ENSG00000095587,ENSG00000166762,ENSG00000004838,ENSG00000103995,ENSG00000089041,ENSG00000147118,ENSG00000140948,ENSG00000164684,ENSG00000274897,ENSG00000140941,ENSG00000125533,ENSG00000196338,ENSG00000183813,ENSG00000118849,ENSG00000165923,ENSG00000107864,ENSG00000143382,ENSG00000135454,ENSG00000082126…
ENST00000520212	ENSG00000050748	MAPK9	-||Serine/threonine-protein kinase, active site||Protein kinase-like domain superfamily||Mitogen-activated protein (MAP) kinase, conserved site||Mitogen-activated protein (MAP) kinase, JNK||Protein kinase domain	protein_coding	Annotated_lncRNA	chr5	180236526	180242900	-	4	2395	163	0.747504	0.240104	0.214363	0.396952	0.351105	0.838336	0.400657	0.528798	-0.481519	0.814835	1	--	ENSG00000107020,ENSG00000167699,ENSG00000152359,ENSG00000173681,ENSG00000185069,ENSG00000274600,ENSG00000023191,ENSG00000108010,ENSG00000124659,ENSG00000244734,ENSG00000081985,ENSG00000163705,ENSG00000130508,ENSG00000103145,ENSG00000106538,ENSG00000173517,ENSG00000175482,ENSG00000159164,ENSG00000102543,ENSG00000150477,ENSG00000141127,ENSG00000162373,ENSG00000197905,ENSG00000133872,ENSG00000124449…
ENST00000510273	ENSG00000143437	ARNT	Helix-loop-helix DNA-binding domain superfamily||Myc-type, basic helix-loop-helix (bHLH) domain||Nuclear translocator||PAC motif||PAS domain superfamily||PAS domain||PAS fold||-	protein_coding	Annotated_lncRNA	chr1	150817394	150818441	-	2	562	100	0.297976	0.047303	0.207411	0.138055	0.393526	0.121747	0.18423	0.217776	-0.253729	0.911911	1	--	ENSG00000016490,ENSG00000117598,ENSG00000161031,ENSG00000126432,ENSG00000127445,ENSG00000065717,ENSG00000266826,ENSG00000175550,ENSG00000168256,ENSG00000131264,ENSG00000187486,ENSG00000196456,ENSG00000110881,ENSG00000205423,ENSG00000062582,ENSG00000172985,ENSG00000221910,ENSG00000123364,ENSG00000172732,ENSG00000049541,ENSG00000128253
ENST00000427259	ENSG00000175611	LINC00476	-	lincRNA	Annotated_lncRNA	chr9	95869840	95875270	-	2	893	101	0	0.412644	0.255834	0.168797	0.446087	0.022545	0.222826	0.212476	0.0912562	0.9743	1	--	ENSG00000165966,ENSG00000280670,ENSG00000153786,ENSG00000231887,ENSG00000167699,ENSG00000107317,ENSG00000104866,ENSG00000109270,ENSG00000141956,ENSG00000114030,ENSG00000110169,ENSG00000100253,ENSG00000134627,ENSG00000214944,ENSG00000171533,ENSG00000222038,ENSG00000134153,ENSG00000145217,ENSG00000140807,ENSG00000161813,ENSG00000099331,ENSG00000266714,ENSG00000198846,ENSG00000198960,ENSG00000124380…
ENST00000427258	ENSG00000235845	AC098649.1	-	antisense	Annotated_lncRNA	chr3	44899178	44900925	+	2	569	110	0	0	0	0	0	0	--	--	--	--	--	--	--
ENST00000506682	ENSG00000170854	RIOX2	JmjC domain||-	protein_coding	Annotated_lncRNA	chr3	97944406	97950024	-	4	1297	169	0	3.60277	0.058159	0.89222	2.70271	0	1.22031	1.19831	0.0352512	0.991185	1	--	ENSG00000124208,ENSG00000172113,ENSG00000196946,ENSG00000204842,ENSG00000204849,ENSG00000181616,ENSG00000038295,ENSG00000176200,ENSG00000182040,ENSG00000172137,ENSG00000120215,ENSG00000129167,ENSG00000203837,ENSG00000214842,ENSG00000183024,ENSG00000196171,ENSG00000165643,ENSG00000242441,ENSG00000124440,ENSG00000143570,ENSG00000131495,ENSG00000198854,ENSG00000183185,ENSG00000280236,ENSG00000170948…
ENST00000460291	ENSG00000197548	ATG7	Ubiquitin-like modifier-activating enzyme Atg7, N-terminal||THIF-type NAD/FAD binding fold||Ubiquitin-like modifier-activating enzyme Atg7||Ubiquitin-activating enzyme||-	protein_coding	Annotated_lncRNA	chr3	11342200	11348747	+	2	951	95	1.03393	1.40126	0.735957	0.748726	0.85074	0.44357	1.05705	0.681012	0.6032	0.75842	1	--	ENSG00000134954,ENSG00000139572,ENSG00000182899,ENSG00000131507,ENSG00000125835,ENSG00000123146,ENSG00000178404,ENSG00000185122,ENSG00000181458,ENSG00000023734,ENSG00000118200,ENSG00000184743,ENSG00000079841,ENSG00000076555,ENSG00000063127,ENSG00000166908,ENSG00000167619,ENSG00000204348,ENSG00000141576,ENSG00000187109,ENSG00000171522,ENSG00000197043,ENSG00000197976,ENSG00000006071,ENSG00000028277…
ENST00000420204	ENSG00000235494	AL590705.2	-	lincRNA	Annotated_lncRNA	chr9	97233201	97235014	+	2	281	67	0	0	0	0	0	0	--	--	--	--	--	--	--
ENST00000484120	ENSG00000178665	ZNF713	Zinc finger C2H2 superfamily||Zinc finger C2H2-type||-||Krueppel-associated box||KRAB domain superfamily	protein_coding	Annotated_lncRNA	chr7	55906189	55911913	+	2	489	57	0	0.12134	0	0	0	0	0.0404467	0	7.01195	0.197028	0.986298
ENST00000597211	ENSG00000171105	INSR	Protein kinase-like domain superfamily||Furin-like cysteine-rich domain||Tyrosine-protein kinase, catalytic domain||Receptor L-domain superfamily||Tyrosine-protein kinase, insulin-like receptor||Serine-threonine/tyrosine-protein kinase, catalytic domain||Protein kinase domain||Furin-like repeat||Receptor L-domain||Tyrosine-protein kinase, receptor class II, conserved site||Growth factor receptor …	protein_coding	Annotated_lncRNA	chr19	7141510	7143040	-	2	532	165	0.039376	0.02686	0.045395	0.080718	0.052931	0.26066	0.0372103	0.131436	-1.76459	0.416261	1	--	ENSG00000205867,ENSG00000165832,ENSG00000123545,ENSG00000060982,ENSG00000175063,ENSG00000284934,ENSG00000076864,ENSG00000108298,ENSG00000231051,ENSG00000156787,ENSG00000101333,ENSG00000134419,ENSG00000134827,ENSG00000167117,ENSG00000130208,ENSG00000158270,ENSG00000135272,ENSG00000205209,ENSG00000153498,ENSG00000135374,ENSG00000159374,ENSG00000064490,ENSG00000102977,ENSG00000204370,ENSG00000203710…
ENST00000542793	ENSG00000168003	SLC3A2	Glycosyl hydrolase, family 13, catalytic domain||Solute carrier family 3 member 2, N-terminal domain||Glycosyl hydrolase, C-terminal (DUF3459)||Glycoside hydrolase superfamily||-||Glycosyl hydrolase, all-beta	protein_coding	Annotated_lncRNA	chr11	62887870	62888520	+	2	539	99	4.85428	2.32298	4.56527	1.13384	1.18265	2.769	3.91418	1.69517	1.13932	0.583274	1	--	ENSG00000160888,ENSG00000134897,ENSG00000178694,ENSG00000185418,ENSG00000163884,ENSG00000285043,ENSG00000133142,ENSG00000148082,ENSG00000117600,ENSG00000088930,ENSG00000188730,ENSG00000124608,ENSG00000167112,ENSG00000116455,ENSG00000198324,ENSG00000100796,ENSG00000100281,ENSG00000100412,ENSG00000108344,ENSG00000124313,ENSG00000120903,ENSG00000147894,ENSG00000182759,ENSG00000138092,ENSG00000073331…
ENST00000512269	ENSG00000250910	AC097467.3	-	antisense	Annotated_lncRNA	chr4	155305012	155346559	+	3	568	51	0	0	0	0	0	0	--	--	--	--	--	--	--
ENST00000512268	ENSG00000248338	LINC02472	-	lincRNA	Annotated_lncRNA	chr4	29214398	29221162	+	3	575	62	0	0	0	0	0	0	--	--	--	--	--	--	--
ENST00000542797	ENSG00000256258	AC117500.3	-	lincRNA	Annotated_lncRNA	chr12	131621891	131623203	-	2	617	117	0	0	0	0	0	0	--	--	--	--	--	--	--
TCONS_00329739	ENSG00000145147	SLIT2	EGF-like domain||EGF-type aspartate/asparagine hydroxylation site||Laminin G domain||EGF-like calcium-binding domain||Cysteine-rich flanking region, C-terminal||EGF-like calcium-binding, conserved site||EGF-like, conserved site||Leucine-rich repeat, typical subtype||Cystine knot, C-terminal||Leucine-rich repeat||Concanavalin A-like lectin/glucanase domain superfamily||Leucine-rich repeat N-termin…	protein_coding	Novel_lncRNA	chr4	20226075	20337282	-	4	1022	103	0.370215	0.516257	0.245031	0.172115	0	0	0.377168	0.0573717	2.70747	0.332417	1	--	ENSG00000182326,ENSG00000177479,ENSG00000109107,ENSG00000128829,ENSG00000014641,ENSG00000223547,ENSG00000135486,ENSG00000124171,ENSG00000134001,ENSG00000142102,ENSG00000157734,ENSG00000163781,ENSG00000132522,ENSG00000107362,ENSG00000104894,ENSG00000136682,ENSG00000001617,ENSG00000144445,ENSG00000160392,ENSG00000106013,ENSG00000130734,ENSG00000175309,ENSG00000115041,ENSG00000110756,ENSG00000284691…
ENST00000468852	ENSG00000079277	MKNK1	-||Serine/threonine-protein kinase, active site||Protein kinase-like domain superfamily||Protein kinase, ATP binding site||Protein kinase domain	protein_coding	Annotated_lncRNA	chr1	46593523	46604270	-	3	584	120	0.474897	0.868753	0.647851	0.522017	0.389036	0.40667	0.663834	0.439241	0.570232	0.770033	1	--	ENSG00000159753,ENSG00000160741,ENSG00000188647,ENSG00000105656,ENSG00000141376,ENSG00000135097,ENSG00000171119,ENSG00000132463,ENSG00000137507,ENSG00000196867,ENSG00000139985,ENSG00000110243,ENSG00000126461,ENSG00000165300,ENSG00000163888,ENSG00000144559,ENSG00000196421,ENSG00000141384,ENSG00000102908,ENSG00000160336,ENSG00000146858,ENSG00000134575,ENSG00000141084,ENSG00000175592,ENSG00000178403…
ENST00000512262	ENSG00000249885	ARHGEF38-IT1	-	sense_intronic	Annotated_lncRNA	chr4	105561591	105570238	+	3	456	53	0	0	0	0	0	0	--	--	--	--	--	--	--
ENST00000468850	ENSG00000163872	YEATS2	-||YEATS||YEATS superfamily	protein_coding	Annotated_lncRNA	chr3	183808933	183810808	+	2	572	126	0.046432	0.012594	0.006168	0.115474	0.07344	0.031921	0.0217313	0.0736117	-1.68783	0.434402	1	--	ENSG00000139946,ENSG00000177370,ENSG00000002726,ENSG00000150722,ENSG00000086717,ENSG00000130598,ENSG00000260007,ENSG00000173327,ENSG00000197785,ENSG00000163395,ENSG00000100726,ENSG00000197019,ENSG00000186106,ENSG00000109832,ENSG00000103356,ENSG00000172354,ENSG00000111341,ENSG00000149541,ENSG00000111678,ENSG00000105376,ENSG00000104972,ENSG00000121680,ENSG00000137824,ENSG00000171631,ENSG00000137767…
ENST00000512260	ENSG00000283235	AC139493.2	-	processed_transcript	Annotated_lncRNA	chr5	176176520	176185180	-	4	534	104	0	0	0	0	0	0	--	--	--	--	--	--	--
ENST00000468856	ENSG00000152689	RASGRP3	Ras guanine-nucleotide exchange factor catalytic domain superfamily||Diacylglycerol/phorbol-ester binding||-||EF-Hand 1, calcium-binding site||Ras guanine-nucleotide exchange factors catalytic domain||Ras-like guanine nucleotide exchange factor, N-terminal||Protein kinase C-like, phorbol ester/diacylglycerol-binding domain||EF-hand domain||Ras guanine nucleotide exchange factor domain superfamily…	protein_coding	Annotated_lncRNA	chr2	33531725	33540181	+	2	3764	125	0.052918	0.280833	0.11056	0.317768	0.471659	0.442898	0.148104	0.410775	-1.48914	0.478388	1	--	ENSG00000188211,ENSG00000165837,ENSG00000137642,ENSG00000095587,ENSG00000166762,ENSG00000213462,ENSG00000140403,ENSG00000119402,ENSG00000116670,ENSG00000105255,ENSG00000164684,ENSG00000198125,ENSG00000196812,ENSG00000122483,ENSG00000187867,ENSG00000118849,ENSG00000042088,ENSG00000077713,ENSG00000143382,ENSG00000082126,ENSG00000221988,ENSG00000171496,ENSG00000151725,ENSG00000113946,ENSG00000118496…
ENST00000512266	ENSG00000159788	RGS12	RGS12, RGS domain||Raf-like Ras-binding||Ubiquitin-like domain superfamily||PDZ domain||-||RGS domain||GoLoco motif||PH-like domain superfamily||PTB/PI domain||RGS, subdomain 1/3||PDZ superfamily||RGS domain superfamily	protein_coding	Annotated_lncRNA	chr4	3412986	3419510	+	5	3814	305	0	0.097377	0	0	0.002874	0	0.032459	0.000958	4.34763	0.365902	1
ENST00000512264	ENSG00000164342	TLR3	Leucine rich repeat 5||Cysteine-rich flanking region, C-terminal||Leucine-rich repeat||Toll/interleukin-1 receptor homology (TIR) domain||Leucine-rich repeat, typical subtype||Leucine-rich repeat domain superfamily||Toll-like receptor 3||Toll/interleukin-1 receptor homology (TIR) domain superfamily	protein_coding	Annotated_lncRNA	chr4	186081611	186085024	+	2	2942	693	0	0.035409	0	0	0	0	0.011803	0	4.62057	0.390221	1
ENST00000650637	ENSG00000229807	XIST	-	lincRNA	Annotated_lncRNA	chrX	73820892	73851867	-	8	3972	178	0	0	0	0	0	0	--	--	--	--	--	--	--
TCONS_00321508	ENSG00000145358	DDIT4L	RTP801-like||RTP801-like, C-terminal domain superfamily	protein_coding	Novel_lncRNA	chr4	100180997	100188032	+	2	210	66	0	0	0	0.992009	0.042779	0	0	0.344929	-10.365	0.0259657	0.466418
ENST00000650635	ENSG00000093072	ADA2	Metal-dependent hydrolase||-||Adenosine/AMP deaminase domain||Adenosine/AMP deaminase N-terminal||Adenosine deaminase-related growth factor	protein_coding	Annotated_lncRNA	chr22	17191595	17219434	-	5	969	279	0	0	0	0	0	0	--	--	--	--	--	--	--
ENST00000650634	ENSG00000171793	CTPS1	CTP synthase||P-loop containing nucleoside triphosphate hydrolase||-||Glutamine amidotransferase||CTP synthase, N-terminal||CTP synthase GATase domain||Class I glutamine amidotransferase-like	protein_coding	Annotated_lncRNA	chr1	40983287	41012549	+	18	4138	308	0.005327	0	0.007603	0	0	0	0.00431	0	6.18202	0.139853	0.86092
ENST00000464343	ENSG00000227733	AC239809.3	-	lincRNA	Annotated_lncRNA	chr1	148208088	148246463	-	5	1140	84	0	0	0	0	0	0	--	--	--	--	--	--	--
ENST00000464340	ENSG00000166263	STXBP4	-||WW domain||PDZ domain||PDZ superfamily||EF-hand domain pair||WW domain superfamily	protein_coding	Annotated_lncRNA	chr17	54968792	54991852	+	5	1174	68	0	0	0	0	0	0	--	--	--	--	--	--	--
ENST00000484121	ENSG00000170889	RPS9	Ribosomal protein S4, conserved site||Ribosomal protein S4/S9, eukaryotic/archaeal||RNA-binding S4 domain superfamily||Ribosomal protein S4/S9||-||Ribosomal protein S4/S9, N-terminal||RNA-binding S4 domain	protein_coding	Annotated_lncRNA	chr19	54200809	54206847	+	4	897	170	3.69118	0	0	2.12466	0	0.169931	1.23039	0.764865	0.599493	0.871678	1
ENST00000426785	ENSG00000236671	PRKG1-AS1	-	antisense	Annotated_lncRNA	chr10	52251965	52297915	-	4	1111	72	0	0	0	0	0	0	--	--	--	--	--	--	--
ENST00000593910	ENSG00000240499	AC004594.1	-	antisense	Annotated_lncRNA	chr7	122328479	122422061	+	5	605	71	0	0	0	0	0	0	--	--	--	--	--	--	--
ENST00000464345	ENSG00000116299	KIAA1324	Tyrosine-protein kinase ephrin type A/B receptor-like||-||EIG121-like||Mannose-6-phosphate receptor binding domain superfamily||Growth factor receptor cysteine-rich domain superfamily	protein_coding	Annotated_lncRNA	chr1	109191372	109192661	+	2	543	105	0	0	0	0	0	0	--	--	--	--	--	--	--
ENST00000505799	ENSG00000082068	WDR70	WD40-repeat-containing domain superfamily||WD40-repeat-containing domain||WD40 repeat||WD40 repeat, conserved site||WD40/YVTN repeat-like-containing domain superfamily	protein_coding	Annotated_lncRNA	chr5	37379302	37381809	+	3	365	102	0.479689	0.103523	0.070225	0.150148	0.246603	0.137567	0.217812	0.178106	0.23282	0.918424	1	--	ENSG00000186118,ENSG00000280969,ENSG00000132031,ENSG00000176281,ENSG00000213190,ENSG00000205436,ENSG00000275774,ENSG00000248487,ENSG00000277586,ENSG00000161281,ENSG00000133731,ENSG00000122194,ENSG00000166444,ENSG00000198554,ENSG00000170935,ENSG00000140092,ENSG00000212128,ENSG00000174950,ENSG00000136783,ENSG00000186393,ENSG00000138152,ENSG00000145375,ENSG00000062038,ENSG00000156959,ENSG00000251039…
ENST00000614769	ENSG00000275023	MLLT6	-||Zinc finger, PHD-finger||Zinc finger, PHD-type||Zinc finger, RING/FYVE/PHD-type||Zinc finger, FYVE/PHD-type||Zinc finger, PHD-type, conserved site||Extended PHD (ePHD) domain	protein_coding	Annotated_lncRNA	chr17	38706951	38708285	+	3	657	108	0.454613	0.410821	0.593053	0.607315	0.423407	0.320107	0.486162	0.450276	0.0898657	0.96905	1	--	ENSG00000125871,ENSG00000144677,ENSG00000179542,ENSG00000186827,ENSG00000147669,ENSG00000178809,ENSG00000167595,ENSG00000155016,ENSG00000013725,ENSG00000171931,ENSG00000137513,ENSG00000164989,ENSG00000187954,ENSG00000101049
ENST00000505796	ENSG00000251054	AC008883.2	-	lincRNA	Annotated_lncRNA	chr5	97223371	97227957	-	2	414	57	0	0	0	0	0	0	--	--	--	--	--	--	--
ENST00000505794	ENSG00000079557	AFM	ALB/AFP/VDB||Serum albumin, N-terminal||Serum albumin/Alpha-fetoprotein/Afamin||Serum albumin, conserved site||Serum albumin-like	protein_coding	Annotated_lncRNA	chr4	73495115	73497749	+	2	416	112	0	0	0	0	0	0	--	--	--	--	--	--	--
ENST00000505793	ENSG00000250107	CACNA1G-AS1	-	antisense	Annotated_lncRNA	chr17	50556207	50562108	-	2	1433	163	0	0	0	0	0	0	--	--	--	--	--	--	--
ENST00000524568	ENSG00000213619	NDUFS3	NADH dehydrogenase, subunit C||NADH:ubiquinone oxidoreductase, 30kDa subunit||-||NADH:ubiquinone oxidoreductase, 30kDa subunit, conserved site||NADH:ubiquinone oxidoreductase, 30kDa subunit superfamily	protein_coding	Annotated_lncRNA	chr11	47579099	47582471	+	5	733	217	2.48043	1.29066	2.02896	1.60919	1.30495	1.41264	1.93335	1.44226	0.379208	0.846123	1	--	ENSG00000068831,ENSG00000076344,ENSG00000107864,ENSG00000182334,ENSG00000170442,ENSG00000159055,ENSG00000164542,ENSG00000121742,ENSG00000189152,ENSG00000079308,ENSG00000161960,ENSG00000176383,ENSG00000147065,ENSG00000137449,ENSG00000132382,ENSG00000176244,ENSG00000107902,ENSG00000172037,ENSG00000166589,ENSG00000184564,ENSG00000004838,ENSG00000232838,ENSG00000102158,ENSG00000197870,ENSG00000172073…
ENST00000461482	ENSG00000105825	TFPI2	Pancreatic trypsin inhibitor Kunitz domain||Proteinase inhibitor I2, Kunitz, conserved site||Pancreatic trypsin inhibitor Kunitz domain superfamily||Tissue factor pathway inhibitor-like	protein_coding	Annotated_lncRNA	chr7	93889918	93890753	-	2	565	155	6.89967	6.48212	4.02542	6.0261	6.04957	1.19282	5.8024	4.42283	0.365582	0.856872	1	--	ENSG00000257218,ENSG00000151632,ENSG00000064703,ENSG00000167106,ENSG00000182700,ENSG00000166200,ENSG00000151532,ENSG00000138413,ENSG00000060982,ENSG00000113441,ENSG00000182557,ENSG00000136868,ENSG00000116990,ENSG00000009307,ENSG00000100528,ENSG00000186329,ENSG00000105968,ENSG00000145439,ENSG00000151332,ENSG00000118777,ENSG00000062725,ENSG00000102683,ENSG00000198380,ENSG00000119986,ENSG00000141568…
ENST00000461483	ENSG00000243649	CFB	Serine proteases, trypsin family, histidine active site||Sushi/SCR/CCP superfamily||Peptidase S1, PA clan||Serine proteases, trypsin family, serine active site||Serine proteases, trypsin domain||von Willebrand factor A-like domain superfamily||Complement factor B||Sushi/SCR/CCP domain||Complement B/C2||Peptidase S1A, chymotrypsin family||von Willebrand factor, type A||-	protein_coding	Annotated_lncRNA	chr6	31947281	31949551	+	6	1277	198	0	0.215412	0.328564	0	0	0	0.181325	0	7.86271	0.0678158	0.65034
ENST00000461480	ENSG00000197580	BCO2	-||Carotenoid oxygenase	protein_coding	Annotated_lncRNA	chr11	112175512	112179845	+	2	746	128	0	0	0	0	0	0	--	--	--	--	--	--	--
ENST00000615493	ENSG00000242086	MUC20-OT1	-	lincRNA	Annotated_lncRNA	chr3	195688367	195696541	+	3	712	84	0	0.33655	0.274155	0	0.266585	0	0.203568	0.0888617	1.2161	0.737722	1
ENST00000615495	ENSG00000267251	AC139100.1	-	antisense	Annotated_lncRNA	chr18	80183724	80184961	+	1	1238	135	0	0	0	0	0	0.027788	0	0.00926267	-3.02471	0.618035	1
ENST00000577938	ENSG00000265218	AC103810.2	-	antisense	Annotated_lncRNA	chr17	64892729	64896403	+	2	559	142	0.045875	0.037227	0.010575	0	0.065768	0.019516	0.0312257	0.028428	0.0843951	0.979066	1	--	ENSG00000111728,ENSG00000239389,ENSG00000162576,ENSG00000165186,ENSG00000275553,ENSG00000144821,ENSG00000168032,ENSG00000106852,ENSG00000171811,ENSG00000131398,ENSG00000146755,ENSG00000180433,ENSG00000213793,ENSG00000110244,ENSG00000170835,ENSG00000163092,ENSG00000188269,ENSG00000182674,ENSG00000136011,ENSG00000104499,ENSG00000150394,ENSG00000149016,ENSG00000176774,ENSG00000215644,ENSG00000174038…
ENST00000577939	ENSG00000109111	SUPT6H	Nucleic acid-binding, OB-fold||Spt6, SH2 domain, C terminus||SH2 domain||RuvA domain 2-like||Transcription elongation factor Spt6, helix-hairpin-helix motif||Spt6, SH2 domain, N terminus||Transcription elongation factor Spt6, YqgF domain||Ribonuclease H-like superfamily||Helix-turn-helix DNA-binding domain of Spt6||RNA-binding domain, S1||Transcription elongation factor Spt6||Death-like domain of…	protein_coding	Annotated_lncRNA	chr17	28681129	28682188	+	2	583	118	0.055682	0.077662	0.182645	0.119796	0.184929	0.022317	0.10533	0.109014	0.036869	1	1	--	ENSG00000164548,ENSG00000048052,ENSG00000188766,ENSG00000169612,ENSG00000121905,ENSG00000132819,ENSG00000189079,ENSG00000020426,ENSG00000261787,ENSG00000132300,ENSG00000129749,ENSG00000112297,ENSG00000130810,ENSG00000100764,ENSG00000197125,ENSG00000165023,ENSG00000129925,ENSG00000166167,ENSG00000230062,ENSG00000145569,ENSG00000213020,ENSG00000127325,ENSG00000175931,ENSG00000156504,ENSG00000147160…
ENST00000577935	ENSG00000266846	AP001021.2	-	antisense	Annotated_lncRNA	chr18	6025091	6082455	+	4	544	75	0	0	0	0	0	0	--	--	--	--	--	--	--
ENST00000577932	ENSG00000161513	FDXR	FAD/NAD(P)-binding domain superfamily||Ferredoxin-NADP+ reductase, adrenodoxin-type||-||FAD/NAD(P)-binding domain	protein_coding	Annotated_lncRNA	chr17	74866512	74872974	-	3	572	190	0.316449	0	0.000508	0	0.060423	0.172565	0.105652	0.0776627	0.308534	0.925907	1	--	ENSG00000198353,ENSG00000131470,ENSG00000162664,ENSG00000166348,ENSG00000073008,ENSG00000184967,ENSG00000089818,ENSG00000182362,ENSG00000137709,ENSG00000168427,ENSG00000181609,ENSG00000275126,ENSG00000109066,ENSG00000240871,ENSG00000088836,ENSG00000176658,ENSG00000166405,ENSG00000204702,ENSG00000170523,ENSG00000109272,ENSG00000279000,ENSG00000073614,ENSG00000109906,XLOC_000182,ENSG00000184486,ENS…
ENST00000508687	ENSG00000250538	AC104407.1	-	antisense	Annotated_lncRNA	chr4	155207166	155209027	-	3	868	95	0	0	0	0	0	0	--	--	--	--	--	--	--
ENST00000508684	ENSG00000087274	ADD1	Class II aldolase/adducin N-terminal domain superfamily||Alpha-adducin||-||Class II aldolase/adducin N-terminal	protein_coding	Annotated_lncRNA	chr4	2843857	2900313	+	7	3059	395	0.004433	0.277021	0.353156	0.144641	0.000895	0.089471	0.211537	0.0783357	1.43101	0.536476	1	--	ENSG00000103266,ENSG00000147533,ENSG00000132879,ENSG00000280571,ENSG00000167995,ENSG00000143420,ENSG00000020922,ENSG00000168237,ENSG00000185236,ENSG00000129625,ENSG00000164161,ENSG00000085872,ENSG00000116819,ENSG00000275832,ENSG00000276234,ENSG00000040531,ENSG00000243056,ENSG00000151468,ENSG00000170653,ENSG00000150510,ENSG00000163041,ENSG00000167110,ENSG00000180992,ENSG00000107223,ENSG00000133316…
ENST00000415342	ENSG00000231024	AC092431.1	-	lincRNA	Annotated_lncRNA	chr2	69700192	69713847	-	2	420	103	0	0	0	0	0	0	--	--	--	--	--	--	--
ENST00000507483	ENSG00000251584	AC096751.2	-	lincRNA	Annotated_lncRNA	chr4	174536640	174540784	+	3	792	123	0	0	0	0	0	0	--	--	--	--	--	--	--
ENST00000507482	ENSG00000249873	LINC02372	-	lincRNA	Annotated_lncRNA	chr12	126869490	126874690	-	3	1486	106	0	0	0	0	0	0	--	--	--	--	--	--	--
ENST00000507485	ENSG00000145425	RPS3A	Ribosomal protein S3Ae||Ribosomal protein S3Ae, conserved site||-||40S ribosomal protein S1/3, eukaryotes	protein_coding	Annotated_lncRNA	chr4	151099628	151104205	+	3	1526	116	4.98092	5.69682	4.74149	6.0097	5.56688	5.52258	5.13974	5.69972	-0.183523	0.913015	1	--	ENSG00000103404,ENSG00000167515,ENSG00000254469,ENSG00000215012,ENSG00000104889,ENSG00000187147,ENSG00000226124,ENSG00000170689,ENSG00000275379,ENSG00000164631,ENSG00000067182,ENSG00000067829,ENSG00000204366,ENSG00000168778,ENSG00000168263,ENSG00000074660,ENSG00000205111,ENSG00000274997,ENSG00000127837,ENSG00000025796,ENSG00000172197,ENSG00000198121,ENSG00000188730,ENSG00000163257,ENSG00000127586…
ENST00000418116	ENSG00000110768	GTF2H1	PH-like domain superfamily||BSD domain||TFIIH p62 subunit, N-terminal||TFIIH subunit Tfb1/GTF2H1	protein_coding	Annotated_lncRNA	chr11	18322557	18360770	+	14	1822	548	4.22735	4.29326	4.90427	1.7623	2.61237	10.3382	4.47496	4.90429	-0.195024	0.900876	1	--	ENSG00000151632,ENSG00000110844,ENSG00000136279,ENSG00000156515,ENSG00000165655,ENSG00000117697,ENSG00000126500,ENSG00000167186,ENSG00000118363,ENSG00000186329,ENSG00000114013,ENSG00000180346,ENSG00000137770,ENSG00000102683,ENSG00000163624,ENSG00000120053,ENSG00000197601,ENSG00000259030,ENSG00000158560,ENSG00000090861,ENSG00000164344,ENSG00000182199,ENSG00000158270,ENSG00000155304,ENSG00000153714…
ENST00000507486	ENSG00000250326	AC104596.1	-	antisense	Annotated_lncRNA	chr4	143177660	143184829	-	2	759	129	0.050184	0.169849	0	0.086311	0.069376	0.080458	0.0733443	0.078715	-0.143153	0.958493	1	--	ENSG00000137218,ENSG00000167895,ENSG00000181031,ENSG00000184949,ENSG00000153140,ENSG00000143971,ENSG00000119787,ENSG00000105278,ENSG00000112299,ENSG00000136986,ENSG00000132589,ENSG00000217555,ENSG00000274611,ENSG00000105298,ENSG00000183891,ENSG00000070413,ENSG00000184083,ENSG00000166710,ENSG00000169314,ENSG00000162851,ENSG00000135749,ENSG00000127511,ENSG00000163346,ENSG00000162928,ENSG00000213160
ENST00000426698	ENSG00000206567	AC022007.1	-	lincRNA	Annotated_lncRNA	chr3	10008303	10011114	-	2	579	155	0	0	0	0.003084	0	0.022877	0	0.00865367	-4.18081	0.363578	1
ENST00000463289	ENSG00000188467	SLC24A5	Sodium/calcium exchanger membrane region||Sodium/potassium/calcium exchanger||Sodium/potassium/calcium exchanger 5	protein_coding	Annotated_lncRNA	chr15	48121976	48137202	+	5	870	213	0	0	0	0	0	0	--	--	--	--	--	--	--
ENST00000613261	ENSG00000276573	AL442067.1	-	sense_intronic	Annotated_lncRNA	chr13	97435946	97436168	+	1	223	44	0	0	0	0	0.089335	0.035628	0	0.0416543	-3.04089	0.539434	1
TCONS_00096066	ENSG00000075089	ACTR6	Actin family||-||Actin-related protein 6	protein_coding	Novel_lncRNA	chr12	100225569	100241910	+	2	207	65	0	0	0.550442	0.012659	0	0.034425	0.183481	0.0156947	3.50889	0.369735	1
ENST00000645574	ENSG00000215301	DDX3X	ATP-dependent RNA helicase DEAD-box, conserved site||Helicase, C-terminal||RNA helicase, DEAD-box type, Q motif||P-loop containing nucleoside triphosphate hydrolase||-||DEAD/DEAH box helicase domain||Helicase superfamily 1/2, ATP-binding domain	protein_coding	Annotated_lncRNA	chrX	41340022	41349851	+	9	7284	335	0	0.651048	0.63088	0.599451	0.533463	0.475991	0.427309	0.536302	-0.324596	0.893771	1	--	ENSG00000230873,ENSG00000242515,ENSG00000198090,ENSG00000162068,ENSG00000117215,ENSG00000170523,ENSG00000254126,ENSG00000183434,ENSG00000198554,ENSG00000243073,ENSG00000204677,ENSG00000198326,ENSG00000119965,ENSG00000198851,ENSG00000213190,ENSG00000182053,ENSG00000126733,ENSG00000198390,ENSG00000139865,ENSG00000196507,ENSG00000166220,ENSG00000166348,ENSG00000130701,ENSG00000196109,ENSG00000282757…
ENST00000645571	ENSG00000115355	CCDC88A	Girdin||Hook-like protein family||-||CH domain superfamily||Calponin homology domain	protein_coding	Annotated_lncRNA	chr2	55301668	55419702	-	27	5499	1603	1.06229	0.296837	0.369944	0.559045	1.0628	0.980263	0.576358	0.867371	-0.659194	0.678254	1	--	ENSG00000151366,ENSG00000108950,ENSG00000158815,ENSG00000100288,ENSG00000132879,ENSG00000164898,ENSG00000179058,ENSG00000138386,ENSG00000166152,ENSG00000164161,ENSG00000204683,ENSG00000168301,ENSG00000151468,ENSG00000147642,ENSG00000132600,ENSG00000212864,ENSG00000113300,ENSG00000221978,ENSG00000120256,ENSG00000172464,ENSG00000135525,ENSG00000100417,ENSG00000182359,ENSG00000129460,ENSG00000185561…
ENST00000462594	ENSG00000005421	PON1	Paraoxonase1||Six-bladed beta-propeller, TolB-like||Arylesterase||-	protein_coding	Annotated_lncRNA	chr7	95298749	95302403	-	2	553	98	0	0	0	0	0	0	--	--	--	--	--	--	--
ENST00000462597	ENSG00000131435	PDLIM4	PDZ domain||PDZ superfamily||Zinc finger, LIM-type||Domain of unknown function DUF4749||-	protein_coding	Annotated_lncRNA	chr5	132270972	132272063	+	3	767	255	0.069214	0.223296	0.196454	0	0.27253	0.03016	0.162988	0.100897	0.676238	0.796724	1	--	ENSG00000214944,ENSG00000171560,ENSG00000260903,ENSG00000172262,ENSG00000134489,ENSG00000100445,ENSG00000119720,ENSG00000186973,ENSG00000185414,ENSG00000186832,ENSG00000135638,ENSG00000197566,ENSG00000125084,ENSG00000134249,ENSG00000146151,ENSG00000115556,ENSG00000168267,ENSG00000158525,ENSG00000263264,ENSG00000198788,ENSG00000206026,ENSG00000184185,ENSG00000125861,ENSG00000125901,ENSG00000162598…
ENST00000462596	ENSG00000145194	ECE2	Metallopeptidase, catalytic domain superfamily||Peptidase M13, N-terminal domain||Endothelin-converting enzyme||-||Peptidase M13||Peptidase M13, C-terminal domain	protein_coding	Annotated_lncRNA	chr3	184278215	184278908	+	2	516	68	0	0	0	0	0	0	--	--	--	--	--	--	--
ENST00000462590	ENSG00000196924	FLNA	-||Immunoglobulin-like fold||Immunoglobulin E-set||CH domain superfamily||Filamin/ABP280 repeat-like||Filamin A||Filamin/ABP280 repeat||Actinin-type actin-binding domain, conserved site||Calponin homology domain	protein_coding	Annotated_lncRNA	chrX	154348922	154350355	-	3	1026	184	0	0	0	0	0	0	--	--	--	--	--	--	--
ENST00000645579	ENSG00000127990	SGCE	Dystroglycan-type cadherin-like||-||Sarcoglycan alpha/epsilon||Epsilon-sarcoglycan	protein_coding	Annotated_lncRNA	chr7	94585449	94656166	-	11	2292	321	0	0	0	0	0	0	--	--	--	--	--	--	--
ENST00000484103	ENSG00000170906	NDUFA3	NADH dehydrogenase [ubiquinone] 1 alpha subcomplex subunit 3||-	protein_coding	Annotated_lncRNA	chr19	54102877	54106961	+	3	541	143	2.05059	3.43644	0.268976	0.797852	2.6787	1.69987	1.91867	1.72548	0.104126	0.958932	1	--	ENSG00000160233,ENSG00000174807,ENSG00000176239,ENSG00000160185,ENSG00000197838,ENSG00000145192,ENSG00000115875,ENSG00000171262,ENSG00000197273,ENSG00000112977,ENSG00000141698,ENSG00000169174,ENSG00000180919,ENSG00000144406,ENSG00000138802,ENSG00000176160,ENSG00000133103
ENST00000548890	ENSG00000257252	AC124947.1	-	antisense	Annotated_lncRNA	chr12	93328027	93377736	-	2	329	109	0	0	0	0	0	0	--	--	--	--	--	--	--
ENST00000522401	ENSG00000168575	SLC20A2	-||Phosphate transporter	protein_coding	Annotated_lncRNA	chr8	42439467	42460168	-	3	577	178	3.69417	4.31317	0.83864	0.518956	1.93875	1.19041	2.94866	1.21604	1.22551	0.466647	1	--	ENSG00000204913,ENSG00000224531,ENSG00000182327,ENSG00000214872,ENSG00000178199,ENSG00000162571,ENSG00000215018,ENSG00000129951,ENSG00000183668,ENSG00000006756,ENSG00000145241,ENSG00000064787,ENSG00000186854,ENSG00000117394,ENSG00000221843,ENSG00000136689,ENSG00000134160,ENSG00000150656,ENSG00000132259,ENSG00000254004,ENSG00000132026,ENSG00000083937,ENSG00000079841,ENSG00000116198,ENSG00000181965…
ENST00000484104	ENSG00000064201	TSPAN32	Tetraspanin||Tetraspanin/Peripherin||Tetraspanin, EC2 domain superfamily||-	protein_coding	Annotated_lncRNA	chr11	2302031	2314634	+	6	725	241	0	0	0	0	0	0.036334	0	0.0121113	-6.49933	0.239667	1
ENST00000512487	ENSG00000248197	LINC00290	-	lincRNA	Annotated_lncRNA	chr4	181064089	181159149	-	3	593	90	0	0	0	0	0	0	--	--	--	--	--	--	--
TCONS_00219665	ENSG00000131848	ZSCAN5A	-||Zinc finger C2H2 superfamily||Zinc finger C2H2-type||SCAN domain superfamily||SCAN domain	protein_coding	Novel_lncRNA	chr19	56312560	56314925	-	3	697	90	0.218593	0.491547	0.607093	1.01542	0.136461	0.209755	0.439078	0.453878	-0.0379865	0.987501	1	--	ENSG00000145642,ENSG00000230453,ENSG00000156381,ENSG00000002834,ENSG00000214029,ENSG00000070019,ENSG00000132780,ENSG00000262484,ENSG00000168116,ENSG00000177951,ENSG00000099849,ENSG00000204946,ENSG00000130749,ENSG00000152402,ENSG00000188266,ENSG00000106080
ENST00000484109	ENSG00000125257	ABCC4	AAA+ ATPase domain||Multidrug resistance-associated protein 4||-||ABC transporter type 1, transmembrane domain||ABC transporter-like||ABC transporter type 1, transmembrane domain superfamily||P-loop containing nucleoside triphosphate hydrolase||ABC transporter, conserved site	protein_coding	Annotated_lncRNA	chr13	95043320	95044329	-	2	532	86	0.264525	0.023406	0.254359	0.000346	0.000309	0.000197	0.180763	0.000284	3.6008	0.139462	0.859626	--	ENSG00000121210,ENSG00000188211,ENSG00000215012,ENSG00000170442,ENSG00000184730,ENSG00000178694,ENSG00000163884,ENSG00000170381,ENSG00000181045,ENSG00000140403,ENSG00000092421,ENSG00000105255,ENSG00000125533,ENSG00000165914,ENSG00000138658,ENSG00000205678,ENSG00000183340,ENSG00000169436,ENSG00000128245,ENSG00000107864,ENSG00000110852,ENSG00000196778,ENSG00000082126,ENSG00000182827,ENSG00000166589…
ENST00000507151	ENSG00000175414	ARL10	Small GTPase superfamily, ARF type||-||Small GTPase superfamily, ARF/SAR type||P-loop containing nucleoside triphosphate hydrolase	protein_coding	Annotated_lncRNA	chr5	176366538	176369127	+	2	365	121	0	0	0	0	0	0	--	--	--	--	--	--	--
ENST00000507156	ENSG00000248567	AC068721.1	-	lincRNA	Annotated_lncRNA	chr4	71821305	71823980	-	4	583	91	0	0	0	0	0	0	--	--	--	--	--	--	--
ENST00000426124	ENSG00000225744	AC017002.2	-	lincRNA	Annotated_lncRNA	chr2	111607841	111612518	+	2	792	125	0	0	0	0	0	0	--	--	--	--	--	--	--
ENST00000426125	ENSG00000223653	AL078459.1	-	antisense	Annotated_lncRNA	chr1	85277672	85448124	+	3	464	60	0	0	0	0	0	0	--	--	--	--	--	--	--
ENST00000498332	ENSG00000188162	OTOG	Trypsin Inhibitor-like, cysteine rich domain||Cystine knot, C-terminal||Uncharacterised domain, cysteine-rich||von Willebrand factor, type D domain||Alpha-L-arabinofuranosidase B, arabinose-binding domain||Otogelin||EGF-like domain||Alpha-L-arabinofuranosidase B, arabinose-binding domain superfamily||Serine protease inhibitor-like superfamily||VWFC domain	protein_coding	Annotated_lncRNA	chr11	17547927	17570604	+	16	2075	662	0	0	0	0	0	0	--	--	--	--	--	--	--
ENST00000507158	ENSG00000145794	MEGF10	EMI domain||Laminin EGF domain||EGF-like domain, extracellular||EGF-like domain||EGF-like, conserved site	protein_coding	Annotated_lncRNA	chr5	127445477	127449202	+	3	449	149	0	0	0	0	0	0.139404	0	0.046468	-6.67565	0.226373	1
ENST00000426122	ENSG00000228203	RNF144A-AS1	-	processed_transcript	Annotated_lncRNA	chr2	6913627	6918667	-	3	579	105	0	0	0	0	0	0	--	--	--	--	--	--	--
ENST00000435608	ENSG00000237373	BRWD1-IT1	-	sense_overlapping	Annotated_lncRNA	chr21	39217093	39219805	-	2	489	50	0.528544	0.072614	0.537249	0.675371	0.706992	0.885763	0.379469	0.756042	-1.03438	0.62406	1	--	ENSG00000184432,ENSG00000258529,ENSG00000182326,ENSG00000102053,ENSG00000163888,ENSG00000161847,ENSG00000102908,ENSG00000141084,ENSG00000154124,ENSG00000075429,ENSG00000106178,ENSG00000107362,ENSG00000197253,ENSG00000132623,ENSG00000196172,ENSG00000138398,ENSG00000168291,ENSG00000103313,ENSG00000091536,ENSG00000166900,ENSG00000221995,ENSG00000176177,ENSG00000182050,ENSG00000189195,ENSG00000167615…
ENST00000614016	ENSG00000275467	AC083806.3	-	lincRNA	Annotated_lncRNA	chr12	116801023	116801477	+	1	455	90	0	0	0	0	0	0	--	--	--	--	--	--	--
ENST00000435606	ENSG00000168675	LDLRAD4	-||LDL receptor-like superfamily||Low-density lipoprotein (LDL) receptor class A, conserved site||Low-density lipoprotein (LDL) receptor class A repeat	protein_coding	Annotated_lncRNA	chr18	13620868	13652754	+	2	8032	235	0.382464	0.361312	0.257928	0	0	0.302795	0.333901	0.100932	1.62999	0.579608	1	--	ENSG00000174013,ENSG00000072210,ENSG00000176973,ENSG00000122484,ENSG00000160161,ENSG00000168393,ENSG00000177575,ENSG00000198959,ENSG00000177076,ENSG00000172146,ENSG00000165521,ENSG00000165794,ENSG00000148426,ENSG00000101425,ENSG00000128708,ENSG00000213694,ENSG00000106077,ENSG00000197256,ENSG00000143195,ENSG00000178209,ENSG00000148339,ENSG00000137601,ENSG00000178202,ENSG00000102466,ENSG00000181392…
ENST00000528245	ENSG00000247095	MIR210HG	-	lincRNA	Annotated_lncRNA	chr11	567083	568408	-	2	659	122	0.005926	0	0	0.006037	0	0	0.00197533	0.00201233	0.104567	1	1
ENST00000423575	ENSG00000224429	LINC00539	-	lincRNA	Annotated_lncRNA	chr13	21323269	21344845	-	3	699	91	0	0	0	0	0	0	--	--	--	--	--	--	--
ENST00000464253	ENSG00000105821	DNAJC2	SANT domain||DnaJ domain||SANT/Myb domain||Homeobox-like domain superfamily||DnaJ domain, conserved site||Ribosome-associated complex head domain||Chaperone J-domain superfamily||-	protein_coding	Annotated_lncRNA	chr7	103312569	103344622	-	16	1809	356	0	0	0	0	0	0	--	--	--	--	--	--	--
ENST00000534072	ENSG00000197858	GPAA1	GPI transamidase component Gaa1||-	protein_coding	Annotated_lncRNA	chr8	144084852	144086184	+	3	1090	178	1.57626	1.12274	0.82632	1.99748	3.03886	3.49434	1.17511	2.84356	-1.32359	0.518085	1	--	ENSG00000125648,ENSG00000064313,ENSG00000158806,ENSG00000105677,ENSG00000172638,ENSG00000138382,ENSG00000011295,ENSG00000188848,ENSG00000178295,ENSG00000134243,ENSG00000157456,ENSG00000088325,ENSG00000143353,ENSG00000083896,ENSG00000082269,ENSG00000101639,ENSG00000137812,ENSG00000067842,ENSG00000120051,ENSG00000109618,ENSG00000115652,ENSG00000113328,ENSG00000115827,ENSG00000128512,ENSG00000145506…
ENST00000430545	ENSG00000237153	AL162725.2	-	lincRNA	Annotated_lncRNA	chr9	17018520	17112815	+	3	936	104	0	0	0	0	0	0	--	--	--	--	--	--	--
ENST00000430546	ENSG00000235335	AC016723.1	-	antisense	Annotated_lncRNA	chr2	167814774	167869914	-	2	633	88	0	0	0	0	0	0	--	--	--	--	--	--	--
ENST00000430540	ENSG00000236648	AL136529.1	-	lincRNA	Annotated_lncRNA	chr1	17717687	17749978	+	4	610	92	0	0	0	0	0	0	--	--	--	--	--	--	--
ENST00000634853	ENSG00000229425	AJ009632.2	-	lincRNA	Annotated_lncRNA	chr21	15560716	15627342	-	5	933	103	0	0	0	0	0	0	--	--	--	--	--	--	--
ENST00000430542	ENSG00000231979	AL356361.2	-	lincRNA	Annotated_lncRNA	chr1	239915439	239916955	-	2	443	122	0	0	0	0	0	0	--	--	--	--	--	--	--
ENST00000596655	ENSG00000167747	C19orf48	-	protein_coding	Annotated_lncRNA	chr19	50797761	50802258	-	2	1639	211	1.40746	3.54017	2.25172	5.30744	1.89699	4.83474	2.39978	4.01306	-0.770216	0.674209	1	--	ENSG00000075336,ENSG00000211452,ENSG00000160886,ENSG00000272573,ENSG00000152977,ENSG00000196565,ENSG00000108839,ENSG00000164946,ENSG00000163352,ENSG00000138813,ENSG00000159788,ENSG00000127054,ENSG00000173457,ENSG00000179041,ENSG00000183281,ENSG00000124370,ENSG00000166126,ENSG00000137090,ENSG00000171206,ENSG00000181963,ENSG00000139351,ENSG00000166452,ENSG00000174837,ENSG00000175938,ENSG00000108309…
ENST00000430549	ENSG00000234377	RNF219-AS1	-	antisense	Annotated_lncRNA	chr13	78054997	78605354	+	5	483	66	0	0	0	0	0	0	--	--	--	--	--	--	--
TCONS_00433032	XLOC_238194	XLOC_238194	-	novel	Novel_lncRNA	chr8	125377377	125388432	+	2	271	71	0	0	0.892493	0	0	0.106697	0.297498	0.0355657	3.00883	0.507074	1
ENST00000473624	ENSG00000075275	CELSR1	EGF-like calcium-binding domain||Laminin G domain||Cadherin-like||GPCR, family 2, secretin-like||GPS motif||Laminin EGF domain||GPCR family 2, extracellular hormone receptor domain superfamily||GPCR, family 2-like||Cadherin||GPCR, family 2, extracellular hormone receptor domain||EGF-like domain||GAIN domain, N-terminal||EGF-type aspartate/asparagine hydroxylation site||Concanavalin A-like lectin/…	protein_coding	Annotated_lncRNA	chr22	46361174	46365380	-	3	3453	218	1.48975	0.560997	0.055206	0.252321	0.442533	1.05249	0.701984	0.582448	0.167353	0.938427	1	--	ENSG00000131470,ENSG00000107020,ENSG00000130764,ENSG00000184863,ENSG00000089818,ENSG00000172340,ENSG00000275126,ENSG00000139988,ENSG00000073614,ENSG00000243660,XLOC_000182,ENSG00000129515,ENSG00000189171,ENSG00000075790,ENSG00000241595,ENSG00000133067,ENSG00000167139,ENSG00000168476,ENSG00000219545,ENSG00000110713,ENSG00000116151,ENSG00000167220,ENSG00000178999,ENSG00000266028,ENSG00000256394,ENS…
ENST00000473626	ENSG00000144580	CNOT9	CCR4-NOT transcription complex subunit 9||Armadillo-type fold||Armadillo-like helical||-	protein_coding	Annotated_lncRNA	chr2	218592304	218593072	+	2	556	64	0.186964	3.0262	0.21002	5.98761	0.146209	0.099206	1.14106	2.07768	-0.843844	0.734634	1	--	ENSG00000131944,ENSG00000110975,ENSG00000186399,ENSG00000242574,ENSG00000283980,ENSG00000107821,ENSG00000198939,ENSG00000278023,ENSG00000178252,ENSG00000177558,ENSG00000176769,ENSG00000165526,ENSG00000068976,ENSG00000203791,ENSG00000204644,ENSG00000176532,ENSG00000253731,ENSG00000143502,ENSG00000099617,ENSG00000138081,ENSG00000177238,ENSG00000136839,ENSG00000100033,ENSG00000183569,ENSG00000076826…
ENST00000473621	ENSG00000153002	CPB1	Peptidase M14, carboxypeptidase A||Carboxypeptidase, activation peptide||Carboxypeptidase B, carboxypeptidase domain||Metallocarboxypeptidase-like, propeptide	protein_coding	Annotated_lncRNA	chr3	148854341	148860187	+	2	3574	136	0	0	0	0	0	0	--	--	--	--	--	--	--
ENST00000465906	ENSG00000134453	RBM17	Nucleotide-binding alpha-beta plait domain superfamily||Splicing factor, SPF45||G-patch domain||RNA-binding domain superfamily||SPF45, RNA recognition motif||RNA recognition motif domain, eukaryote||RNA recognition motif domain	protein_coding	Annotated_lncRNA	chr10	6113363	6115834	+	3	914	122	0.747435	0.890377	0.164728	0.268793	0.564782	0.364926	0.600847	0.3995	0.528096	0.801477	1	--	ENSG00000204913,ENSG00000224531,ENSG00000160124,ENSG00000172409,ENSG00000115392,ENSG00000152192,ENSG00000167552,ENSG00000167656,ENSG00000273173,ENSG00000145241,ENSG00000145321,ENSG00000064787,ENSG00000101191,ENSG00000075035,ENSG00000187871,ENSG00000173662,ENSG00000034510,ENSG00000104044,ENSG00000184560,ENSG00000134571,ENSG00000069018,ENSG00000182950,ENSG00000204682,ENSG00000119431,ENSG00000253309…
ENST00000465904	ENSG00000135596	MICAL1	FAD/NAD(P)-binding domain superfamily||Zinc finger, LIM-type||CH domain superfamily||bMERB domain||MICAL1||Calponin homology domain||FAD-binding domain	protein_coding	Annotated_lncRNA	chr6	109444065	109450253	-	9	4381	326	3.03262	3.54206	2.49226	2.74887	2.74906	2.09836	3.02231	2.5321	0.222465	0.899607	1	--	ENSG00000173757,ENSG00000182899,ENSG00000139572,ENSG00000169967,ENSG00000125835,ENSG00000185043,ENSG00000123146,ENSG00000197380,ENSG00000178404,ENSG00000142444,ENSG00000185122,ENSG00000181458,ENSG00000148834,ENSG00000155324,ENSG00000184743,ENSG00000135775,ENSG00000039123,ENSG00000076242,ENSG00000133121,ENSG00000130202,ENSG00000076555,ENSG00000063127,ENSG00000126821,ENSG00000088826,ENSG00000125731…
ENST00000473629	ENSG00000154144	TBRG1	-||FY-rich, C-terminal||FY-rich, N-terminal	protein_coding	Annotated_lncRNA	chr11	124622836	124632434	+	8	1634	214	1.65158	2.64211	2.05204	3.56441	4.02266	4.11668	2.11524	3.90125	-0.913544	0.580833	1	--	ENSG00000164935,ENSG00000247077,ENSG00000255833,ENSG00000198092,ENSG00000197872,ENSG00000185650,ENSG00000040341,ENSG00000014824,ENSG00000166762,ENSG00000213462,ENSG00000126353,ENSG00000276293,ENSG00000154122,ENSG00000168038,ENSG00000091483,ENSG00000119402,ENSG00000169403,ENSG00000196814,ENSG00000177409,ENSG00000153827,ENSG00000123094,ENSG00000092330,ENSG00000157837,ENSG00000167118,ENSG00000137221…
ENST00000515284	ENSG00000151718	WWC2	WW domain superfamily||C2 domain superfamily||WWC, C2 domain||-||WW domain	protein_coding	Annotated_lncRNA	chr4	183271212	183281386	+	2	641	94	0.044151	0.271655	0.207425	1.19945	1.99987	1.2097	0.17441	1.46967	-3.07799	0.139686	0.86026	--	ENSG00000182890,ENSG00000095139,ENSG00000147036,ENSG00000258227,ENSG00000197951,ENSG00000255833,ENSG00000075151,ENSG00000104783,ENSG00000185650,ENSG00000137642,ENSG00000188290,ENSG00000091409,ENSG00000176476,ENSG00000215883,ENSG00000204248,ENSG00000165795,ENSG00000205339,ENSG00000154122,ENSG00000109189,ENSG00000100580,ENSG00000097021,ENSG00000100036,ENSG00000189184,ENSG00000138623,ENSG00000104147…
ENST00000441915	ENSG00000012171	SEMA3B	Sema domain superfamily||Semaphorin||Immunoglobulin-like fold||Immunoglobulin subtype||Immunoglobulin||Immunoglobulin-like domain||Sema domain||Immunoglobulin-like domain superfamily||PSI domain||WD40/YVTN repeat-like-containing domain superfamily	protein_coding	Annotated_lncRNA	chr3	50270561	50277170	+	14	2710	638	0	0	0	0	0	0	--	--	--	--	--	--	--
ENST00000515286	ENSG00000249631	AC005699.1	-	lincRNA	Annotated_lncRNA	chr4	11722451	11802428	+	5	688	123	0	0	0	0	0	0	--	--	--	--	--	--	--
ENST00000582990	ENSG00000264023	AC068418.1	-	lincRNA	Annotated_lncRNA	chr17	21457434	21458989	+	2	404	87	0	0	0	0	0	0	--	--	--	--	--	--	--
TCONS_00225712	XLOC_111825	XLOC_111825	-	novel	Novel_lncRNA	chr2	75711419	75712864	+	2	1286	153	0	0.198784	0.213463	0.050941	0.086242	0.276169	0.137416	0.137784	-0.0394182	1	1	--	ENSG00000132141,ENSG00000121481,ENSG00000177728,ENSG00000170315,ENSG00000281991,ENSG00000186496,ENSG00000167346,ENSG00000100201,ENSG00000038274,ENSG00000131931,ENSG00000156127,ENSG00000175697,ENSG00000145113,ENSG00000247315,ENSG00000198865,ENSG00000128563,ENSG00000073792,ENSG00000014138,ENSG00000204619,ENSG00000198700,ENSG00000101670,ENSG00000115306,ENSG00000184012,ENSG00000158077,ENSG00000186440…
ENST00000515282	ENSG00000251372	LINC00499	-	lincRNA	Annotated_lncRNA	chr4	138309742	138349833	+	4	579	71	0	0	0	0	0	0	--	--	--	--	--	--	--
ENST00000582993	ENSG00000109065	NAT9	N-acetyltransferase 9-like||-||GNAT domain||Acyl-CoA N-acyltransferase	protein_coding	Annotated_lncRNA	chr17	74773311	74776367	-	3	565	133	0.088747	0.280312	0.101739	0.464161	0.111193	0.330467	0.156933	0.30194	-0.960821	0.649243	1	--	ENSG00000116161,ENSG00000172244,ENSG00000131471,ENSG00000175938,ENSG00000243364,ENSG00000283632,ENSG00000272573,ENSG00000012983,ENSG00000205177,ENSG00000163352,ENSG00000186335,ENSG00000138813,ENSG00000167355,ENSG00000159788,ENSG00000127054,ENSG00000183281,ENSG00000261857,ENSG00000137090,ENSG00000171206,ENSG00000180155,ENSG00000139351,ENSG00000141519,ENSG00000157315,ENSG00000132881,ENSG00000161888…
TCONS_00397314	ENSG00000122335	SERAC1	Alpha/Beta hydrolase fold||Armadillo-like helical||-||Armadillo-type fold	protein_coding	Novel_lncRNA	chr6	158145776	158157816	-	2	567	53	0.415457	0.685735	0.761329	1.33119	0.794043	0.734002	0.62084	0.953078	-0.634034	0.737608	1	--	ENSG00000065809,ENSG00000107581,ENSG00000078124,ENSG00000181577,ENSG00000198954,ENSG00000134265,ENSG00000110536,ENSG00000170289,ENSG00000126010,ENSG00000185104,ENSG00000033100,ENSG00000189362,ENSG00000126254,ENSG00000111011,ENSG00000197016,ENSG00000248405,ENSG00000228439,ENSG00000187372,ENSG00000135951,ENSG00000205277,ENSG00000173653,ENSG00000103064,ENSG00000119596,ENSG00000198909,ENSG00000104691…
TCONS_00397317	ENSG00000122335	SERAC1	Alpha/Beta hydrolase fold||Armadillo-like helical||-||Armadillo-type fold	protein_coding	Novel_lncRNA	chr6	158150693	158168280	-	4	784	153	0.388672	0.839493	0.477202	0.39625	0.32732	0.340484	0.568456	0.354685	0.652897	0.732911	1	--	ENSG00000106410,ENSG00000205864,ENSG00000133321,ENSG00000006059,ENSG00000137080,ENSG00000125831,ENSG00000184434,ENSG00000102908,ENSG00000106483,ENSG00000157224,ENSG00000131059,ENSG00000166446,ENSG00000126583,ENSG00000196767,ENSG00000273496,ENSG00000160716,ENSG00000163081,ENSG00000176540,ENSG00000173452,ENSG00000099721,ENSG00000155754,ENSG00000166900,ENSG00000184330,ENSG00000188505,ENSG00000244624…
ENST00000515288	ENSG00000231185	SPRY4-AS1	-	antisense	Annotated_lncRNA	chr5	142325298	142353621	+	3	539	118	0	0	0.058219	0	0	0	0.0194063	0	8.27907	0.126875	0.825772
ENST00000515289	ENSG00000113971	NPHP3	P-loop containing nucleoside triphosphate hydrolase||-||Tetratricopeptide repeat||Tetratricopeptide repeat-containing domain||Tetratricopeptide-like helical domain superfamily	protein_coding	Annotated_lncRNA	chr3	132691226	132695156	-	3	556	131	0.280993	0.887273	0.19966	0.372246	0.19493	0.732415	0.455975	0.433197	0.0216459	0.993904	1	--	ENSG00000203618,ENSG00000164500,ENSG00000113558,ENSG00000101282,ENSG00000255408,ENSG00000196860,ENSG00000255552,ENSG00000126785,ENSG00000166407,ENSG00000108424,ENSG00000168385,ENSG00000276409,ENSG00000140577,ENSG00000092871,ENSG00000136449,ENSG00000100744,ENSG00000168490,ENSG00000100146,ENSG00000143190,ENSG00000188171,ENSG00000072071,ENSG00000168634,ENSG00000160791,ENSG00000185668,ENSG00000107187…
TCONS_00223383	XLOC_110436	XLOC_110436	-	novel	Novel_lncRNA	chr2	52519405	52527251	+	2	4655	107	1.50253	0.806787	1.23132	0.919569	1.09489	0.721318	1.18021	0.911924	0.334424	0.860617	1	--	ENSG00000144535,ENSG00000171502,ENSG00000007933,ENSG00000176029,ENSG00000160691,ENSG00000170445,ENSG00000164199,ENSG00000244694,ENSG00000215454,ENSG00000175003,ENSG00000101098,ENSG00000181035,ENSG00000065882,ENSG00000266094,ENSG00000229937,ENSG00000003509,ENSG00000121075,ENSG00000169764,ENSG00000112530,ENSG00000157851,ENSG00000196569,ENSG00000128951,ENSG00000158373,ENSG00000144524,ENSG00000006625…
TCONS_00029099	ENSG00000134744	TUT4	PAP/25A-associated||-||Zinc finger, CCHC-type superfamily||Zinc finger, CCHC-type||Polymerase, nucleotidyl transferase domain	protein_coding	Novel_lncRNA	chr1	52404578	52417471	-	10	1892	316	0.647012	0.629155	0.801172	0.592602	0.387549	0.470452	0.692446	0.483534	0.487084	0.799087	1	--	ENSG00000173818,ENSG00000131089,ENSG00000258674,ENSG00000064313,ENSG00000188725,ENSG00000206053,ENSG00000105671,ENSG00000198799,ENSG00000100284,ENSG00000122482,ENSG00000141971,ENSG00000152253,ENSG00000138231,ENSG00000176454,ENSG00000125912,ENSG00000198951,ENSG00000133961,ENSG00000198843,ENSG00000115661,ENSG00000155792,ENSG00000157456,ENSG00000197448,ENSG00000145386,ENSG00000101292,ENSG00000198515…
[truncated: 62,396 more rows]
