# Supplementary material for: Identification and characterization of non-coding RNA networks in infected macrophages revealing the pathogenesis of F. nucleatum-associated diseases
Source: BMC Genomics. 2022 Dec 13;23:826. doi: 10.1186/s12864-022-09052-z (PMC9749367; doi:10.1186/s12864-022-09052-z)
Supplement: Supplementary file 9 — Additional file 9: Supplementary Table 9. All identified circRNAs in RNA-Seq. [file 12864_2022_9052_MOESM9_ESM.xlsx]

## Sheet: Sheet1
CircRNA_ID	Chr	start	end	strand	full_length	spliced_length	gene_id	feature	junction_read	non_junction_read	source_gene_name	Gene_description	Fn_readcount	Control_readcount	log2FoldChange	padj
hsa_circ_0000007	chr1	1804418	1806538	-	2120	227	ENSG00000078369;	exon:1804419-1804581,exon:1806475-1806538	2	973	GNB1	G-protein beta WD-40 repeat||WD40 repeat, conserved site||WD40/YVTN repeat-like-containing domain superfamily||G-protein, beta subunit||Guanine nucleotide-binding protein, beta subunit||WD40-repeat-containing domain||WD40-repeat-containing domain superfamily||WD40 repeat	0	0.568616	-1.8387	0.39955
hsa_circ_0000014	chr1	9931890	9934860	-	2970	277	ENSG00000162441;	exon:9931891-9931972,exon:9932803-9932898,exon:9934772-9934860	6,7	94,93	LZIC	Beta-catenin-interacting ICAT superfamily||Beta-catenin-interacting ICAT	2.08371	1.99016	0.045404	0.98268
hsa_circ_0000021	chr1	15717892	15721388	+	3496	435	ENSG00000116786;	exon:15717893-15717992,exon:15718538-15718625,exon:15719734-15719920,exon:15721329-15721388	7,27,7,25,37,20	9.18135e+21	PLEKHM2	RUN domain superfamily||Pleckstrin homology domain||RUN domain||PH-like domain superfamily	14.6457	23.9333	-0.68207	0.29167
hsa_circ_0000023	chr1	20749722	20773610	-	23888	791	ENSG00000127483;	exon:20749723-20749882	25,9,6,36,10	268377334448398	HP1BP3	Heterochromatin protein 1-binding protein 3||Winged helix DNA-binding domain superfamily||Linker histone H1/H5, domain H15||-||Histone H5||Winged helix-like DNA-binding domain superfamily	13.2724	14.7282	-0.1379	0.92086
hsa_circ_0000024	chr1	20757165	20773610	-	16445	631	ENSG00000127483;	exon:20757166-20757256,exon:20765377-20765531	4,13	428560	HP1BP3	Heterochromatin protein 1-binding protein 3||Winged helix DNA-binding domain superfamily||Linker histone H1/H5, domain H15||-||Histone H5||Winged helix-like DNA-binding domain superfamily	1.38634	3.18446	-0.67943	0.75407
hsa_circ_0000033	chr1	26257596	26259802	+	2206	438	ENSG00000130695;	exon:26257597-26257730	19,4	171244	CEP85	Centrosomal protein of 85kDa	0	7.45102	-4.5787	0.023964
hsa_circ_0000048	chr1	32948221	32949774	-	1553	351	ENSG00000116514;	exon:32948222-32948363,exon:32949569-32949774	32,52,41,29,17,33	7.12116e+18	RNF19B	Zinc finger, RING/FYVE/PHD-type||Zinc finger, RING-type||IBR domain||E3 ubiquitin ligase RBR family	45.2648	22.7939	0.98865	0.019246
hsa_circ_0000051	chr1	35381258	35389082	+	7824	1255	ENSG00000146463;	exon:35381259-35381433,exon:35388910-35389082	4,9,10,9	185159210351	ZMYM4	Protein of unknown function DUF3504||TRASH domain||-||Zinc finger, MYM-type	1.38634	8.113	-2.1352	0.17556
hsa_circ_0000067	chr1	45566568	45567020	+	452	272	ENSG00000117448;	exon:45566569-45566688,exon:45566869-45567020	9,5	5761168	AKR1A1	Aldo/keto reductase, conserved site||NADP-dependent oxidoreductase domain superfamily||Aldo/keto reductase||NADP-dependent oxidoreductase domain	3.11926	1.70295	0.5043	0.81606
hsa_circ_0000068	chr1	45659027	45661225	-	2198	1157	ENSG00000159592;	exon:45659028-45659142	9	815	GPBP1L1	Vasculin family	0	2.55877	-2.8276	0.19521
hsa_circ_0000069	chr1	47280240	47282459	-	2219	1084	ENSG00000123473;	exon:47282345-47282459	3,12,9,19	33,8,47,63	STIL	SCL-interrupting locus protein	5.37738	8.46715	-0.52587	0.76047
hsa_circ_0000072	chr1	58506059	58536741	-	30682	865	ENSG00000162600;	exon:58506060-58506209	6,7,4	92105121	OMA1	-||Peptidase M48	2.08371	2.96999	-0.3677	0.85137
hsa_circ_0000085	chr1	70292387		-	23179	638	ENSG00000118454;	exon:70306224-70306290,exon:70313745-70313790,exon:70315481-70315566	10,7,12,8,10	121174260322336	ANKRD13C	Ankyrin repeat-containing domain||Ankyrin repeat domain-containing protein 13||Ankyrin repeat||Ankyrin repeat-containing domain superfamily	6.48733	8.81111	-0.41246	0.7243
hsa_circ_0000087	chr1	77717866	77725762	-	7896	783	ENSG00000077254;	exon:77717867-77718047,exon:77718596-77718641	5,8,3,22	275239270307	USP33	Peptidase C19, ubiquitin carboxyl-terminal hydrolase||Zinc finger, RING/FYVE/PHD-type||DUSP-like superfamily||-||Peptidase C19, ubiquitin-specific peptidase, DUSP domain||Ubiquitin specific protease, conserved site||Papain-like cysteine peptidase superfamily||Ubiquitin specific protease domain||Zinc finger, UBP-type	1.73643	8.96672	-2.0085	0.19319
hsa_circ_0000091	chr1	92333390	92380873	+	47483	383	ENSG00000122484;	exon:92333391-92333473,exon:92357946-92358043,exon:92380724-92380873	42,40,36,41,62,48	1.31195e+17	RPAP2	Rtr1/RPAP2 domain||Rtr1/RPAP2 domain superfamily	43.4257	43.3492	0.0010216	0.99771
hsa_circ_0000096	chr1	100049908	100069685	+	19777	807	ENSG00000283761;ENSG00000156875;	exon:100049909-100050004,exon:100069614-100069685	6	1161	AC118553.2;MFSD14A	-	2.0795	0	2.7736	0.20457
hsa_circ_0000098	chr1	100906851	100921841	+	14990	660	ENSG00000162695;	exon:100906852-100906965,exon:100911063-100911150,exon:100918077-100918127,exon:100921706-100921841	21,11,5,7,30,17	5.84649e+17	SLC30A7	-||Cation efflux transmembrane domain superfamily||Cation efflux protein	14.0817	15.0777	-0.11064	0.88486
hsa_circ_0000099	chr1	103565434	103575540	+	10106	1307	ENSG00000240038;	exon:103575441-103575540	5,6,2	18,27,38	AMY2B	Alpha-amylase, C-terminal domain||Glycosyl hydrolase, family 13, catalytic domain||Glycosyl hydrolase, all-beta||-||Alpha-amylase/branching enzyme, C-terminal all beta||Glycoside hydrolase superfamily||Alpha amylase	0	3.89871	-3.8525	0.065659
hsa_circ_0000105	chr1	110891391	110892533	+	1142	269	ENSG00000143119;	exon:110891392-110891471,exon:110891644-110891665,exon:110892345-110892533	7,13,15,12	3797687485728970	CD53	Tetraspanin||Tetraspanin/Peripherin||Tetraspanin, conserved site||Tetraspanin, EC2 domain superfamily	2.431	11.6318	-2.0092	0.12905
hsa_circ_0000106	chr1	111147641	111161296	+	13655	702	ENSG00000134255;	exon:111161155-111161296	11,7,4,4,12	228283254304450	CEPT1	CDP-alcohol phosphatidyltransferase||Choline/ethanolamine phosphotransferase	6.89836	5.43909	0.2947	0.82644
hsa_circ_0000107	chr1	112555867	112616895	-	61028	1191	ENSG00000007341;	exon:112555868-112556018,exon:112610841-112611003,exon:112616813-112616895	7,3,25,18	121123170137	ST7L	Tetratricopeptide-like helical domain superfamily||ST7||-	2.42609	12.5387	-2.1116	0.11188
hsa_circ_0000115	chr1	114733731	114738072	-	4341	638	ENSG00000009307;	exon:114733732-114733857,exon:114733989-114734117	9	1584	CSDE1	Cold-shock conserved site||Cold-shock protein, DNA-binding||SUZ-C domain||Cold shock domain||-||Nucleic acid-binding, OB-fold	0	2.55877	-2.8276	0.19521
hsa_circ_0000118	chr1	117402185	117420649	+	18464	553	ENSG00000198162;	exon:117414713-117414831,exon:117420569-117420649	3,11,13,6,17,3	1.07189e+17	MAN1A2	Seven-hairpin glycosidases||Glycoside hydrolase family 47||Six-hairpin glycosidase-like superfamily	9.54411	7.61164	0.31699	0.75789
hsa_circ_0000126	chr1	151024610	151027327	+	2717	439	ENSG00000143363;	exon:151024611-151024795,exon:151027233-151027327	7	79	PRUNE1	DDH domain||DHHA2 domain||DHH phosphoesterase superfamily||DHHA2 domain superfamily	2.42609	0	2.9196	0.18093
hsa_circ_0000128	chr1	151166933	151167414	+	481	276	ENSG00000163156;	exon:151166934-151167022,exon:151167121-151167218,exon:151167326-151167414	3,13,8,4	203321248175	SCNM1	Sodium channel modifier 1, zinc-finger||Sodium channel modifier 1, acidic C-terminal domain||Sodium channel modifier 1	8.50576	1.36236	2.2724	0.15141
hsa_circ_0000131	chr1	151638887	151668635	+	29748	838	ENSG00000143376;	exon:151665933-151666011,exon:151668472-151668635	4	63	SNX27	PDZ domain||-||SNX27, PX domain||FERM domain||Ubiquitin-like domain superfamily||Sorting nexin-27||SNX27, atypical FERM-like domain||Phox homologous domain||PDZ superfamily||Ras-associating (RA) domain||PX domain superfamily||SNX17/27/31||SNX27, RA domain	0	1.13723	-2.2663	0.30053
hsa_circ_0000133	chr1	153665219	153668557	-	3338	469	ENSG00000143621;	exon:153668000-153668077,exon:153668453-153668557	19,2	24633026	ILF2	2-5-oligoadenylate synthetase, N-terminal||DZF domain	0	5.89177	-4.1873	0.043465
hsa_circ_0000139	chr1	155853275	155853806	-	531	531	ENSG00000116580;	exon:155853276-155853806	26,70	195194	GON4L	Paired amphipathic helix||Paired amphipathic helix superfamily||GON-4-like protein||Homeobox-like domain superfamily||Myb-like domain	9.02943	19.9016	-0.65634	NA
hsa_circ_0000140	chr1	155921374	155925843	-	4469	585	ENSG00000132680;	exon:155921375-155921527,exon:155921861-155921918	6	658	KHDC4	K Homology domain, type 1 superfamily||KH domain containing protein RIK/BLOM7	0	1.46975	-2.4128	0.27046
hsa_circ_0000153	chr1	167765582	167776166	+	10584	617	ENSG00000197965;	exon:167765583-167765749,exon:167776064-167776166	9,8,6	74,48,25	MPZL1	Immunoglobulin-like domain superfamily||Immunoglobulin-like domain||Immunoglobulin subtype||Myelin P0 protein-related||Immunoglobulin V-set domain||-||Immunoglobulin-like fold||Myelin protein zero-like protein 1	5.89824	1.46975	1.5314	0.40254
hsa_circ_0000154	chr1	167951799	167975015	+	23216	341	ENSG00000143164;	exon:167974830-167975015	5,3	100,54	DCAF6	WD40/YVTN repeat-like-containing domain superfamily||IQ motif, EF-hand binding site||WD40-repeat-containing domain||WD40-repeat-containing domain superfamily||-||WD40 repeat	1.73292	1.02177	0.47987	0.82237
hsa_circ_0000160	chr1	172551511	172557794	+	6283	670	ENSG00000094975;	exon:172551512-172551626,exon:172553260-172553370,exon:172557280-172557417,exon:172557644-172557794	21,13,32,39,46,32	2.5137e+17	SUCO	Galactose-binding-like domain superfamily||SUN domain||-	24.134	34.1998	-0.49217	0.30332
hsa_circ_0000166	chr1	186406082	186419077	+	12995	366	ENSG00000157181;	exon:186419009-186419077	7,6	219255	ODR4	ODR-4-like	2.42609	1.46975	0.45858	0.82685
hsa_circ_0000175	chr1	205616477	205623891	-	7414	4577	ENSG00000158711;	exon:205616478-205616644,exon:205618957-205619073,exon:205623676-205623891	14,19,21,26,13,29	6.61482e+16	ELK4	Winged helix-like DNA-binding domain superfamily||-||Ets domain||Winged helix DNA-binding domain superfamily	19.5624	19.6551	0.00029432	0.99959
hsa_circ_0000179	chr1	212044659	212047417	+	2758	282	ENSG00000143476;	exon:212044660-212044758,exon:212047151-212047212,exon:212047297-212047417	10,5,7	25,80,59	DTL	WD40 repeat, conserved site||WD40/YVTN repeat-like-containing domain superfamily||WD40-repeat-containing domain superfamily||WD40-repeat-containing domain||WD40 repeat	3.47286	3.13625	0.10892	0.95388
hsa_circ_0000182	chr1	212863724	212885396	+	21672	458	ENSG00000162769;	exon:212863725-212863869,exon:212883371-212883438,exon:212885293-212885396	6,6,8,9	72,93,96,98	FLVCR1	Major facilitator superfamily||MFS transporter superfamily||Major facilitator superfamily domain	4.52046	4.92934	-0.10591	0.94789
hsa_circ_0000188	chr1	224250211	224268133	-	17922	207	ENSG00000143748;	exon:224250212-224250318,exon:224268034-224268133	4	119	NVL	ATPase, AAA-type, core||NVL2, N-terminal domain superfamily||AAA+ ATPase domain||ATPase, AAA-type, conserved site||NVL2, nucleolin binding domain||P-loop containing nucleoside triphosphate hydrolase||-	0	1.36236	-2.355	0.28211
hsa_circ_0000190	chr1	224365878	224371423	+	5545	254	ENSG00000143771;	exon:224365879-224365991,exon:224371283-224371423	4,9	21442859	CNIH4	Cornichon	1.38914	2.55877	-0.56298	0.78828
hsa_circ_0000195	chr1	230954332	230961303	-	6971	242	ENSG00000143643;	exon:230954333-230954403,exon:230956421-230956482,exon:230958224-230958299,exon:230961209-230961303	10,6,15,13,7,19	85,83,84,176,263,208	TTC13	-||Tetratricopeptide repeat 1||Tetratricopeptide repeat||Tetratricopeptide repeat-containing domain||Tetratricopeptide-like helical domain superfamily	11.3437	11.072	0.032878	0.9676
hsa_circ_0000205	chr10	1072115	1096246	+	24131	766	ENSG00000047056;	exon:1093452-1093496,exon:1096170-1096246	4,5,6	140160210	WDR37	WD40/YVTN repeat-like-containing domain superfamily||WD40 repeat, conserved site||G-protein beta WD-40 repeat||WD40 repeat||WD40-repeat-containing domain||WD40-repeat-containing domain superfamily	0	4.25365	-3.9999	0.054026
hsa_circ_0000206	chr10	1084402	1096246	+	11844	330	ENSG00000047056;	exon:1084403-1084538,exon:1086286-1086357,exon:1096170-1096246	6	259	WDR37	WD40/YVTN repeat-like-containing domain superfamily||WD40 repeat, conserved site||G-protein beta WD-40 repeat||WD40 repeat||WD40-repeat-containing domain||WD40-repeat-containing domain superfamily	0	1.46975	-2.4128	0.27046
hsa_circ_0000209	chr10	5699524	5714207	+	14683	14683	ENSG00000108021;	exon:5712823-5712918,exon:5714135-5714207	7,4,7	114157237	FAM208B	-||Domain of unknown function DUF3699||Protein of unknown function DUF3715	0	5.23606	-4.3016	0.035157
hsa_circ_0000210	chr10	5773841	5786050	-	12209	431	ENSG00000057608;	exon:5773842-5773941,exon:5785852-5786050	5	3560	GDI2	GDP dissociation inhibitor||FAD/NAD(P)-binding domain superfamily||Rab GDI protein	0	1.42154	-2.3882	0.27538
hsa_circ_0000211	chr10	7276891	7285954	-	9063	434	ENSG00000198879;	exon:7276892-7276989,exon:7283904-7283959,exon:7285866-7285954	14,10,18,13,28	82123155173225	SFMBT2	Sterile alpha motif domain||SLED domain superfamily||Mbt repeat||SLED domain||Sterile alpha motif/pointed domain superfamily||Scm-like with four MBT domains protein 1/2, SAM domain	8.32784	16.6854	-0.94652	0.28015
hsa_circ_0000212	chr10	7363877	7381949	-	18072	4258	ENSG00000198879;	intron:7381799-7381949	8	32	SFMBT2	Sterile alpha motif domain||SLED domain superfamily||Mbt repeat||SLED domain||Sterile alpha motif/pointed domain superfamily||Scm-like with four MBT domains protein 1/2, SAM domain	0	2.27446	-2.7156	0.21415
hsa_circ_0000213	chr10	11997671	12014184	-	16513	699	ENSG00000151461;	exon:11997672-11997757,exon:11999906-12000009,exon:12004530-12004727,exon:12014024-12014184	7,13,28,5,7,14	26,46,18,27,49,53	UPF2	Up-frameshift suppressor 2||MIF4G-like, type 3||MIF4G-like domain superfamily||Armadillo-type fold	17.0619	7.12252	1.2096	0.13102
hsa_circ_0000225	chr10	27165063	27165539	+	476	258	ENSG00000120539;	exon:27165064-27165170,exon:27165389-27165539	3	192	MASTL	Serine/threonine-protein kinase, active site||Serine/threonine-protein kinase greatwall, catalytic domain||Protein kinase domain||Protein kinase-like domain superfamily||AGC-kinase, C-terminal	0	0.734875	-2.026	0.35392
hsa_circ_0000231	chr10	31908171	31910563	-	2392	794	ENSG00000165322;	exon:31908172-31908926,exon:31910525-31910563	80,80,68,115,120,162	2.22239e+17	ARHGAP12	ARHGAP12, SH3 domain||WW domain||Rho GTPase-activating protein domain||PH-like domain superfamily||SH3 domain||SH3-like domain superfamily||Pleckstrin homology domain||Rho GTPase activation protein||WW domain superfamily	83.8405	112.968	-0.43322	0.054187
hsa_circ_0000234	chr10	35060873	35071339	-	10466	339	ENSG00000108094;	exon:35062960-35063062,exon:35071199-35071339	6	339	CUL2	Cullin, N-terminal||Cullin protein, neddylation domain||Cullin homology domain superfamily||Cullin homology domain||Winged helix DNA-binding domain superfamily||-||Cullin repeat-like-containing domain superfamily||Cullin, conserved site||Winged helix-like DNA-binding domain superfamily	0	1.70585	-2.4864	0.25608
hsa_circ_0000236	chr10	43154896	43158931	+	4035	1131	ENSG00000169826;	exon:43158715-43158931	11	355	CSGALNACT2	Nucleotide-diphospho-sugar transferases||Chondroitin N-acetylgalactosaminyltransferase	0	2.69454	-2.8881	0.18542
hsa_circ_0000251	chr10	92531747	92537550	-	5803	563	ENSG00000119912;	exon:92531748-92531917,exon:92534578-92534785,exon:92537366-92537550	7,5	75,72	IDE	Peptidase M16, N-terminal||-||Peptidase M16, middle/third domain||Metalloenzyme, LuxS/M16 peptidase-like||Peptidase M16, zinc-binding site||Peptidase M16, C-terminal	4.16392	0	3.9073	0.064026
hsa_circ_0000264	chr10	124038514	124046724	-	8210	1702	ENSG00000182022;	exon:124038515-124038671,exon:124042301-124042447	7,15,8	308383356	CHST15	-||P-loop containing nucleoside triphosphate hydrolase	0	8.60841	-5.1065	0.0084158
hsa_circ_0000274	chr11	3731390	3753408	-	22018	556	ENSG00000110713;	exon:3753316-3753408	7,10,5,10	155204282353	NUP98	Nuclear pore complex protein NUP98-NUP96||Nuclear protein 96||Nucleoporin Nup145||-||Peptidase S59, nucleoporin superfamily||Nucleoporin FG repeat||Nucleoporin peptidase S59-like||Peptidase S59, nucleoporin	6.31573	4.54602	0.40752	0.79326
hsa_circ_0000277	chr11	14771936	14789242	+	17306	437	ENSG00000152270;	exon:14771937-14771987,exon:14786437-14786685,exon:14789106-14789242	31,54,52,43,49,46	6.17663e+17	PDE3B	3'5'-cyclic nucleotide phosphodiesterase, conserved site||3'5'-cyclic nucleotide phosphodiesterase, catalytic domain superfamily||3'5'-cyclic nucleotide phosphodiesterase, catalytic domain||HD/PDEase domain	49.3656	39.8445	0.31642	0.36392
hsa_circ_0000279	chr11	18291441	18292019	-	578	578	ENSG00000110756;	exon:18291442-18292019	6	255	HPS5	WD40/YVTN repeat-like-containing domain superfamily||Hermansky-Pudlak syndrome 5 protein||-||WD40-repeat-containing domain superfamily	2.0795	0	2.7736	0.20457
hsa_circ_0000280	chr11	18291441	18292976	-	1535	656	ENSG00000110756;	exon:18292899-18292976	26,11,8,11,6	135173252410487	HPS5	WD40/YVTN repeat-like-containing domain superfamily||Hermansky-Pudlak syndrome 5 protein||-||WD40-repeat-containing domain superfamily	17.152	4.59714	1.7755	0.069495
hsa_circ_0000290	chr11	34970138	34984728	+	14590	366	ENSG00000110435;	exon:34970139-34970286,exon:34978124-34978182,exon:34984570-34984728	6	420	PDHX	E3-binding domain superfamily||2-oxoacid dehydrogenase acyltransferase, catalytic domain||2-oxo acid dehydrogenase, lipoyl-binding site||Peripheral subunit-binding domain||Chloramphenicol acetyltransferase-like domain superfamily||Biotin/lipoyl attachment||Single hybrid motif	2.08371	0	2.7753	0.20428
hsa_circ_0000295	chr11	45862059	45872233	+	10174	1132	ENSG00000121671;	exon:45862060-45862148,exon:45870842-45870934,exon:45872092-45872233	21,11,16,23,27	61,102,95,86,98	CRY2	Cryptochrome/DNA photolyase, FAD-binding domain||Cryptochrome/photolyase, N-terminal domain superfamily||DNA photolyase, N-terminal||Cryptochrome/DNA photolyase, FAD-binding domain-like superfamily||Rossmann-like alpha/beta/alpha sandwich fold	12.341	18.6024	-0.5526	0.63642
hsa_circ_0000303	chr11	47358843	47375729	-	16886	448	ENSG00000066336;	exon:47358844-47359006,exon:47375633-47375729	6,9	480581	SPI1	Ets domain||Winged helix DNA-binding domain superfamily||-||Winged helix-like DNA-binding domain superfamily	0	4.24816	-3.7425	0.076915
hsa_circ_0000311	chr11	61437624	61438113	+	489	334	ENSG00000167985;ENSG00000256591;	exon:61438004-61438113	13	222	SDHAF2;AP003108.2	-	5.27961	0	3.1495	0.14863
hsa_circ_0000330	chr11	66639699	66640123	+	424	424	ENSG00000173933;ENSG00000248643;	exon:66639700-66640123	10	470	RBM4;RBM14-RBM4	-	0	3.40589	-3.1274	0.1496
hsa_circ_0000344	chr11	77683709	77693611	-	9902	350	ENSG00000048649;	exon:77683710-77683819,exon:77685105-77685159,exon:77691159-77691238,exon:77693507-77693611	24,39,11,38,20,24	28,36,22,28,14,34	RSF1	Zinc finger, FYVE/PHD-type||Zinc finger, PHD-finger||Zinc finger, PHD-type||Remodeling and spacing factor 1||Zinc finger, RING/FYVE/PHD-type||WHIM1 domain||Zinc finger, PHD-type, conserved site	27.1035	24.5075	0.15295	0.78289
hsa_circ_0000347	chr11	86011029	86031611	-	20581	635	ENSG00000073921;	exon:86011030-86011136,exon:86012281-86012392,exon:86022367-86022469,exon:86026292-86026367,exon:86031469-86031611	20,19,10,16,17,45	4.74614e+19	PICALM	-||ENTH domain||AP180 N-terminal homology (ANTH) domain||ENTH/VHS||Phosphatidylinositol-binding clathrin assembly protein||Phosphoinositide-binding clathrin adaptor, domain 2	18.1868	21.3058	-0.23862	0.68995
hsa_circ_0000356	chr11	108235669	108249102	+	13433	904	ENSG00000149311;	exon:108235670-108235834,exon:108243953-108244118	4	503	ATM	PIK-related kinase, FAT||Phosphatidylinositol 3-/4-kinase, catalytic domain||Telomere-length maintenance and DNA damage repair||PIK-related kinase||-||FATC domain||Phosphatidylinositol 3/4-kinase, conserved site||Serine/threonine-protein kinase ATM||Armadillo-type fold||Protein kinase-like domain superfamily||Phosphatidylinositol 3-/4-kinase, catalytic domain superfamily	0	1.13723	-2.2663	0.30053
hsa_circ_0000357	chr11	116863667	116873636	-	9969	378	ENSG00000160584;	exon:116870331-116870401,exon:116873481-116873636	8,2	74,29	SIK3	-||Salt-Inducible kinase, catalytic domain||Serine/threonine-protein kinase, active site||Ubiquitin-associated domain||Protein kinase-like domain superfamily||Protein kinase, ATP binding site||Protein kinase domain	2.77267	0.681178	1.2826	0.54404
hsa_circ_0000362	chr11	119273867	119274953	+	1086	279	ENSG00000110395;	exon:119273868-119274024,exon:119274852-119274953	2,14,6,12,6	302326426573602	CBL	Adaptor protein Cbl, EF hand-like||Adaptor protein Cbl, N-terminal helical||Adaptor protein Cbl, PTB domain||Zinc finger, RING-type||Zinc finger, RING/FYVE/PHD-type||Ubiquitin-associated domain||SH2 domain superfamily||Adaptor protein Cbl, SH2-like domain||EF-hand domain pair||UBA-like superfamily||Adaptor protein Cbl||Adaptor protein Cbl, N-terminal domain superfamily||Zinc finger, RING-type, co…	5.54675	6.92498	-0.27695	0.83784
hsa_circ_0000365	chr11	121045673	121053732	+	8059	472	ENSG00000154114;ENSG00000285509;	exon:121045674-121045823,exon:121053630-121053732	5,3	41,22	TBCEL;AP000646.1	-	1.73292	1.02177	0.47987	0.82237
hsa_circ_0000369	chr11	128758114	128772985	+	14871	571	ENSG00000151702;	exon:128772782-128772985	5	237	FLI1	Friend leukemia integration 1 transcription factor||Pointed domain||Ets domain||Winged helix DNA-binding domain superfamily||Sterile alpha motif/pointed domain superfamily||Friend leukemia integration 1 transcription factor, pointed domain||-||Winged helix-like DNA-binding domain superfamily	0	1.70295	-2.4772	0.25784
hsa_circ_0000370	chr11	128758114	128782023	+	23909	637	ENSG00000151702;	exon:128781958-128782023	4,4	120396	FLI1	Friend leukemia integration 1 transcription factor||Pointed domain||Ets domain||Winged helix DNA-binding domain superfamily||Sterile alpha motif/pointed domain superfamily||Friend leukemia integration 1 transcription factor, pointed domain||-||Winged helix-like DNA-binding domain superfamily	1.6245	0.979833	0.42075	0.84422
hsa_circ_0000372	chr11	130109428	130110661	+	1233	298	ENSG00000084234;	exon:130109429-130109602,exon:130110538-130110661	3,13	33034019	APLP2	Proteinase inhibitor I2, Kunitz, conserved site||Amyloidogenic glycoprotein, copper-binding domain superfamily||Pancreatic trypsin inhibitor Kunitz domain superfamily||E2 domain superfamily||Pancreatic trypsin inhibitor Kunitz domain||Amyloidogenic glycoprotein, heparin-binding domain superfamily||Amyloidogenic glycoprotein, extracellular||PH-like domain superfamily||Amyloidogenic glycoprotein, h…	0	4.20622	-3.7165	0.079441
hsa_circ_0000378	chr12	12244261	12244655	-	394	394	ENSG00000070018;	exon:12244262-12244655	13	20	LRP6	LDL receptor-like superfamily||Low-density lipoprotein (LDL) receptor class A, conserved site||Low density lipoprotein receptor-related protein 5/6||LDLR class B repeat||-||Six-bladed beta-propeller, TolB-like||Low-density lipoprotein (LDL) receptor class A repeat||EGF-like domain	0	3.18446	-3.0695	0.15783
hsa_circ_0000384	chr12	27714779	27724186	+	9407	410	ENSG00000061794;	exon:27714780-27714820,exon:27716291-27716458,exon:27719808-27719868,exon:27724047-27724186	8,8,10	221268255	MRPS35	Ribosomal protein S24/S35, mitochondrial, conserved domain||-	5.55096	3.40589	0.48549	0.8124
hsa_circ_0000390	chr12	32607956	32611283	+	3327	345	ENSG00000139132;	exon:32607957-32608095	5	0	FGD4	Pleckstrin homology domain||Dbl homology (DH) domain||FGD1-4, C-terminal PH domain||-||Zinc finger, RING/FYVE/PHD-type||Zinc finger, FYVE-related||PH-like domain superfamily||Dbl homology (DH) domain superfamily||FGD4, N-terminal PH domain||FYVE zinc finger	0	1.42154	-2.3882	0.27538
hsa_circ_0000396	chr12	46229152	46243314	-	14162	522	ENSG00000111371;	exon:46229153-46229268,exon:46229564-46229639,exon:46239679-46239893,exon:46243200-46243314	33,39,48,33,51,83	9.51125e+20	SLC38A1	-||Amino acid transporter, transmembrane domain	43.5823	46.0707	-0.087455	0.80734
hsa_circ_0000397	chr12	46229152	46254936	-	25784	12144	ENSG00000111371;	exon:46229153-46229268,exon:46243200-46243314,exon:46254814-46254936	9,11,9,8	17403634222750	SLC38A1	-||Amino acid transporter, transmembrane domain	3.11926	8.26492	-1.2043	0.41947
hsa_circ_0000398	chr12	46239678	46243314	-	3636	330	ENSG00000111371;	exon:46239679-46239893,exon:46243200-46243314	23,5,7,7,18	1.06513e+17	SLC38A1	-||Amino acid transporter, transmembrane domain	11.0773	8.78353	0.29125	0.82484
hsa_circ_0000417	chr12	69251128	69262562	+	11434	1599	ENSG00000111605;	exon:69251129-69251338	12,9	214180	CPSF6	-||Nucleotide-binding alpha-beta plait domain superfamily||CPSF6/7 family||Cleavage and polyadenylation specificity factor subunit 6||RNA-binding domain superfamily||RNA recognition motif domain	0	5.61632	-4.1722	0.044082
hsa_circ_0000418	chr12	69589484	69592159	+	2675	304	ENSG00000166226;	exon:69589485-69589687,exon:69592059-69592159	18,33,40,19,11,7	3.65572e+20	CCT2	Chaperonin TCP-1, conserved site||Chaperonin Cpn60/TCP-1 family||GroEL-like equatorial domain superfamily||TCP-1-like chaperonin intermediate domain superfamily||GroEL-like apical domain superfamily||T-complex protein 1, beta subunit||-||Chaperone tailless complex polypeptide 1 (TCP-1)	32.634	11.3133	1.5315	0.0092549
hsa_circ_0000419	chr12	69800208	69801721	+	1513	242	ENSG00000127328;	exon:69800209-69800337,exon:69801609-69801721	9,7	98,33	RAB3IP	GDP/GTP exchange factor Sec2, N-terminal||-	3.11926	2.38412	0.22794	0.91623
hsa_circ_0000426	chr12	89642157	89656107	-	13950	627	ENSG00000070961;	exon:89642158-89642355	20,9,6	12891056856	ATP2B1	P-type ATPase, phosphorylation site||P-type ATPase, cytoplasmic domain N||Plasma membrane calcium-transporting ATPase 1||P-type ATPase, A domain superfamily||Cation-transporting P-type ATPase, N-terminal||HAD superfamily||Plasma membrane calcium transporting P-type ATPase, C-terminal||Cation-transporting P-type ATPase, C-terminal||P-type ATPase, subfamily IIB||P-type ATPase||P-type ATPase, transm…	10.065	2.04353	1.5767	0.43762
hsa_circ_0000437	chr12	108652271	108654410	-	2139	251	ENSG00000110880;	exon:108652272-108652417,exon:108653038-108653181,exon:108654306-108654410	13,21,6,12,41,17	3.80622e+19	CORO1C	WD40/YVTN repeat-like-containing domain superfamily||WD40 repeat, conserved site||-||Coronin||Coronin 1C||Domain of unknown function DUF1899||WD40 repeat||WD40-repeat-containing domain||WD40-repeat-containing domain superfamily	14.6521	19.908	-0.43372	0.52704
hsa_circ_0000442	chr12	116230432	116237705	-	7273	7273	ENSG00000123066;	exon:116230433-116230532,exon:116237468-116237705	3	37	MED13L	Mediator complex, subunit Med13||Mediator complex, subunit Med13, N-terminal, metazoa/fungi||-	0	1.02177	-2.194	0.31604
hsa_circ_0000443	chr12	116230532	116237705	-	7173	7173	ENSG00000123066;	exon:116230533-116230622,exon:116232059-116232156,exon:116236821-116236890,exon:116237468-116237705	28,34,22,15,12,38	31,49,78,37,29,20	MED13L	Mediator complex, subunit Med13||Mediator complex, subunit Med13, N-terminal, metazoa/fungi||-	30.804	17.8289	0.76444	0.14798
hsa_circ_0000448	chr12	120154969	120155719	-	750	389	ENSG00000089154;	exon:120154970-120155040,exon:120155241-120155430,exon:120155592-120155719	15,9,20,14,10	147199181204317	GCN1	Armadillo-like helical||TOG domain||Translational activator Gcn1||HEAT, type 2||Armadillo-type fold	16.1491	7.61132	1.014	0.38512
hsa_circ_0000467	chr13	21167987	21168399	-	412	412	ENSG00000165480;	exon:21167988-21168399	11,10	32,39	SKA3	-||Spindle and kinetochore-associated protein 3	0	6.58956	-4.4088	0.031182
hsa_circ_0000471	chr13	32517856	32527532	-	9676	388	ENSG00000244754;	exon:32517857-32518003,exon:32521373-32521449,exon:32522182-32522270,exon:32527408-32527532	41,22,61,36,65,45	4.91489e+17	N4BP2L2	NEDD4-binding protein 2-like 2||P-loop containing nucleoside triphosphate hydrolase||-	45.433	41.7643	0.11955	0.76946
hsa_circ_0000478	chr13	41865735	41868477	-	2742	345	ENSG00000102763;	exon:41865736-41865813,exon:41865902-41866036,exon:41868346-41868477	11,17,8	112117193	VWA8	P-loop containing nucleoside triphosphate hydrolase||von Willebrand factor A-like domain superfamily||von Willebrand factor, type A||ATPase, dynein-related, AAA domain||AAA+ ATPase domain	0	10.5394	-5.4481	0.0039448
hsa_circ_0000479	chr13	42953947	42970670	-	16723	375	ENSG00000133106;	exon:42953948-42954021,exon:42963255-42963338,exon:42964066-42964139,exon:42969094-42969177,exon:42970612-42970670	9,24,17,9,12	997,1275,1144,91,212	EPSTI1	Epithelial-stromal interaction protein 1||-	17.8819	6.0048	1.509	0.097334
hsa_circ_0000483	chr13	49480218	49483563	+	3345	613	ENSG00000136169;	exon:49480219-49480340,exon:49483464-49483563	9,4,14,12,14,29	2.91384e+17	SETDB2	Methyl-CpG DNA binding||Pre-SET domain||DNA-binding domain superfamily||SET domain	9.89644	15.1712	-0.60415	0.43268
hsa_circ_0000494	chr13	75560752	75569507	+	8755	420	ENSG00000118939;ENSG00000261553;	exon:75560753-75560881,exon:75566695-75566851,exon:75567227-75567312,exon:75569460-75569507	13,10,15,7,16,20	2.16252e+17	UCHL3;--	-	13.9512	11.8322	0.21974	0.76105
hsa_circ_0000497	chr13	77719531	77753358	+	33827	788	ENSG00000139737;	exon:77719532-77719671,exon:77753203-77753358	8,11,5,4,10	24,8,21,14,52	SLAIN1	SLAIN motif-containing protein||-	7.06142	5.28976	0.36854	0.78208
hsa_circ_0000502	chr13	108243531	108251316	+	7785	7785	n/a	intergenic_region:108251240-108251316	2	28	-	0	0	2.1059	0.33522	NA
hsa_circ_0000504	chr13	112516439	112527484	-	11045	751	ENSG00000126216;	exon:112527374-112527484	8,6	17,28	TUBGCP3	-||Gamma-tubulin complex component protein	0	3.74421	-3.5768	0.09314
hsa_circ_0000523	chr14	21503172	21503881	-	709	623	ENSG00000165819;	exon:21503664-21503881	16,13,26,11	173172208256	METTL3	MT-A70-like||mRNA (2-O-methyladenosine-N(6)-)-methyltransferase||S-adenosyl-L-methionine-dependent methyltransferase||-	10.0622	11.9827	-0.19558	0.91187
hsa_circ_0000542	chr14	58318541	58330169	+	11628	632	ENSG00000032219;	exon:58318542-58318621	4	14	ARID4A	RBB1NT||-||Chromo-like domain superfamily||ARID DNA-binding domain||Chromo/chromo shadow domain||ARID DNA-binding domain superfamily||Tudor domain||RNA binding activity-knot of a chromodomain	1.38634	0	2.4961	0.25426
hsa_circ_0000544	chr14	60115718	60125823	+	10105	1910	ENSG00000126773;	exon:60115719-60115819,exon:60115941-60116060,exon:60125637-60125823	2	133	PCNX4	-||Pecanex	0	0.681178	-1.9418	0.37397
hsa_circ_0000564	chr14	95140658	95141748	-	1090	167	ENSG00000100697;	exon:95140659-95140759	3,6	41,60	DICER1	Dicer dimerisation domain||Helicase, C-terminal||Double-stranded RNA-binding domain||Ribonuclease III, endonuclease domain superfamily||Helicase/UvrB, N-terminal||Dicer dimerisation domain superfamily||Helicase superfamily 1/2, ATP-binding domain||PAZ domain superfamily||P-loop containing nucleoside triphosphate hydrolase||Ribonuclease III domain||PAZ domain	0	2.72761	-3.1735	0.14179
hsa_circ_0000566	chr14	96833466	96860735	+	27269	1073	ENSG00000100749;	exon:96833467-96833631,exon:96837762-96837817,exon:96846095-96846164	7,37,11,12,12	12,18,20,31,12	VRK1	Protein kinase domain||Protein kinase-like domain superfamily||Protein kinase, ATP binding site||Serine/threonine-protein kinase, active site||-	15.2546	10.0977	0.54126	0.67768
hsa_circ_0000567	chr14	99458278	99465813	-	7535	683	ENSG00000183576;	exon:99458279-99458535,exon:99461192-99461340,exon:99463486-99463578,exon:99465703-99465813	36,104,77,60,104,111	1.97301e+17	SETD3	Rubisco LSMT, substrate-binding domain superfamily||SET domain||-||Histone-lysine N-methyltransferase, SETD3||Rubisco LSMT, substrate-binding domain	77.4252	77.1937	0.006155	0.98728
hsa_circ_0000592	chr15	41696074	41699159	+	3085	1124	ENSG00000174197;	exon:41698863-41698941,exon:41699064-41699159	19,10,16,21,21,32	76,136,221,70,98,136	MGA	-||Domain of unknown function DUF4801||Transcription factor, T-box||p53-like transcription factor, DNA-binding||T-box superfamily||Helix-loop-helix DNA-binding domain superfamily||Myc-type, basic helix-loop-helix (bHLH) domain||MAX gene-associated protein||Transcription factor, T-box, conserved site	16.7346	20.9615	-0.32739	0.5715
hsa_circ_0000603	chr15	56388471	56394834	+	6363	565	ENSG00000151575;	exon:56388472-56388520,exon:56389318-56389400,exon:56394661-56394834	7,10,14,9,9,14	2.92475e+18	TEX9	-	11.1679	9.05349	0.29344	0.72339
hsa_circ_0000607	chr15	62007307	62013992	-	6685	606	ENSG00000129003;	exon:62007308-62007479,exon:62008655-62008761,exon:62013039-62013119,exon:62013933-62013992	3,26,21,11,36	317368290381440	VPS13C	Vacuolar protein sorting-associated protein 13, C-terminal||Autophagy-related, C-terminal||Vacuolar protein sorting-associated protein 13, SHR-binding domain||-||VPS13, repeated coiled region||WWE domain superfamily||Vacuolar protein sorting-associated protein 13||Vacuolar protein sorting-associated protein 13, N-terminal domain||Vacuolar protein sorting-associated protein 13, second N-terminal d…	10.053	19.0983	-0.8254	0.5367
hsa_circ_0000620	chr15	67231813	67236820	-	5007	462	ENSG00000103591;	exon:67231814-67231897,exon:67235979-67236068,exon:67236408-67236504,exon:67236630-67236820	8,23,18,25,24,27	1.8137e+17	AAGAB	Alpha/gamma-adaptin-binding protein p34	17.4751	21.952	-0.31161	0.58384
hsa_circ_0000638	chr15	76274411	76295737	-	21326	777	ENSG00000140374;	exon:76274412-76274494,exon:76283757-76283825,exon:76292619-76292700,exon:76295591-76295737	8,16,21,14,23,8	3.02459e+18	ETFA	Rossmann-like alpha/beta/alpha sandwich fold||Electron transfer flavoprotein, alpha subunit, C-terminal||DHS-like NAD/FAD-binding domain superfamily||Electron transfer flavoprotein, alpha subunit, N-terminal||-||Electron transfer flavoprotein, alpha/beta-subunit, N-terminal||Electron transfer flavoprotein alpha subunit/FixB||Electron transfer flavoprotein subunit alpha, conserved site	16.0838	13.267	0.28304	0.6897
hsa_circ_0000642	chr15	80098415	80122800	+	24385	544	ENSG00000086666;	exon:80098416-80098578,exon:80122700-80122800	8,7,6,11,14,18	169,137,142,67,103,141	ZFAND6	Zinc finger, AN1-type||-||AN1-like Zinc finger||Zinc finger, A20-type	7.7595	12.136	-0.62685	0.45553
hsa_circ_0000643	chr15	80120327	80122800	+	2473	381	ENSG00000086666;	exon:80120328-80120498,exon:80121712-80121820,exon:80122700-80122800	38,44,43,30,43,59	5.23638e+17	ZFAND6	Zinc finger, AN1-type||-||AN1-like Zinc finger||Zinc finger, A20-type	45.6164	36.8954	0.29693	0.40368
hsa_circ_0000647	chr15	84680712	84691644	-	10932	380	ENSG00000140612;	exon:84680713-84680832,exon:84691535-84691644	7,6,4,7	602787658780	SEC11A	LexA/Signal peptidase-like superfamily||Peptidase S26B||Peptidase S26A, signal peptidase I, conserved site||Peptidase S24/S26A/S26B/S26C||-||Signal peptidase complex catalytic subunit SEC11A/SEC11B||Peptidase S26A, signal peptidase I, serine active site	4.92237	3.35251	0.45598	0.78691
hsa_circ_0000650	chr15	90217438	90221765	+	4327	704	ENSG00000185033;	exon:90221614-90221765	6,12	35,46	SEMA4B	Sema domain superfamily||-||Semaphorin||Plexin repeat||Sema domain||PSI domain||WD40/YVTN repeat-like-containing domain superfamily	6.60417	0	4.6349	0.022626
hsa_circ_0000652	chr15	90441505	90443478	+	1973	264	ENSG00000140575;	exon:90441506-90441684	23,5,4,6	2494215729533280	IQGAP1	Ras GTPase-activating domain||CH domain superfamily||WW domain||P-loop containing nucleoside triphosphate hydrolase||Calponin homology domain||Myosin IQ motif-containing domain superfamily||RasGAP protein, C-terminal||-||IQ motif, EF-hand binding site||Ras GTPase-activating protein, conserved site||Rho GTPase activation protein	7.98757	4.30993	0.72172	0.6761
hsa_circ_0000665	chr16	1314019	1320517	+	6498	424	ENSG00000103275;	exon:1314020-1314096,exon:1314293-1314376,exon:1320174-1320283,exon:1320438-1320517	3	1397	UBE2I	-||Ubiquitin-conjugating enzyme, active site||SUMO-conjugating enzyme Ubc9||Ubiquitin-conjugating enzyme E2||Ubiquitin-conjugating enzyme/RWD-like	1.04186	0	2.3402	0.28504
hsa_circ_0000672	chr16	11020192	11061022	+	40830	813	ENSG00000038532;	exon:11051513-11051641,exon:11060902-11061022	4,18,5	70,107,67	CLEC16A	CLEC16A/TT9, N-terminal||-||CLEC16A/TT9	0	7.70469	-4.8905	0.013052
hsa_circ_0000682	chr16	24032135	24035547	+	3412	241	ENSG00000166501;	exon:24032136-24032247,exon:24035419-24035547	15	608	PRKCB	C2 domain superfamily||Classical Protein Kinase C beta, catalytic domain||Diacylglycerol/phorbol-ester binding||Protein kinase domain||Protein kinase, C-terminal||AGC-kinase, C-terminal||Protein kinase, ATP binding site||Rabphilin-1||Serine/threonine-protein kinase, active site||Protein kinase C-like, phorbol ester/diacylglycerol-binding domain||Protein kinase C, alpha/beta/gamma types||C2 domain…	6.09186	0	3.2104	NA
hsa_circ_0000688	chr16	29833732	29834066	+	334	256	ENSG00000013364;	exon:29833733-29833856,exon:29833935-29834066	2	478	MVP	Major vault protein, N-terminal||Major vault protein, shoulder domain||Major vault protein||-	0	0.568616	-1.8387	0.39955
hsa_circ_0000698	chr16	47497398	47515601	+	18203	518	ENSG00000102893;	exon:47497399-47497488,exon:47499756-47499894,exon:47511665-47511772,exon:47515521-47515601	7,8,18,25,29,21	9.51371e+16	PHKB	Six-hairpin glycosidase superfamily||Phosphorylase kinase alpha/beta subunit||GH15-like domain||-	11.8597	21.9038	-0.85507	0.18133
hsa_circ_0000701	chr16	53154446	53157541	+	3095	3095	ENSG00000177200;	intron:53154447-53154543	8,10,8,7,6	94122270446470	CHD9	P-loop containing nucleoside triphosphate hydrolase||BRK domain||BRK domain superfamily||Chromo/chromo shadow domain||Chromo-like domain superfamily||SNF2-related, N-terminal domain||-||SNF2-like, N-terminal domain superfamily||Helicase, C-terminal||Helicase superfamily 1/2, ATP-binding domain||Chromo domain	6.71483	6.18462	0.10803	0.93338
hsa_circ_0000702	chr16	53254437	53274302	+	19865	1106	ENSG00000177200;	exon:53274213-53274302	2,9	372490	CHD9	P-loop containing nucleoside triphosphate hydrolase||BRK domain||BRK domain superfamily||Chromo/chromo shadow domain||Chromo-like domain superfamily||SNF2-related, N-terminal domain||-||SNF2-like, N-terminal domain superfamily||Helicase, C-terminal||Helicase superfamily 1/2, ATP-binding domain||Chromo domain	0	2.77324	-3.1964	0.13873
hsa_circ_0000704	chr16	56385918	56389375	-	3457	295	ENSG00000159461;	exon:56385919-56386022,exon:56388758-56388853,exon:56389185-56389375	9,8,7,8	543625783934	AMFR	Zinc finger, RING/FYVE/PHD-type||Zinc finger, RING-type||-||Ubiquitin system component Cue	5.89824	3.94982	0.4848	0.75991
hsa_circ_0000711	chr16	68121986	68126610	+	4624	1298	ENSG00000072736;	exon:68126448-68126610	37,60,52,42,95,47	8.31202e+16	NFATC3	IPT domain||p53-like transcription factor, DNA-binding||Rel homology dimerisation domain||Rel homology domain (RHD), DNA-binding domain||Rel homology domain (RHD), DNA-binding domain superfamily||Immunoglobulin-like fold||-||Nuclear factor of activated T cells (NFAT)||Immunoglobulin E-set	53.8861	52.827	0.032142	0.92897
hsa_circ_0000712	chr16	68174373	68191775	+	17402	1332	ENSG00000072736;	exon:68174374-68174514,exon:68181475-68181530	9,4	239252	NFATC3	IPT domain||p53-like transcription factor, DNA-binding||Rel homology dimerisation domain||Rel homology domain (RHD), DNA-binding domain||Rel homology domain (RHD), DNA-binding domain superfamily||Immunoglobulin-like fold||-||Nuclear factor of activated T cells (NFAT)||Immunoglobulin E-set	0	4.20253	-3.7054	0.080448
hsa_circ_0000724	chr16	87748672	87762040	-	13368	407	ENSG00000104731;	exon:87748673-87748809,exon:87755194-87755292,exon:87756422-87756477,exon:87761949-87762040	8	46	KLHDC4	Kelch-type beta propeller||Kelch repeat type 2||Galactose oxidase/kelch, beta-propeller||-	0	2.72471	-2.8799	0.18672
hsa_circ_0000754	chr17	29684562	29703062	-	18500	291	ENSG00000141298;	exon:29684563-29684684,exon:29695459-29695523,exon:29702959-29703062	7,3	14,54	SSH2	Dual specificity phosphatase, catalytic domain||Protein-tyrosine phosphatase, active site||Protein-tyrosine phosphatase-like||DEK, C-terminal||Dual specificity protein phosphatase domain||Tyrosine specific protein phosphatases domain||Dual specificity phosphatase||-	2.42609	0.852924	0.93946	0.65756
hsa_circ_0000776	chr17	47326225	47345098	+	18873	764	ENSG00000178852;	exon:47345016-47345098	7	58	EFCAB13	EF-hand domain pair||-	2.431	0	2.9215	0.18064
hsa_circ_0000777	chr17	47361377	47377903	+	16526	849	ENSG00000178852;	exon:47361378-47361521,exon:47370437-47370508,exon:47377766-47377903	3,5,8	77,79,90	EFCAB13	EF-hand domain pair||-	1.04186	3.97741	-1.3739	0.48411
hsa_circ_0000779	chr17	47664158	47668410	+	4252	438	ENSG00000108424;	exon:47664159-47664269	8	953	KPNB1	HEAT repeat||Armadillo-like helical||-||Armadillo-type fold||HEAT, type 2||Armadillo||Importin-beta, N-terminal domain	0	2.72471	-2.8799	0.18672
hsa_circ_0000780	chr17	47664158	47674782	+	10624	1126	ENSG00000108424;	exon:47664159-47664269,exon:47665057-47665158,exon:47674638-47674782	6,10,4	69411651529	KPNB1	HEAT repeat||Armadillo-like helical||-||Armadillo-type fold||HEAT, type 2||Armadillo||Importin-beta, N-terminal domain	5.90259	0.979833	1.9437	0.29506
hsa_circ_0000782	chr17	49311311	49312845	-	1534	409	ENSG00000198740;	exon:49312698-49312845	2	28	ZNF652	Zinc finger C2H2 superfamily||Zinc finger C2H2-type||-	0.694571	0	2.1059	0.33522
hsa_circ_0000785	chr17	50979745	50987237	-	7492	596	ENSG00000008294;	exon:50987112-50987237	9,5	867782	SPAG9	RH1 domain||-||JNK/Rab-associated protein-1, N-terminal||WD40-repeat-containing domain superfamily||JNK-interacting protein, leucine zipper II||WD40/YVTN repeat-like-containing domain superfamily||RH2 domain	3.11926	1.70295	0.5043	0.81606
hsa_circ_0000793	chr17	60265411	60271481	-	6070	419	ENSG00000170832;	exon:60265412-60265474,exon:60265976-60266091	3,5,12,6	349281388394	USP32	EF-hand domain||Ubiquitin specific protease, conserved site||Papain-like cysteine peptidase superfamily||EF-hand domain pair||Ubiquitin-like domain, USP-type||Ubiquitin specific protease domain||DUSP-like superfamily||-||Peptidase C19, ubiquitin-specific peptidase, DUSP domain||Peptidase C19, ubiquitin carboxyl-terminal hydrolase||EF-Hand 1, calcium-binding site	1.03975	6.58439	-2.1475	0.20504
hsa_circ_0000794	chr17	61744431	61780401	-	35970	463	ENSG00000136492;	exon:61780261-61780401	3,7,3	20,14,14	BRIP1	Helicase superfamily 1/2, ATP-binding domain, DinG/Rad3-type||Helicase superfamily 1/2, ATP-binding domain||DEAD2||ATP-dependent helicase Rad3/Chl1-like||Helicase-like, DEXD box c2 type||-||ATP-dependent helicase, C-terminal||P-loop containing nucleoside triphosphate hydrolase	1.04186	3.119	-1.0844	0.58999
hsa_circ_0000799	chr17	67945408	67975958	+	30550	2026	ENSG00000171634;	exon:67966572-67966656,exon:67975772-67975958	7,5,5	82,40,44	BPTF	Nucleosome-remodeling factor subunit BPTF||Bromodomain-like superfamily||WHIM1 domain||Bromodomain, conserved site||Zinc finger, RING/FYVE/PHD-type||-||WHIM2 domain||Zinc finger, PHD-finger||Zinc finger, PHD-type||Zinc finger, PHD-type, conserved site||Bromodomain||DDT domain||Zinc finger, FYVE/PHD-type	2.431	3.12448	-0.25487	0.89549
hsa_circ_0000814	chr17	81604547	81608822	-	4275	399	ENSG00000182446;	exon:81608728-81608822	5	568	NPLOC4	NPL4, zinc-binding putative||Nuclear pore localisation protein Npl4, ubiquitin-like domain||Ubiquitin-like domain superfamily||Zinc finger, RanBP2-type||-||Nuclear pore localisation protein NPL4, C-terminal||Zinc finger, RanBP2-type superfamily||Nuclear protein localization protein 4||MPN domain	2.03062	0	2.7402	0.21022
hsa_circ_0000816	chr17	82563353	82568201	+	4848	343	ENSG00000141568;	exon:82563354-82563548,exon:82568054-82568201	14,7,6,11	434333382548	FOXK2	Winged helix DNA-binding domain superfamily||Fork head domain conserved site1||Forkhead-associated (FHA) domain||Winged helix-like DNA-binding domain superfamily||-||Fork head domain conserved site 2||SMAD/FHA domain superfamily||Fork head domain	4.85218	6.78451	-0.41139	0.7842
hsa_circ_0000817	chr17	82563353	82571870	+	8517	490	ENSG00000141568;	exon:82571724-82571870	5,4	334408	FOXK2	Winged helix DNA-binding domain superfamily||Fork head domain conserved site1||Forkhead-associated (FHA) domain||Winged helix-like DNA-binding domain superfamily||-||Fork head domain conserved site 2||SMAD/FHA domain superfamily||Fork head domain	1.73643	1.13723	0.37623	0.85999
hsa_circ_0000826	chr18	9182381	9221999	+	39618	994	ENSG00000101745;	exon:9182382-9182519,exon:9221852-9221999	18,24,11,18,32,21	100,110,93,66,94,79	ANKRD12	-||Ankyrin repeat-containing domain superfamily||Ankyrin repeat||Ankyrin repeat-containing domain	19.4575	20.3726	-0.066049	0.9082
hsa_circ_0000829	chr18	12506476	12535601	-	29125	369	ENSG00000134278;	exon:12506477-12506641,exon:12512454-12512531,exon:12535476-12535601	9,16	668787	SPIRE1	Protein Spire||Zinc finger, FYVE/PHD-type||Protein Spire1||KIND domain||-	8.67092	0	5.125	0.0093634
hsa_circ_0000830	chr18	12999420	13008631	+	9211	470	ENSG00000101639;	exon:12999421-12999588	6	244	CEP192	-||Centrosomal protein Spd-2/CEP192||Immunoglobulin-like fold	0	1.46975	-2.4128	0.27046
hsa_circ_0000831	chr18	12999420	13019206	+	19786	1054	ENSG00000101639;	exon:12999421-12999588,exon:13018480-13018615,exon:13019082-13019206	20,14,46,44,31	31,60,51,92,87	CEP192	-||Centrosomal protein Spd-2/CEP192||Immunoglobulin-like fold	11.7979	35.7703	-1.484	0.17799
hsa_circ_0000835	chr18	21765771	21779685	+	13914	679	ENSG00000101752;	exon:21765772-21765943	29,34,41,55,50,94	2.39343e+17	MIB1	Zinc finger, RING/FYVE/PHD-type||Zinc finger, RING-type||Mib-herc2||Ankyrin repeat-containing domain superfamily||Zinc finger, ZZ-type||Ankyrin repeat-containing domain||Mib/herc2 domain superfamily||Ankyrin repeat	37.7953	55.9739	-0.56439	0.10289
hsa_circ_0000836	chr18	21765771	21819646	+	53875	1600	ENSG00000101752;	exon:21765772-21765943	14,4,17,16,24,19	2.07349e+17	MIB1	Zinc finger, RING/FYVE/PHD-type||Zinc finger, RING-type||Mib-herc2||Ankyrin repeat-containing domain superfamily||Zinc finger, ZZ-type||Ankyrin repeat-containing domain||Mib/herc2 domain superfamily||Ankyrin repeat	12.9668	16.927	-0.37809	0.59109
hsa_circ_0000842	chr18	36026899	36033837	-	6938	638	ENSG00000141425;	exon:36026900-36027075	10	95	RPRD1A	RNA polymerase II-binding domain||Cell-cycle alteration and expression-elevated protein in tumour||-||CID domain||ENTH/VHS	3.47286	0	3.3234	0.12458
hsa_circ_0000847	chr18	47865058	47896809	-	31751	783	ENSG00000175387;	exon:47865059-47865133,exon:47896521-47896809	9,14,25,22,8,27	2.89451e+17	SMAD2	Dwarfin||SMAD-like domain superfamily||SMAD/FHA domain superfamily||MAD homology, MH1||MAD homology 1, Dwarfin-type||SMAD domain, Dwarfin-type||SMAD MH1 domain superfamily	17.1817	16.3813	0.075361	0.91021
hsa_circ_0000849	chr18	49363160	49379758	-	16598	301	ENSG00000141627;	exon:49363161-49363233,exon:49378567-49378700,exon:49379665-49379758	6,8	477784	DYM	Dymeclin||-	2.08371	1.95967	0.052387	0.98002
hsa_circ_0000853	chr18	58696365	58700591	+	4226	273	ENSG00000172175;	exon:58696366-58696487,exon:58700441-58700591	11	530	MALT1	-||Immunoglobulin-like fold||Immunoglobulin subtype 2||Immunoglobulin subtype||MALT1, death domain||Immunoglobulin-like domain||Immunoglobulin-like domain superfamily||Mucosa-associated lymphoid tissue lymphoma translocation protein 1||Peptidase C14, p20 domain||Caspase-like domain superfamily||Death-like domain superfamily	4.46736	0	3.0755	0.15869
hsa_circ_0000854	chr18	62539680	62550460	+	10780	374	ENSG00000141664;	exon:62539681-62539792,exon:62542498-62542574,exon:62544802-62544873,exon:62550348-62550460	111,151,171,92,105,88	1.28919e+23	ZCCHC2	-||Zinc finger, CCHC-type superfamily||Zinc finger, CCHC-type||PX domain superfamily	156.786	82.7428	0.93045	1.3662e-05
hsa_circ_0000857	chr18	76849525	76881512	+	31987	1362	ENSG00000130856;	exon:76849526-76849668	5,11,10,5,4,9	20,65,34,40,35,89	ZNF236	Zinc finger C2H2-type||Zinc finger C2H2 superfamily||-	9.3166	5.0448	0.82828	0.43995
hsa_circ_0000859	chr18	79448781	79451816	+	3035	517	ENSG00000131196;	exon:79448782-79448984	16	20	NFATC1	Nuclear factor of activated T-cells 1||Rel homology dimerisation domain||p53-like transcription factor, DNA-binding||IPT domain||Immunoglobulin E-set||Nuclear factor of activated T cells (NFAT)||-||Immunoglobulin-like fold||Rel homology domain (RHD), DNA-binding domain superfamily||Rel homology domain (RHD), DNA-binding domain	5.54535	0	3.173	NA
hsa_circ_0000870	chr19	3651825	3664914	-	13089	1001	ENSG00000186111;	exon:3664822-3664914	4	98	PIP5K1C	Phosphatidylinositol-4-phosphate 5-kinase, core||Phosphatidylinositol-4-phosphate 5-kinase, C-terminal||Phosphatidylinositol-4-phosphate 5-kinase||Phosphatidylinositol-4-phosphate 5-kinase, N-terminal	0	0.979833	-2.1934	0.31616
hsa_circ_0000876	chr19	4405911	4409759	+	3848	908	ENSG00000167670;	exon:4405912-4405962	7,4	12,15	CHAF1A	Chromatin assembly factor 1 subunit A||Chromatin assembly factor 1 subunit A, C-terminal||Chromatin assembly factor 1 subunit A, N-terminal||-	0	3.36396	-3.4193	0.1106
hsa_circ_0000886	chr19	8536251	8540028	-	3777	433	ENSG00000142347;	exon:8536252-8536396,exon:8536949-8537055,exon:8539947-8540028	4,3	557460	MYO1F	IQ motif, EF-hand binding site||SH3-like domain superfamily||Kinesin motor domain superfamily||Unconventional myosin-Ie/If, SH3 domain||SH3 domain||-||Class I myosin, motor domain||Class I myosin tail homology domain||Myosin head, motor domain||P-loop containing nucleoside triphosphate hydrolase	2.4289	0	3.2248	0.1358
hsa_circ_0000893	chr19	12679456	12680325	-	869	471	ENSG00000095059;ENSG00000285589;	exon:12679457-12679543,exon:12680150-12680325	7	1330	DHPS;AC010422.8	-	0	1.99016	-2.5968	0.23534
hsa_circ_0000894	chr19	12714820	12715739	-	919	565	ENSG00000105576;	exon:12714821-12714939,exon:12715405-12715538,exon:12715633-12715739	8,4,16	107,80,71	TNPO2	Armadillo-like helical||-||Armadillo-type fold||Importin-beta, N-terminal domain	2.77267	5.91128	-0.73918	0.71714
hsa_circ_0000896	chr19	12928341	12928847	-	506	338	ENSG00000179115;	exon:12928342-12928457,exon:12928535-12928663,exon:12928755-12928847	9,14,14,23,17,16	3.63567e+17	FARSA	Aminoacyl-tRNA synthetase, class II||-||Helix-turn-helix, type 11||Phenylalanyl-tRNA synthetase||Phenylalanyl-tRNA synthetase, class IIc, alpha subunit||Winged helix DNA-binding domain superfamily	13.3693	16.5861	-0.29115	0.65921
hsa_circ_0000906	chr19	16679983	16682508	+	2525	430	ENSG00000072954;	exon:16679984-16680140,exon:16680397-16680581,exon:16682421-16682508	7,7	1,0	TMEM38A	TRIC channel	2.42609	1.71471	0.31988	0.87819
hsa_circ_0000909	chr19	17162349	17163122	+	773	252	ENSG00000099331;	exon:17162988-17163122	12,4,9	123167170	MYO9B	Myosin head, motor domain||Unconventional myosin-IXb||Ras-associating (RA) domain||Protein kinase C-like, phorbol ester/diacylglycerol-binding domain||P-loop containing nucleoside triphosphate hydrolase||Rho GTPase-activating protein domain||-||Rho GTPase activation protein||IQ motif, EF-hand binding site||Ubiquitin-like domain superfamily||Kinesin motor domain superfamily||Class IX myosin, motor…	4.16743	3.92113	0.063183	0.97538
hsa_circ_0000914	chr19	18537600	18538436	-	836	394	ENSG00000105701;	exon:18537601-18537773,exon:18538216-18538436	6,19,19,26	933177720321940	FKBP8	Tetratricopeptide repeat-containing domain||FKBP-type peptidyl-prolyl cis-trans isomerase domain||-||Tetratricopeptide repeat 2||Tetratricopeptide-like helical domain superfamily||Peptidyl-prolyl cis-trans isomerase, FKBP-type||Tetratricopeptide repeat||Tetratricopeptide repeat 1	2.43674	18.242	-2.6459	0.043192
hsa_circ_0000918	chr19	19640084	19640571	-	487	299	ENSG00000089639;	exon:19640085-19640192,exon:19640296-19640360,exon:19640446-19640571	18,18,14,12,17,42	1.43152e+17	GMIP	AH/BAR domain superfamily||Rho GTPase-activating protein domain||Rho GTPase activation protein||F-BAR domain||-||Protein kinase C-like, phorbol ester/diacylglycerol-binding domain	18.4136	19.2086	-0.075228	0.90032
hsa_circ_0000936	chr19	40583397	40583717	+	320	205	ENSG00000160410;	exon:40583398-40583485,exon:40583601-40583717	5	203	SHKBP1	WD40 repeat||BTB/POZ domain||WD40-repeat-containing domain superfamily||SKP1/BTB/POZ domain superfamily||-||Potassium channel tetramerisation-type BTB domain||WD40/YVTN repeat-like-containing domain superfamily	1.73643	0	2.6158	0.23207
hsa_circ_0000942	chr19	45517662	45518094	+	432	338	ENSG00000125753;	exon:45517663-45517834,exon:45517929-45518094	3,5	47695835	VASP	WH1/EVH1 domain||-||Vasodilator-stimulated phosphoprotein||VASP tetramerisation domain superfamily||Vasodilator-stimulated phosphoprotein/ENA/VASP-like||PH-like domain superfamily||VASP tetramerisation	0	2.44331	-3.0567	0.15833
hsa_circ_0000943	chr19	46918487	46937408	+	18921	4014	n/a	intergenic_region:46937264-46937408	7	56	-	0	0	2.9215	0.18064	NA
hsa_circ_0000972	chr2	8908620	8958642	-	50021	320	ENSG00000143797;	exon:8908621-8908716,exon:8943187-8943264,exon:8958497-8958642	14,4	10,23	MBOAT2	-||Membrane bound O-acyl transferase, MBOAT	4.862	1.36236	1.0433	0.63024
hsa_circ_0000973	chr2	8939820	8958642	-	18822	3590	ENSG00000143797;	intron:8939821-8939934,intron:8958497-8958642	6	8	MBOAT2	-||Membrane bound O-acyl transferase, MBOAT	0	1.70585	-2.4864	0.25608
hsa_circ_0000974	chr2	9509978	9527954	-	17976	894	ENSG00000151694;	exon:9509979-9510131,exon:9527812-9527954	6,4	16961992	ADAM17	-||ADAM10/ADAM17 catalytic domain||Peptidase M12B, propeptide||Peptidase M12B, ADAM/reprolysin||ADAM17, membrane-proximal domain||Metallopeptidase, catalytic domain superfamily||Disintegrin domain superfamily||Disintegrin domain	2.0795	1.36236	0.39847	0.85059
hsa_circ_0000982	chr2	24135118	24147086	+	11968	587	ENSG00000219626;ENSG00000276087;	exon:24135119-24135187,exon:24139370-24139450,exon:24146748-24146835,exon:24146930-24147086	5,12,29,18,9,23	11,18,10,16,8,48	FAM228B;AC008073.3	-	16.249	14.3234	0.1866	0.79778
hsa_circ_0000987	chr2	30525586	30533314	+	7728	368	ENSG00000172954;	exon:30525587-30525755	12,6,8	10,47,87	LCLAT1	Phospholipid/glycerol acyltransferase||-||Acyltransferase, C-terminal domain	4.87349	3.66551	0.2721	0.89411
hsa_circ_0000989	chr2	32377587	32406557	+	28970	1152	ENSG00000115760;	exon:32377588-32377769,exon:32380153-32380290,exon:32406499-32406557	20,12,13,12	573532647697	BIRC6	Ubiquitin-conjugating enzyme/RWD-like||Ubiquitin-conjugating enzyme E2||-||Baculoviral IAP repeat-containing protein 6||BIR repeat	6.93168	10.7226	-0.51359	0.75899
hsa_circ_0000997	chr2	45546731	45562756	-	16025	569	ENSG00000068784;	exon:45546732-45546839,exon:45547522-45547612,exon:45553623-45553730,exon:45562653-45562756	22,7,13	56,35,50	SRBD1	Nucleic acid-binding, OB-fold||Ribonuclease H-like superfamily||Tex-like protein, HTH domain superfamily||RNA-binding domain, S1||YqgF/RNase H-like domain superfamily||YqgF/RNase H-like domain||Tex-like protein, N-terminal||RuvA domain 2-like||S1 domain||Tex-like domain superfamily||Tex protein, YqgF-like domain	8.93473	5.17461	0.50139	0.81128
hsa_circ_0001005	chr2	53693883	53750941	-	57058	1173	ENSG00000270898;ENSG00000115239;	exon:53693884-53694014,exon:53750783-53750941	5,3,4,15	436504456386	GPR75-ASB3;ASB3	-	2.77618	4.81161	-0.64262	0.70932
hsa_circ_0001006	chr2	54982514	54987698	-	5184	347	ENSG00000115310;	exon:54982515-54982653,exon:54987491-54987698	9,15,30,26,17,19	8.52785e+19	RTN4	-||Reticulon	19.2619	18.3428	0.085082	0.89004
hsa_circ_0001009	chr2	58221941	58232112	-	10171	278	ENSG00000115392;	exon:58221942-58222042,exon:58226728-58226784,exon:58229814-58229874,exon:58232054-58232112	4,13,3,3,22	68,23,23,41,21	FANCL	Zinc finger, RING/FYVE/PHD-type||Fanconi anemia complex, subunit FancL, WD-repeat containing domain||E3 ubiquitin-protein ligase FANCL||FANCL C-terminal domain||Ubiquitin-conjugating enzyme/RWD-like	5.89474	7.26377	-0.27092	0.84023
hsa_circ_0001016	chr2	61522610	61526521	-	3911	175	ENSG00000082898;	exon:61522611-61522683	4,6	190270	XPO1	Armadillo-type fold||Exportin-1/Importin-beta-like||Importin-beta, N-terminal domain||CRM1 C-terminal domain||-||Armadillo-like helical	0	2.83211	-3.2258	0.1347
hsa_circ_0001017	chr2	61522610	61533903	-	11293	307	ENSG00000082898;	exon:61522611-61522683,exon:61525270-61525333,exon:61526420-61526521,exon:61533772-61533903	52,83,68,66,64,91	1.32162e+17	XPO1	Armadillo-type fold||Exportin-1/Importin-beta-like||Importin-beta, N-terminal domain||CRM1 C-terminal domain||-||Armadillo-like helical	73.5109	62.9658	0.22589	0.40884
hsa_circ_0001020	chr2	63856305	63857936	+	1631	236	ENSG00000169764;	exon:63856306-63856433,exon:63857829-63857936	9,11,4,11,13,11	17,44,21,37,36,26	UGP2	UDPGP family||Nucleotide-diphospho-sugar transferases||UTP--glucose-1-phosphate uridylyltransferase||-	8.8616	10.137	-0.18591	0.83403
hsa_circ_0001021	chr2	64551442	64553409	+	1967	1967	ENSG00000119844;	exon:64553153-64553409	19,38	538414	AFTPH	Aftiphilin, clathrin-binding box||-	6.59843	12.9424	-0.55786	NA
hsa_circ_0001023	chr2	68490189	68545312	+	55123	1190	ENSG00000169621;	exon:68490190-68490261,exon:68502731-68502903,exon:68545187-68545312	9,12,18,21,33,13	28,21,25,15,25,18	APLF	Forkhead-associated (FHA) domain||-||Zinc finger, C2H2, APLF-like||Neuropeptide Y receptor family||G protein-coupled receptor, rhodopsin-like||GPCR, rhodopsin-like, 7TM||SMAD/FHA domain superfamily||Aprataxin and PNK-like factor	14.0611	19.719	-0.46688	0.47111
hsa_circ_0001051	chr2	99186176	99195756	+	9580	564	ENSG00000241962;	exon:99186177-99186254	8,10,15,6,7	22,36,46,41,49	AC079447.1	-	6.72185	8.52939	-0.31207	0.79361
hsa_circ_0001061	chr2	108839184	108856970	+	17786	487	ENSG00000163006;	exon:108856794-108856970	3	64	CCDC138	Coiled-coil domain-containing protein 138||-	0	0.734875	-2.026	0.35392
hsa_circ_0001068	chr2	134253094	134254644	+	1550	1550	ENSG00000152127;	exon:134253095-134253218	8,8,12,6	33,76,80,92	MGAT5	Glycosyltransferase family 18||Domain of unknown function DUF4525	2.77829	7.60616	-1.2278	0.42814
hsa_circ_0001072	chr2	144208602	144211579	-	2977	267	ENSG00000121964;	exon:144208603-144208804,exon:144211515-144211579	15	118	GTDC1	Glycosyl transferase, family 1||Glycosyltransferase family 1, N-terminal||-	5.20928	0	3.1462	NA
hsa_circ_0001073	chr2	147896300	147899898	+	3598	473	ENSG00000121989;	exon:147896301-147896508,exon:147899458-147899567,exon:147899744-147899898	48,45,47,130,90,116	9.41391e+16	ACVR2A	Ser/Thr protein kinase, TGFB receptor||Serine/threonine-protein kinase, active site||Protein kinase-like domain superfamily||Activin types I and II receptor domain||Protein kinase domain	51.4113	98.2794	-0.92738	0.0012583
hsa_circ_0001083	chr2	189791789	189818180	+	26391	602	ENSG00000064933;	exon:189791790-189791941,exon:189818017-189818180	24,9,28,4,9,10	94,106,121,85,139,166	PMS1	Histidine kinase/HSP90-like ATPase superfamily||High mobility group box domain superfamily||Histidine kinase/HSP90-like ATPase||Ribosomal protein S5 domain 2-type fold||High mobility group box domain||Ribosomal protein S5 domain 2-type fold, subgroup||DNA mismatch repair protein, S5 domain 2-like||DNA mismatch repair, conserved site||PMS1 protein homologue 1||DNA mismatch repair protein MutL/Mlh/…	22.5769	6.37071	1.7575	0.016627
hsa_circ_0001085	chr2	190900563	190924593	+	24030	643	ENSG00000115419;	exon:190900564-190900693,exon:190921024-190921056,exon:190921145-190921203,exon:190923917-190923983,exon:190924543-190924593	9,34,26,32,28	1.50911e+19	GLS	Ankyrin repeat-containing domain||Glutaminase||Ankyrin repeat-containing domain superfamily||Ankyrin repeat||-||Beta-lactamase/transpeptidase-like	14.9094	24.812	-0.66636	0.58985
hsa_circ_0001098	chr2	214767481	214781509	-	14028	1204	ENSG00000138376;	exon:214767482-214767654,exon:214769232-214769312	35,29,21,31,40,54	1.37153e+17	BARD1	BRCA1-associated RING domain protein 1||Ankyrin repeat-containing domain superfamily||BRCT domain||-||Zinc finger, RING-type||Zinc finger, RING/FYVE/PHD-type||Ankyrin repeat-containing domain||Ankyrin repeat||BRCT domain superfamily||Zinc finger, RING-type, conserved site	31.5639	35.1583	-0.16467	0.6939
hsa_circ_0001103	chr2	223998114	224001922	-	3808	509	ENSG00000135919;	exon:223998115-223998342	13,17,34,5,4,26	9.10141e+19	SERPINE2	Serpin superfamily||Serpin, conserved site||-||Serpin domain||Serpin family	22.9673	9.20909	1.26	0.087909
hsa_circ_0001112	chr2	233388256	233390483	+	2227	192	ENSG00000077044;	exon:233388257-233388367,exon:233389929-233390041,exon:233390403-233390483	7,3,3,11	33,26,26,29	DGKD	NAD kinase/diacylglycerol kinase-like domain superfamily||Inorganic polyphosphate/ATP-NAD kinase, N-terminal||Pleckstrin homology domain||Sterile alpha motif domain||Diacylglycerol kinase delta, SAM domain||-||Diacylglycerol kinase, catalytic domain||Sterile alpha motif/pointed domain superfamily||PH-like domain superfamily||Diacylglycerol kinase||Diacylglycerol kinase, accessory domain||Protein …	2.42609	4.56923	-0.72595	0.67901
hsa_circ_0001116	chr2	238182064	238185287	-	3223	411	ENSG00000132323;	exon:238182065-238182186,exon:238183653-238183740,exon:238184020-238184113,exon:238185181-238185287	12,13,19,20,34	132201182218241	ILKAP	PPM-type phosphatase domain superfamily||PPM-type phosphatase domain||PPM-type phosphatase, divalent cation binding||Protein phosphatase 2C family	9.3882	20.4859	-1.0627	0.31116
hsa_circ_0001118	chr2	239990073	240007370	-	17297	250	ENSG00000130414;	exon:239990074-239990182,exon:240007316-240007370	20,4,17	577688829	NDUFA10	P-loop containing nucleoside triphosphate hydrolase||-||NADH dehydrogenase [ubiquinone] 1 alpha subcomplex subunit 10, mitochondrial||Deoxynucleoside kinase domain	0	12.1133	-5.6597	0.0023755
hsa_circ_0001119	chr2	239990073	240014860	-	24787	452	ENSG00000130414;	exon:239990074-239990182,exon:240005210-240005295,exon:240014739-240014860	7,8	8581097	NDUFA10	P-loop containing nucleoside triphosphate hydrolase||-||NADH dehydrogenase [ubiquinone] 1 alpha subcomplex subunit 10, mitochondrial||Deoxynucleoside kinase domain	0	4.65859	-3.8668	0.066113
hsa_circ_0001127	chr20	2986764	2988474	+	1710	296	ENSG00000132670;	exon:2986765-2986849,exon:2988032-2988105,exon:2988338-2988474	6	231	PTPRA	Receptor tyrosine-protein phosphatase, alpha/epsilon-type||Tyrosine specific protein phosphatases domain||Receptor tyrosine-protein phosphatase alpha||PTP type protein phosphatase||-||Protein-tyrosine phosphatase, catalytic||Protein-tyrosine phosphatase-like||Protein-tyrosine phosphatase, active site	0	1.46975	-2.4128	0.27046
hsa_circ_0001130	chr20	7996025	8010315	-	14290	337	ENSG00000125827;	exon:7996026-7996071,exon:7999732-7999860,exon:8001496-8001541,exon:8010200-8010315	6	360	TMX4	Thioredoxin domain||-||Thioredoxin, conserved site||Thioredoxin-like superfamily	0	2.04353	-2.6084	0.23324
hsa_circ_0001136	chr20	32366383	32369123	+	2740	195	ENSG00000171456;	exon:32366384-32366466	4	48	ASXL1	ASX-like protein 1||Protein ASX-like, PHD domain||ASX homology domain||Polycomb protein ASX/ASX-like||HB1/Asxl, restriction endonuclease HTH domain||-	1.38914	0	2.4971	0.25407
hsa_circ_0001146	chr20	35653527	35659014	-	5487	5487	ENSG00000214078;	exon:35658930-35659014	18,24,23,19,73,78	2.1239e+17	CPNE1	-||von Willebrand factor A-like domain superfamily||von Willebrand factor, type A||C2 domain superfamily||Copine||C2 domain||Copine, C2B domain	23.6165	46.3324	-0.96851	0.03688
hsa_circ_0001152	chr20	36911217	36912552	-	1335	208	ENSG00000101347;	exon:36912461-36912552	8	1395	SAMHD1	Sterile alpha motif/pointed domain superfamily||HD/PDEase domain||-||HD domain||Sterile alpha motif domain	2.77829	0	3.0597	0.15988
hsa_circ_0001153	chr20	37056145	37065473	-	9328	517	ENSG00000080839;	exon:37056146-37056258,exon:37065424-37065473	14,6,4,11	60,96,93,115	RBL1	Retinoblastoma-associated protein, B-box||Retinoblastoma-associated protein, A-box||Retinoblastoma protein family||Cyclin-like||Retinoblastoma-associated protein, C-terminal||Cyclin-like superfamily||-||Retinoblastoma-associated protein, N-terminal||Retinoblastoma-like protein 1	7.76945	3.83177	0.85847	0.57174
hsa_circ_0001165	chr20	47623910	47633636	+	9726	881	ENSG00000124151;	exon:47633496-47633636	12,10	758784	NCOA3	Nuclear receptor coactivator 3||Helix-loop-helix DNA-binding domain superfamily||Myc-type, basic helix-loop-helix (bHLH) domain||Nuclear receptor coactivator, Ncoa-type, interlocking domain superfamily||Domain of unknown function DUF1518||Nuclear receptor coactivator||Nuclear receptor coactivator, Ncoa-type, interlocking||Nuclear receptor coactivator, receptor-binding domain||PAS fold||PAS domain…	0	5.86128	-4.2413	0.039949
hsa_circ_0001177	chr21	14968296	15043574	-	75278	433	ENSG00000180530;	exon:15014344-15014466,exon:15043495-15043574	10,9	220564	NRIP1	-||Nuclear receptor-interacting protein 1, repression domain 1||Nuclear receptor-interacting protein 1, repression domain 3||Nuclear receptor-interacting protein 1, repression domain 2||Nuclear receptor-interacting protein 1||Nuclear receptor-interacting protein 1, repression domain 4	4.06124	2.20462	0.49639	0.81877
hsa_circ_0001178	chr21	15762890	15766141	+	3251	223	ENSG00000155313;	exon:15762891-15762968,exon:15764782-15764884,exon:15765997-15766141	3,8,15	258149329	USP25	Papain-like cysteine peptidase superfamily||Ubiquitin specific protease, conserved site||UBA-like superfamily||Peptidase C19, ubiquitin carboxyl-terminal hydrolase||Ubiquitin specific protease domain||Ubiquitin interacting motif||-	1.21837	6.39909	-1.8689	0.30557
hsa_circ_0001180	chr21	29321220	29321514	+	294	294	ENSG00000156273;	exon:29321221-29321514	7,14,7,8	797850814949	BACH1	Transcription factor, Skn-1-like, DNA-binding domain superfamily||Basic-leucine zipper domain||Basic leucine zipper domain, Maf-type||BTB/POZ domain||SKP1/BTB/POZ domain superfamily||-	10.131	1.95967	2.0396	0.15676
hsa_circ_0001181	chr21	29321220	29329693	+	8473	1836	ENSG00000156273;	exon:29321221-29321514,exon:29327281-29327393,exon:29329487-29329693	54,86,129,117,141,246	7.49929e+17	BACH1	Transcription factor, Skn-1-like, DNA-binding domain superfamily||Basic-leucine zipper domain||Basic leucine zipper domain, Maf-type||BTB/POZ domain||SKP1/BTB/POZ domain superfamily||-	96.5066	140.196	-0.53449	0.13141
hsa_circ_0001185	chr21	33432176	33432871	+	695	318	ENSG00000159128;	exon:33432177-33432336,exon:33432714-33432871	9,19,28,18,17,28	4.31355e+23	IFNGR2	Fibronectin type III superfamily||Interferon/interleukin receptor domain||Fibronectin type III||-||Immunoglobulin-like fold	19.9579	17.8227	0.16596	0.77816
hsa_circ_0001187	chr21	36247516	36248568	+	1052	301	ENSG00000142197;	exon:36247517-36247628,exon:36248380-36248568	7,4,7,5,2	44,65,70,75,74	DOP1B	Dopey, N-terminal	3.81734	4.29558	-0.12948	0.93469
hsa_circ_0001189	chr21	36338778	36344707	+	5929	420	ENSG00000159256;	exon:36338779-36338921,exon:36344579-36344707	28,48,43,21,33,45	1.05711e+23	MORC3	Histidine kinase/HSP90-like ATPase superfamily||Zinc finger, CW-type||-||Histidine kinase/HSP90-like ATPase	42.9443	27.5577	0.62948	0.11567
hsa_circ_0001192	chr21	39206107	39229436	-	23329	1364	ENSG00000185658;	exon:39206108-39206274,exon:39228500-39228582,exon:39229312-39229436	8,3,5,9	170,86,141,214	BRWD1	Bromodomain-like superfamily||WD40/YVTN repeat-like-containing domain superfamily||WD40 repeat, conserved site||-||Bromodomain, conserved site||Bromodomain||WD40 repeat||WD40-repeat-containing domain||WD40-repeat-containing domain superfamily	2.77267	4.64793	-0.598	0.72871
hsa_circ_0001194	chr21	39224407	39229436	-	5029	382	ENSG00000185658;	exon:39224408-39224469,exon:39225086-39225197,exon:39229312-39229436	2	103	BRWD1	Bromodomain-like superfamily||WD40/YVTN repeat-like-containing domain superfamily||WD40 repeat, conserved site||-||Bromodomain, conserved site||Bromodomain||WD40 repeat||WD40-repeat-containing domain||WD40-repeat-containing domain superfamily	0	0.681178	-1.9418	0.37397
hsa_circ_0001195	chr21	39228499	39229436	-	937	208	ENSG00000185658;	exon:39229312-39229436	14,7	139136	BRWD1	Bromodomain-like superfamily||WD40/YVTN repeat-like-containing domain superfamily||WD40 repeat, conserved site||-||Bromodomain, conserved site||Bromodomain||WD40 repeat||WD40-repeat-containing domain||WD40-repeat-containing domain superfamily	5.68574	2.38412	0.71795	0.74024
hsa_circ_0001206	chr22	20933778	20934244	+	466	466	ENSG00000099942;	exon:20933779-20934244	9,8,33,21,24	583662592802742	CRKL	SH3-like domain superfamily||CRK, C-terminal SH3 domain||SH2 domain superfamily||SH2 domain||CRK, N-terminal SH3 domain||SH3 domain||-	6.42779	23.0889	-1.7889	0.027783
hsa_circ_0001222	chr22	32478980	32485209	+	6229	665	ENSG00000100225;	exon:32485068-32485209	3,3,8	7088711387	FBXO7	Ubiquitin-like domain superfamily||PI31 proteasome regulator, N-terminal||-||F-box-like domain superfamily||F-box domain	2.25812	1.95967	0.12871	0.94897
hsa_circ_0001236	chr22	41342528	41343576	+	1048	262	ENSG00000100403;	exon:41342529-41342628,exon:41343415-41343576	6	132	ZC3H7B	Tetratricopeptide repeat-containing domain||Tetratricopeptide-like helical domain superfamily||Zinc finger, CCCH-type superfamily||Zinc finger, CCCH-type||Zinc finger C2H2 superfamily||Tetratricopeptide repeat	2.08371	0	2.7753	0.20428
hsa_circ_0001238	chr22	41808874	41810291	+	1417	326	ENSG00000100147;	exon:41808875-41808993,exon:41809879-41810000,exon:41810207-41810291	5,11,9,14,10	43,68,69,58,75	CCDC134	Coiled-coil domain-containing protein 134	8.97002	7.21783	0.30155	0.79339
hsa_circ_0001246	chr22	45700281	45740538	+	40257	782	ENSG00000130638;	exon:45700282-45700378,exon:45702689-45702847,exon:45740369-45740538	7,11,9,31,27,28	4.54648e+20	ATXN10	Armadillo-type fold||Armadillo-like helical||Ataxin-10 domain	9.78227	25.0934	-1.3236	0.030402
hsa_circ_0001247	chr22	45729424	45740538	+	11114	445	ENSG00000130638;	exon:45729425-45729590,exon:45740369-45740538	11,10,11,19,34,19	4.05521e+20	ATXN10	Armadillo-type fold||Armadillo-like helical||Ataxin-10 domain	11.7526	20.7919	-0.80583	0.20568
hsa_circ_0001250	chr22	46626750	46637960	+	11210	332	ENSG00000075240;	exon:46626751-46626961,exon:46637840-46637960	7,3,18	101152230	GRAMD4	GRAMDC4, PH-GRAM domain||GRAM domain-containing protein 4||GRAM domain||PH-like domain superfamily	2.84287	6.13931	-0.74479	0.718
hsa_circ_0001251	chr22	46792519	46797620	+	5101	575	ENSG00000054611;	exon:46792520-46792576	7	146	TBC1D22A	Rab-GTPase-TBC domain superfamily||Rab-GTPase-TBC domain||-	0	1.71471	-2.4948	0.25447
hsa_circ_0001258	chr22	50372019	50394135	+	22116	374	ENSG00000100239;	exon:50372020-50372150,exon:50388986-50389111,exon:50391826-50392015,exon:50393893-50394135	78,90,88,116,126	320430339522521	PPP6R2	SIT4 phosphatase-associated protein family||Armadillo-type fold	93.4328	70.3731	0.35734	0.80617
hsa_circ_0001263	chr3	5174016	5174414	+	398	139	ENSG00000134108;	exon:5174017-5174414	31,33,26,11,25,30	7.03106e+18	ARL8B	-||Small GTPase superfamily, ARF/SAR type||Small GTPase superfamily, ARF type||P-loop containing nucleoside triphosphate hydrolase||Small GTP-binding protein domain	33.0615	18.2029	0.83565	0.086773
hsa_circ_0001264	chr3	8935870	8941804	-	5934	623	ENSG00000070950;	exon:8935871-8936055,exon:8941467-8941804	17,14,18,60	85129149113	RAD18	Zinc finger, Rad18-type putative||Zinc finger, RING-type, conserved site||SAP domain||SAP domain superfamily||-||Zinc finger, RING/FYVE/PHD-type||Zinc finger, RING-type	5.90386	24.5833	-1.6851	0.31537
hsa_circ_0001273	chr3	16286341	16303592	+	17251	786	ENSG00000154814;	exon:16286342-16286448,exon:16303408-16303592	6	73	OXNAD1	-||Ferredoxin-NADP reductase (FNR), nucleotide-binding domain||Ferredoxin reductase-type FAD-binding domain||Phenol hydroxylase reductase||Oxidoreductase FAD/NAD(P)-binding||Riboflavin synthase-like beta-barrel	2.43674	0	2.9123	0.18207
hsa_circ_0001274	chr3	17009673	17014911	+	5238	2691	ENSG00000154822;	exon:17014708-17014911	5,7	56,44	PLCL2	Pleckstrin homology domain||C2 domain superfamily||Phospholipase C, phosphatidylinositol-specific, Y domain||Phosphatidylinositol-specific phospholipase C, X domain||PLC-like phosphodiesterase, TIM beta/alpha-barrel domain superfamily||Inactive phospholipase C-like protein 1/2||C2 domain||PH-like domain superfamily||EF-hand domain pair||Phosphoinositide phospholipase C family||Phosphoinositide-sp…	0	3.41765	-3.4498	0.10704
hsa_circ_0001278	chr3	31576395	31580096	+	3701	397	ENSG00000163527;	exon:31576396-31576504,exon:31579809-31580096	94,55,106,91,126,174	1.01713e+22	STT3B	Oligosaccharyl transferase, STT3 subunit	94.0143	109.439	-0.22303	0.49263
hsa_circ_0001280	chr3	33684358	33696933	-	12575	449	ENSG00000163539;	exon:33684359-33684456,exon:33687060-33687135,exon:33689829-33689932,exon:33696855-33696933	14,17,5,6,28,17	138,155,147,93,114,135	CLASP2	Armadillo-type fold||HEAT, type 2||CLASP N-terminal domain||-||Armadillo-like helical||TOG domain	13.3225	14.1684	-0.095643	0.90095
hsa_circ_0001290	chr3	47097954	47106120	-	8166	427	ENSG00000181555;	exon:47097955-47098081,exon:47101458-47101555,exon:47103346-47103423,exon:47105997-47106120	6	46	SETD2	WW domain||Set2 Rpb1 interacting domain||Set2 Rpb1 interacting domain superfamily||Ferritin-like superfamily||-||AWS domain||TFIIS/LEDGF domain superfamily||WW domain superfamily||Post-SET domain||SET domain	2.0795	0	2.7736	0.20457
hsa_circ_0001292	chr3	47435007	47443091	-	8084	350	ENSG00000114650;	exon:47442872-47443091	3	76	SCAP	WD40 repeat||WD40-repeat-containing domain||WD40-repeat-containing domain superfamily||Sterol-sensing domain||WD40/YVTN repeat-like-containing domain superfamily||Sterol regulatory element-binding protein cleavage-activating protein||WD40 repeat, conserved site||-	1.04186	0	2.3402	0.28504
hsa_circ_0001294	chr3	47670657	47676782	-	6125	328	ENSG00000173473;	exon:47670658-47670717	14,5	87,70	SMARCC1	SWIRM domain||-||Winged helix-like DNA-binding domain superfamily||Homeobox-like domain superfamily||Chromo/chromo shadow domain||SANT/Myb domain||SMARCC, SWIRM-associated domain||SANT domain||SMARCC, C-terminal||SWI/SNF complex subunit SMARCC1||SMARCC, N-terminal||BRCT domain superfamily	7.42217	0	4.8195	0.016589
hsa_circ_0001306	chr3	51541497	51552063	+	10566	10566	ENSG00000164080;	intron:51541498-51541650	34,51,27,39,50	5,30,15,18,18	RAD54L2	Helicase, C-terminal||P-loop containing nucleoside triphosphate hydrolase||SNF2-related, N-terminal domain||Helicase superfamily 1/2, ATP-binding domain	31.484	32.5318	-0.043281	0.97385
hsa_circ_0001307	chr3	51541497	51590559	+	49062	346	ENSG00000164080;	exon:51590367-51590559	8	25	RAD54L2	Helicase, C-terminal||P-loop containing nucleoside triphosphate hydrolase||SNF2-related, N-terminal domain||Helicase superfamily 1/2, ATP-binding domain	2.77267	0	3.0577	0.16018
hsa_circ_0001313	chr3	56592969	56594028	+	1059	468	ENSG00000180376;	exon:56593944-56594028	8,8,6,7	11,9,10,12	CCDC66	-||Coiled-coil domain-containing protein 66	5.55096	3.42056	0.57781	0.72323
hsa_circ_0001314	chr3	56627036	56628614	-	1578	392	ENSG00000163946;	exon:56627037-56627145,exon:56627582-56627741,exon:56628492-56628614	8,11,6,22,7,31	2.0732e+17	FAM208A	-||Protein of unknown function DUF3715	9.14864	17.0768	-0.87192	0.25872
hsa_circ_0001315	chr3	56660730	56673725	-	12995	1037	ENSG00000163946;	exon:56660731-56660834,exon:56660914-56661017,exon:56662385-56662490,exon:56663541-56663572,exon:56670073-56670145,exon:56671600-56671692,exon:56673580-56673725	24,46,33,54,68,105	3.56471e+17	FAM208A	-||Protein of unknown function DUF3715	37.1594	63.4454	-0.76671	0.023888
hsa_circ_0001317	chr3	57242855	57248351	+	5496	448	ENSG00000157500;	exon:57242856-57242914,exon:57246076-57246222,exon:57247395-57247477,exon:57248193-57248351	5,13	168201	APPL1	Pleckstrin homology domain||AH/BAR domain superfamily||PTB/PI domain||PH-like domain superfamily||APPL1, BAR domain||-	1.73643	4.42766	-0.76085	0.72552
hsa_circ_0001320	chr3	71015548	71053773	-	38225	692	ENSG00000114861;ENSG00000285708;	exon:71015549-71015653,exon:71053636-71053773	20,10	37,75	FOXP1;AC097634.4	-	11.5953	0	4.9558	0.014698
hsa_circ_0001337	chr3	128795359	128813471	+	18112	681	ENSG00000075785;	exon:128795360-128795420,exon:128797943-128798069,exon:128813327-128813471	3,10,4	5221001887	RAB7A	P-loop containing nucleoside triphosphate hydrolase||Small GTP-binding protein domain||Small GTPase superfamily	4.69123	0.979833	1.6341	0.39667
hsa_circ_0001346	chr3	149846010	149921227	+	75217	716	ENSG00000082996;	exon:149846011-149846140,exon:149902072-149902162,exon:149911978-149912083,exon:149921134-149921227	3.27442e+17	5.65888e+19	RNF13	PA domain||Zinc finger, RING-type||Zinc finger, RING/FYVE/PHD-type||-	444.692	316.009	0.49232	5.7548e-06
hsa_circ_0001348	chr3	152299404	152300367	+	963	963	ENSG00000152601;	exon:152299405-152299576	7	762	MBNL1	-||Zinc finger, CCCH-type	2.431	0	2.9215	0.18064
hsa_circ_0001349	chr3	152414940	152432920	+	17980	375	ENSG00000152601;	exon:152432717-152432920	11	846	MBNL1	-||Zinc finger, CCCH-type	0	2.69454	-2.8881	0.18542
hsa_circ_0001350	chr3	155829687	155834041	-	4354	519	ENSG00000169359;ENSG00000284952;	exon:155829688-155829903	8,7	479749	SLC33A1;AC104472.3	-	3.24899	1.71471	0.51584	0.81191
hsa_circ_0001355	chr3	158122102	158123991	+	1889	322	ENSG00000174891;	exon:158122103-158122298,exon:158123866-158123991	5,6,11	47119145	RSRC1	Serine/Arginine-related protein 53||-	4.11013	3.12739	0.29827	0.87246
hsa_circ_0001357	chr3	167500152	167537000	-	36848	1208	ENSG00000174776;	exon:167500153-167500299,exon:167536870-167537000	3,5,6	10,14,25	WDR49	WD40 repeat||WD40-repeat-containing domain superfamily||WD40-repeat-containing domain||EF-hand domain||EF-hand domain pair||-||WD40/YVTN repeat-like-containing domain superfamily||WD40 repeat, conserved site||G-protein beta WD-40 repeat	1.04186	3.40879	-1.1898	0.55073
hsa_circ_0001358	chr3	169976945	169988359	+	11414	585	ENSG00000008952;	exon:169985805-169985865,exon:169988240-169988359	2,14,8	635623774	SEC62	Translocation protein Sec62||-	0.694571	5.93998	-2.3078	0.21849
hsa_circ_0001364	chr3	179413411	179419505	-	6094	603	ENSG00000114450;	exon:179413412-179413613,exon:179413715-179413781	14,17,13,17	297315375362	GNB4	G-protein, beta subunit||WD40/YVTN repeat-like-containing domain superfamily||G-protein beta WD-40 repeat||WD40 repeat, conserved site||WD40 repeat||WD40-repeat-containing domain superfamily||WD40-repeat-containing domain||Guanine nucleotide-binding protein, beta subunit	11.5896	9.26089	0.26079	0.88132
hsa_circ_0001367	chr3	183643479	183651276	+	7797	1044	ENSG00000114796;	exon:183643480-183643542	6,16,9,27,17	284428111207267	KLHL24	BTB/Kelch-associated||Kelch-type beta propeller||BTB-kelch protein||SKP1/BTB/POZ domain superfamily||Kelch-like protein 24||Kelch repeat type 1||BTB/POZ domain	7.62906	14.9059	-0.90667	0.34145
hsa_circ_0001368	chr3	183643479	183672484	+	29005	1726	ENSG00000114796;	exon:183643480-183643542,exon:183672296-183672484	7,16,13,2,14,12	2.52294e+17	KLHL24	BTB/Kelch-associated||Kelch-type beta propeller||BTB-kelch protein||SKP1/BTB/POZ domain superfamily||Kelch-like protein 24||Kelch repeat type 1||BTB/POZ domain	12.905	7.60099	0.72149	0.41538
hsa_circ_0001375	chr3	193614722	193618936	+	4214	646	ENSG00000198836;	exon:193618869-193618936	5	537	OPA1	P-loop containing nucleoside triphosphate hydrolase||Dynamin-like 120kDa protein, mitochondrial||-||Dynamin, GTPase domain||Dynamin-type guanine nucleotide-binding (G) domain||Dynamin superfamily	0	1.22479	-2.3147	0.29038
hsa_circ_0001376	chr3	194448456	194454392	-	5936	520	ENSG00000133657;	exon:194448457-194448636,exon:194454258-194454392	8,11,7,27,20,19	3.53643e+23	ATP13A3	HAD-like superfamily||P-type ATPase||P-type ATPase, transmembrane domain superfamily||P-type ATPase, subfamily V||Cation-transporting P-type ATPase, C-terminal||Cation-transporting P-type ATPase, N-terminal||HAD superfamily||P-type ATPase, A domain superfamily||P-type ATPase, cytoplasmic domain N||P-type ATPase, phosphorylation site	9.49522	19.5363	-1.0075	0.14237
hsa_circ_0001380	chr3	196391812	196403019	-	11207	247	ENSG00000163960;	exon:196400629-196400732,exon:196402952-196403019	19,16,8,6,12	251395230208517	UBXN7	Thioredoxin-like superfamily||UBX domain-containing protein 2/7||Ubiquitin-like domain superfamily||UBA-like superfamily||UAS||-||UBX domain	12.1438	7.37006	0.68506	0.50765
hsa_circ_0001386	chr4	1225359	1241519	-	16160	702	ENSG00000159692;	exon:1241325-1241519	13,13,14	292696679	CTBP1	-||NAD(P)-binding domain superfamily||D-isomer specific 2-hydroxyacid dehydrogenase, catalytic domain||D-isomer specific 2-hydroxyacid dehydrogenase, NAD-binding domain conserved site 1||D-isomer specific 2-hydroxyacid dehydrogenase, NAD-binding domain conserved site||D-isomer specific 2-hydroxyacid dehydrogenase, NAD-binding domain	5.27961	7.12542	-0.29001	0.88876
hsa_circ_0001392	chr4	3086938	3107423	+	20485	484	ENSG00000197386;	exon:3103824-3103883,exon:3105357-3105436,exon:3107285-3107423	5	201	HTT	-||Armadillo-like helical||Huntingtin family||Huntingtin, middle-repeat||Armadillo-type fold||Huntingtin	0	1.22479	-2.3147	0.29038
hsa_circ_0001398	chr4	25333182	25333988	+	806	357	ENSG00000168228;	exon:25333908-25333988	6,3	69,64	ZCCHC4	-||Zinc finger, GRF-type||DNA methylase, N-6 adenine-specific, conserved site	0	2.77841	-3.1912	0.13938
hsa_circ_0001402	chr4	38089931	38103157	+	13226	507	ENSG00000065882;	exon:38102999-38103157	34,36,35,15,18,36	8.21231e+16	TBC1D1	-||Domain of unknown function DUF3350||Rab-GTPase-TBC domain superfamily||PH-like domain superfamily||PTB/PI domain||Rab-GTPase-TBC domain	38.4409	19.0449	0.98881	0.02937
hsa_circ_0001410	chr4	51863436	51877854	+	14418	318	ENSG00000109184;	exon:51863437-51863507,exon:51863670-51863709,exon:51877763-51877854	8,5	59110	DCUN1D4	-||Potentiating neddylation domain||Defective-in-cullin neddylation protein||EF-hand domain pair	0	3.49925	-3.4861	0.10294
hsa_circ_0001414	chr4	55411613	55417985	+	6372	585	ENSG00000134851;	exon:55411614-55411839,exon:55417803-55417985	19,18,18,16,20,26	4.88804e+18	TMEM165	Gdt1 family||-	20.206	17.5045	0.19848	0.72066
hsa_circ_0001417	chr4	73085248	73092300	-	7052	1832	ENSG00000132466;	exon:73085249-73085446	22,14	239175	ANKRD17	K Homology domain, type 1 superfamily||K Homology domain||Ankyrin repeat-containing domain||K Homology domain, type 1||Ankyrin repeat||Ankyrin repeat-containing domain superfamily	7.62485	3.42942	0.65884	0.76082
hsa_circ_0001421	chr4	82878729	82881937	-	3208	403	ENSG00000138674;	exon:82878730-82878928,exon:82881858-82881937	14,13,8,8,7	1.21015e+19	SEC31A	WD40/YVTN repeat-like-containing domain superfamily||Ancestral coatomer element 1, Sec16/Sec31||WD40 repeat||-||WD40-repeat-containing domain||WD40-repeat-containing domain superfamily	12.9731	4.71487	1.3866	0.19733
hsa_circ_0001423	chr4	87046165	87047594	+	1429	1021	ENSG00000172493;	exon:87046166-87046286	32,92,43,87,72,61	121,121,133,92,80,103	AFF1	Transcription factor AF4/FMR2	59.8494	65.0439	-0.11173	0.81906
hsa_circ_0001426	chr4	88475840	88494331	+	18491	1052	ENSG00000138646;	exon:88494165-88494331	11,3	890,61	HERC5	HECT, E3 ligase catalytic domain||Regulator of chromosome condensation 1/beta-lactamase-inhibitor protein II||Regulator of chromosome condensation, RCC1||HECT domain	4.46736	0.852924	1.3255	0.54113
hsa_circ_0001430	chr4	102689573	102726683	-	37110	783	ENSG00000109323;	exon:102689574-102689684,exon:102723862-102723967,exon:102726589-102726683	12,13,19,14,15,17	1.91216e+17	MANBA	LRRC37A/B like protein 1, C-terminal||Glycoside hydrolase superfamily||Immunoglobulin-like fold||-||Glycoside hydrolase family 2, catalytic domain||Beta-Galactosidase/glucuronidase domain superfamily||Galactose-binding-like domain superfamily	15.9733	13.1972	0.27282	0.67593
hsa_circ_0001431	chr4	102689573	102730736	-	41163	4836	ENSG00000109323;	intron:102689574-102689684	3,15,3,9	104,152,58,93	MANBA	LRRC37A/B like protein 1, C-terminal||Glycoside hydrolase superfamily||Immunoglobulin-like fold||-||Glycoside hydrolase family 2, catalytic domain||Beta-Galactosidase/glucuronidase domain superfamily||Galactose-binding-like domain superfamily	6.41713	3.22639	0.82216	0.61493
hsa_circ_0001432	chr4	102714437	102726683	-	12246	496	ENSG00000109323;	exon:102714438-102714561,exon:102722871-102723041,exon:102723862-102723967,exon:102726589-102726683	7,49,12,16,27,25	1.78214e+17	MANBA	LRRC37A/B like protein 1, C-terminal||Glycoside hydrolase superfamily||Immunoglobulin-like fold||-||Glycoside hydrolase family 2, catalytic domain||Beta-Galactosidase/glucuronidase domain superfamily||Galactose-binding-like domain superfamily	24.0189	19.2497	0.3133	0.67949
hsa_circ_0001434	chr4	105424195	105456745	-	32550	498	ENSG00000138777;	exon:105424196-105424322,exon:105437950-105438036,exon:105453598-105453642,exon:105456681-105456745	17,7,9,8,18	185228169359440	PPA2	Inorganic pyrophosphatase superfamily||-||Inorganic pyrophosphatase	12.4544	7.13396	0.74506	0.47434
hsa_circ_0001439	chr4	128992166	129003876	-	11710	396	ENSG00000151466;	exon:128992167-128992237,exon:128997874-128997939,exon:128999672-128999794,exon:129003741-129003876	31,31,38,40,53,47	17,38,27,32,24,9	SCLT1	Sodium channel and clathrin linker 1||-	36.5259	40.2049	-0.1357	0.71435
hsa_circ_0001441	chr4	139125163	139139497	-	14334	489	ENSG00000109381;	exon:139125164-139125329,exon:139139413-139139497	16,17,8,8,25	75,72,69,63,98	ELF2	Ets domain||Winged helix DNA-binding domain superfamily||Transcription factor Elf, N-terminal||Winged helix-like DNA-binding domain superfamily||-	12.3899	11.1231	0.13588	0.91128
hsa_circ_0001451	chr4	152411302	152412529	-	1227	1227	ENSG00000109670;	exon:152412480-152412529	13,33,13,11,52,27	32,39,53,39,27,41	FBXW7	WD40/YVTN repeat-like-containing domain superfamily||WD40 repeat, conserved site||G-protein beta WD-40 repeat||F-box-like domain superfamily||-||WD40 repeat||WD40-repeat-containing domain||F-box domain||WD40-repeat-containing domain superfamily	21.2456	25.1444	-0.23965	0.69008
hsa_circ_0001452	chr4	152640927	152652927	-	12000	472	ENSG00000170006;	exon:152640928-152640985,exon:152643088-152643173	5	35	TMEM154	Transmembrane protein 154	2.03062	0	2.7402	0.21022
hsa_circ_0001460	chr4	177353307	177360677	+	7370	596	ENSG00000109674;	exon:177360503-177360677	24,46,24,25,13,31	15,9,9,8,10,22	NEIL3	Zinc finger, DNA glycosylase/AP lyase-type||Zinc finger, RanBP2-type||Ribosomal protein S13-like, H2TH||-||Zinc finger, RanBP2-type superfamily||MutM-like, N-terminal||DNA glycosylase/AP lyase, H2TH DNA-binding||Zinc finger, GRF-type||DNA glycosylase/AP lyase, zinc finger domain, DNA-binding site||Formamidopyrimidine-DNA glycosylase, catalytic domain	34.0401	19.8044	0.7765	0.12131
hsa_circ_0001466	chr5	6604137	6605408	-	1271	356	ENSG00000037474;	exon:6604138-6604276,exon:6605273-6605408	4	155	NSUN2	tRNA (C5-cytosine) methyltransferase, NCL1||SAM-dependent methyltransferase RsmB/NOP2-type||-||S-adenosyl-L-methionine-dependent methyltransferase||RNA (C5-cytosine) methyltransferase	0	0.979833	-2.1934	0.31616
hsa_circ_0001467	chr5	10415487	10417404	+	1917	317	ENSG00000145495;	exon:10415488-10415669,exon:10417270-10417404	8	505	2021-03-06	Zinc finger, RING-CH-type||Zinc finger, RING/FYVE/PHD-type||-	2.77829	0	3.0597	0.15988
hsa_circ_0001470	chr5	32135571	32143880	-	8309	247	ENSG00000113384;	exon:32135572-32135686,exon:32143749-32143880	8	891	GOLPH3	-||Golgi phosphoprotein 3-like domain superfamily||Golgi phosphoprotein 3-like	3.24899	0	3.2286	0.13663
hsa_circ_0001472	chr5	36953617	36976402	+	22785	1574	ENSG00000164190;	exon:36953618-36953760,exon:36955472-36955641	8,23,19,16,28,32	1.2516e+17	NIPBL	Sister chromatid cohesion C-terminal domain||Armadillo-like helical||SCC2/Nipped-B family||Armadillo-type fold||HEAT repeat associated with sister chromatid cohesion protein	17.8217	21.2487	-0.24597	0.66925
hsa_circ_0001475	chr5	39002534	39021136	-	18602	295	ENSG00000164327;	exon:39002535-39002666,exon:39003558-39003622,exon:39017144-39017166,exon:39021039-39021136	11,6,6,24	8341036992615	RICTOR	Rapamycin-insensitive companion of mTOR, domain 4||Pianissimo family||Rapamycin-insensitive companion of mTOR, middle domain||Armadillo-type fold||Rapamycin-insensitive companion of mTOR, N-terminal domain||Rapamycin-insensitive companion of mTOR, phosphorylation-site||-||Rapamycin-insensitive companion of mTOR, domain 5	8.63058	8.17414	0.066172	0.97057
hsa_circ_0001476	chr5	39002534	39030572	-	28038	9731	ENSG00000164327;	intron:39002535-39002666,intron:39003558-39003622,intron:39021039-39021136	15,14,10,4,17	611579373408504	RICTOR	Rapamycin-insensitive companion of mTOR, domain 4||Pianissimo family||Rapamycin-insensitive companion of mTOR, middle domain||Armadillo-type fold||Rapamycin-insensitive companion of mTOR, N-terminal domain||Rapamycin-insensitive companion of mTOR, phosphorylation-site||-||Rapamycin-insensitive companion of mTOR, domain 5	10.0615	8.70741	0.20239	0.84949
hsa_circ_0001478	chr5	40764513	40777586	-	13073	1353	ENSG00000132356;	exon:40764514-40764640,exon:40777445-40777586	13,8,11,10	158176246251	PRKAA1	Protein kinase-like domain superfamily||Protein kinase, ATP binding site||AMPK, C-terminal adenylate sensor domain||Protein kinase domain||KA1 domain/Ssp2, C-terminal||5'-AMP-activated protein kinase alpha 1 catalytic subunit, C-terminal||Serine/threonine-protein kinase, active site	8.0579	5.57697	0.43278	0.79221
hsa_circ_0001481	chr5	50399106	50411383	-	12277	954	ENSG00000170571;	exon:50399107-50399290,exon:50402286-50402319,exon:50410877-50410965,exon:50411197-50411383	67,57,126,117,135,144	2.5131e+17	EMB	Immunoglobulin-like fold||Immunoglobulin subtype||Embigin||Immunoglobulin-like domain||Immunoglobulin||Immunoglobulin I-set||Immunoglobulin-like domain superfamily	90.6752	113.504	-0.32	0.3269
hsa_circ_0001485	chr5	56864733	56865977	+	1244	467	ENSG00000095015;	exon:56865340-56865456,exon:56865829-56865977	17,6,8,9,7,10	24,25,70,33,99,46	MAP3K1	Zinc finger, RING/FYVE/PHD-type||Zinc finger, RING-type||Armadillo-like helical||Protein kinase domain||Protein kinase, ATP binding site||Zinc finger, SWIM-type||Serine/threonine-protein kinase, active site||Armadillo-type fold||Protein kinase-like domain superfamily	11.7605	7.50504	0.61477	0.49307
hsa_circ_0001492	chr5	65988634	65994864	+	6230	364	ENSG00000112851;	exon:65988635-65988682,exon:65992710-65992907,exon:65994747-65994864	10,13,28,27,34,42	9.78144e+21	ERBIN	PDZ domain||PDZ superfamily||Leucine-rich repeat domain superfamily||Leucine-rich repeat, typical subtype||Erbin||Leucine-rich repeat	18.2803	29.1506	-0.65791	0.20792
hsa_circ_0001495	chr5	69174876	69175537	+	661	378	ENSG00000134057;	exon:69174877-69175113	10,6,11,5	27,89,100,57	CCNB1	Cyclin||Cyclin-like superfamily||Cyclin, C-terminal domain||-||Cyclin, N-terminal||Cyclin-like	4.06124	6.39571	-0.56801	0.71785
hsa_circ_0001501	chr5	78128029	78165672	-	37643	801	ENSG00000132842;	exon:78128030-78128160,exon:78162819-78162951,exon:78165610-78165672	27,9,5,12,6	24,44,47,51,81	AP3B1	Beta-adaptin appendage, C-terminal subdomain||AP complex subunit beta||AP-3 complex subunit beta||AP-3 complex subunit beta 1, serine-rich domain||AP-3 complex subunit beta, C-terminal domain||Armadillo-type fold||Clathrin/coatomer adaptor, adaptin-like, N-terminal	14.0909	6.58439	0.98153	0.45748
hsa_circ_0001513	chr5	96979137	96986670	+	7533	1112	ENSG00000113441;	exon:96986539-96986670	4,6,3	120114124	LNPEP	Aminopeptidase N-type||Peptidase M1, membrane alanine aminopeptidase, N-terminal||ERAP1-like C-terminal domain||Peptidase M1, alanine aminopeptidase/leukotriene A4 hydrolase||Cystinyl aminopeptidase	3.70821	0.734875	1.6154	0.4171
hsa_circ_0001517	chr5	108341926	108348530	-	6604	6604	ENSG00000145743;	intron:108341927-108342122	6	133	FBXL17	Leucine-rich repeat, cysteine-containing subtype||Leucine-rich repeat||Leucine-rich repeat domain superfamily||F-box domain||F-box-like domain superfamily	0	1.46975	-2.4128	0.27046
hsa_circ_0001518	chr5	108348398	108367953	-	19555	513	ENSG00000145743;	exon:108348399-108348530,exon:108367831-108367953	4,2,7,6	61,84,85,97	FBXL17	Leucine-rich repeat, cysteine-containing subtype||Leucine-rich repeat||Leucine-rich repeat domain superfamily||F-box domain||F-box-like domain superfamily	1.6245	4.14108	-1.0674	0.55797
hsa_circ_0001519	chr5	109713519	109729513	+	15994	572	ENSG00000112893;	exon:109713520-109713774,exon:109716120-109716264,exon:109729342-109729513	6,8,14,13,11	426355385423481	MAN2A1	Glycoside hydrolase 38, N-terminal domain superfamily||Glycoside hydrolase family 38, central domain||Galactose mutarotase-like domain superfamily||Glycosyl hydrolase, all-beta||Glycoside hydrolase/deacetylase, beta/alpha-barrel||Glycosyl hydrolase family 38, C-terminal||Glycoside hydrolase family 38, central domain superfamily||Glycoside hydrolase family 38, N-terminal domain||Glycoside hydrolas…	4.85639	11.1588	-1.0995	0.32205
hsa_circ_0001520	chr5	112985834	113004077	+	18243	889	ENSG00000172795;	exon:113001567-113001674,exon:113003942-113004077	16,7	249380	DCP2	mRNA decapping protein 2, Box A domain superfamily||-||mRNA decapping protein 2, Box A domain||NUDIX hydrolase-like domain superfamily||NUDIX hydrolase, conserved site||NUDIX hydrolase domain	6.49799	1.99016	0.96752	0.65504
hsa_circ_0001522	chr5	123545416	123557564	+	12148	536	ENSG00000151292;	exon:123545417-123545841,exon:123553107-123553147,exon:123557495-123557564	1.59168e+17	2.89309e+17	CSNK1G3	Serine/threonine-protein kinase, active site||Protein kinase domain||Protein kinase, ATP binding site||Casein kinase 1 gamma C-terminal||Protein kinase-like domain superfamily	191.195	143.36	0.42059	0.013754
hsa_circ_0001524	chr5	131677702	131709272	-	31570	813	ENSG00000217128;	exon:131677703-131677872,exon:131679029-131679175,exon:131698917-131699002,exon:131709201-131709272	15,17,33,30,50,42	4.83602e+17	FNIP1	Folliculin-interacting protein, N-terminal domain||Folliculin-interacting protein, C-terminal domain||Tripartite DENN domain, FNIP1/2-type||Folliculin-interacting protein family||Folliculin-interacting protein, middle domain	23.433	34.7213	-0.55672	0.22934
hsa_circ_0001531	chr5	133091192	133092789	+	1597	272	ENSG00000170606;	exon:133092700-133092789	4	585	HSPA4	Heat shock protein 70kD, C-terminal domain superfamily||Heat shock protein 70, conserved site||Heat shock protein 70kD, peptide-binding domain superfamily||Heat shock protein 70 family	0	1.13723	-2.2663	0.30053
hsa_circ_0001535	chr5	137985256	137988315	-	3059	331	ENSG00000031003;	exon:137985257-137985389,exon:137987461-137987616,exon:137988274-137988315	53,69,58,83,63,119	1.29338e+17	FAM13B	Protein FAM13||Rho GTPase activation protein||Rho GTPase-activating protein domain	65.5892	75.3303	-0.19854	0.48173
hsa_circ_0001537	chr5	138391012	138400012	+	9000	1819	ENSG00000120733;	exon:138399860-138400012	5,6	197310	KDM3B	-||JmjC domain	1.73292	1.70585	0.017082	0.99355
hsa_circ_0001538	chr5	139363758	139364743	+	985	344	ENSG00000120727;	exon:139363759-139363922	6	403	PAIP2	-||Ataxin-2, C-terminal	0	1.70585	-2.4864	0.25608
hsa_circ_0001543	chr5	143399655	143400852	-	1197	1197	ENSG00000113580;	exon:143399656-143399804	66	2710	NR3C1	Nuclear hormone receptor||Zinc finger, nuclear hormone receptor-type||Nuclear hormone receptor-like domain superfamily||Nuclear hormone receptor, ligand-binding domain||Zinc finger, NHR/GATA-type||Glucocorticoid receptor	0	18.7643	-3.5336	NA
hsa_circ_0001546	chr5	154033790	154034967	-	1177	417	ENSG00000055147;	exon:154033791-154033883,exon:154034278-154034377	26,11,7,2,8,12	76,70,96,115,74,148	FAM114A2	-||Protein of unknown function DUF719	16.8055	5.89514	1.4206	0.10588
hsa_circ_0001550	chr5	168488601	168494650	+	6049	534	ENSG00000113643;	exon:168488602-168488736,exon:168492659-168492847,exon:168493894-168494002,exon:168494550-168494650	31,71,73,68,79,98	6.17905e+18	RARS	Rossmann-like alpha/beta/alpha sandwich fold||Aminoacyl-tRNA synthetase, class I, conserved site||Arginyl tRNA synthetase N-terminal domain superfamily||Arginyl-tRNA synthetase, catalytic core domain||Aminoacyl-tRNA synthetase, class Ia, anticodon-binding||-||DALR anticodon binding||Arginine-tRNA ligase||Arginyl tRNA synthetase N-terminal domain	62.5478	69.6263	-0.14675	0.6263
hsa_circ_0001551	chr5	168488601	168497348	+	8747	777	ENSG00000113643;	exon:168488602-168488736,exon:168497228-168497348	6,11,17,13,11,13	4.3756e+17	RARS	Rossmann-like alpha/beta/alpha sandwich fold||Aminoacyl-tRNA synthetase, class I, conserved site||Arginyl tRNA synthetase N-terminal domain superfamily||Arginyl-tRNA synthetase, catalytic core domain||Aminoacyl-tRNA synthetase, class Ia, anticodon-binding||-||DALR anticodon binding||Arginine-tRNA ligase||Arginyl tRNA synthetase N-terminal domain	12.1488	10.7395	0.18265	0.81476
hsa_circ_0001558	chr5	176943334	176958154	-	14820	397	ENSG00000087206;	exon:176943335-176943488,exon:176951474-176951577,exon:176955959-176956035,exon:176958093-176958154	11,14,15,32,25	62,115,72,59,152	UIMC1	BRCA1-A complex subunit RAP80||-||Ubiquitin interacting motif	9.31954	20.3306	-1.0582	0.3218
hsa_circ_0001564	chr5	179705678	179710065	+	4387	724	ENSG00000127022;	exon:179705679-179705852,exon:179709879-179710065	11,4,15,17,6	3.63448e+19	CANX	Concanavalin A-like lectin/glucanase domain superfamily||Calreticulin/calnexin||-||Calreticulin/calnexin, P domain superfamily||Calreticulin/calnexin, conserved site	5.85651	11.4118	-0.90419	0.42158
hsa_circ_0001565	chr5	179709872	179716294	+	6422	383	ENSG00000127022;	exon:179709873-179710065,exon:179716105-179716294	8	10715	CANX	Concanavalin A-like lectin/glucanase domain superfamily||Calreticulin/calnexin||-||Calreticulin/calnexin, P domain superfamily||Calreticulin/calnexin, conserved site	2.77829	0	3.0597	0.15988
hsa_circ_0001566	chr5	180261683	180280608	-	18925	497	ENSG00000050748;	exon:180261684-180261822,exon:180264781-180264839,exon:180269280-180269409,exon:180280440-180280608	10,11,16,25,20,28	1.5613e+17	MAPK9	-||Serine/threonine-protein kinase, active site||Protein kinase-like domain superfamily||Mitogen-activated protein (MAP) kinase, conserved site||Mitogen-activated protein (MAP) kinase, JNK||Protein kinase domain	13.4267	21.0597	-0.63151	0.29309
hsa_circ_0001573	chr6	7176654	7189322	+	12668	709	ENSG00000124782;	exon:7176655-7176773,exon:7181124-7181246,exon:7187434-7187523,exon:7189159-7189322	22,16,14,33,40,53	32,20,46,17,21,60	RREB1	Zinc finger C2H2-type||Zinc finger C2H2 superfamily||-	19.3435	35.5945	-0.881	0.058939
hsa_circ_0001577	chr6	13632369	13644729	-	12360	1020	ENSG00000010017;	exon:13632370-13632521,exon:13644545-13644729	10,12,9,12,9,27	2.35261e+17	RANBP9	B30.2/SPRY domain||CRA domain||Ran binding protein 9/10, SPRY domain||SPRY domain||CTLH/CRA C-terminal to LisH motif domain||LIS1 homology motif||Concanavalin A-like lectin/glucanase domain superfamily||CTLH, C-terminal LisH motif	11.3479	13.2597	-0.22504	0.76504
hsa_circ_0001578	chr6	13639562	13644729	-	5167	598	ENSG00000010017;	exon:13644545-13644729	9,6,16	350396595	RANBP9	B30.2/SPRY domain||CRA domain||Ran binding protein 9/10, SPRY domain||SPRY domain||CTLH/CRA C-terminal to LisH motif domain||LIS1 homology motif||Concanavalin A-like lectin/glucanase domain superfamily||CTLH, C-terminal LisH motif	3.12557	5.62518	-0.58626	0.77186
hsa_circ_0001603	chr6	42592150	42594304	+	2154	193	ENSG00000024048;	exon:42592151-42592229,exon:42594191-42594304	10,6,5	276284363	UBR2	Zinc finger, UBR-type||Adaptor protein ClpS, core||Winged helix DNA-binding domain superfamily||Ribosomal protein L7/L12, C-terminal/adaptor protein ClpS-like||E3 ubiquitin-protein ligase UBR1-like	3.46584	3.26833	0.071473	0.96969
hsa_circ_0001613	chr6	75634706	75678927	+	44221	1722	ENSG00000112701;	exon:75634707-75634811,exon:75640684-75640704,exon:75647731-75647801,exon:75678811-75678927	4,15,5,24,16	158189230278471	SENP6	Papain-like cysteine peptidase superfamily||-||Ulp1 protease family, C-terminal catalytic domain	6.83378	12.4457	-0.81048	0.44803
hsa_circ_0001614	chr6	75702644	75703072	+	428	428	ENSG00000112701;	exon:75702645-75703072	13,19,19	156161214	SENP6	Papain-like cysteine peptidase superfamily||-||Ulp1 protease family, C-terminal catalytic domain	4.50559	11.873	-0.90593	0.66402
hsa_circ_0001615	chr6	79042842	79060818	-	17976	411	ENSG00000146247;	exon:79042843-79043003,exon:79060478-79060576,exon:79060668-79060818	32,29,13,29,13,48	7.74846e+18	PHIP	Bromodomain||WD40 repeat||PH-interacting protein||WD40-repeat-containing domain||WD40-repeat-containing domain superfamily||Bromodomain-like superfamily||WD40/YVTN repeat-like-containing domain superfamily||WD40 repeat, conserved site||Bromodomain, conserved site	27.5728	25.3311	0.11314	0.8366
hsa_circ_0001617	chr6	85557975	85574378	-	16403	494	ENSG00000135317;	exon:85572298-85572374,exon:85574258-85574378	4,4,8,8,4	477539782880924	SNX14	RGS domain superfamily||Phox-associated domain||PX domain superfamily||Sorting nexin, C-terminal||-||RGS domain||Phox homologous domain||Sorting nexin-14, PX domain||SNX14, RGS domain	3.01364	5.97901	-0.85352	0.57225
hsa_circ_0001621	chr6	89846561	89857199	+	10638	444	ENSG00000118412;	exon:89846562-89846644,exon:89853166-89853234,exon:89854817-89854917	7	86	CASP8AP2	-	0	1.71471	-2.4948	0.25447
hsa_circ_0001630	chr6	99412550	99416428	-	3878	388	ENSG00000132424;	exon:99412551-99412739	7,3	323400	PNISR	-||PNN-interacting serine/arginine-rich protein	2.42609	0.734875	1.0531	0.6198
hsa_circ_0001632	chr6	100766564	100805880	-	39316	936	ENSG00000112249;	exon:100805760-100805880	11,8,9,11	559575808766	ASCC3	Sec63 domain||Immunoglobulin E-set||C2 domain superfamily||Helicase, C-terminal||-||AAA+ ATPase domain||Winged helix DNA-binding domain superfamily||Helicase superfamily 1/2, ATP-binding domain||P-loop containing nucleoside triphosphate hydrolase||DEAD/DEAH box helicase domain	3.81243	7.97802	-0.91753	0.53363
hsa_circ_0001633	chr6	107503656	107506427	+	2771	325	ENSG00000112320;	exon:107506242-107506427	3	2	SOBP	Retinoic acid-induced protein 2/sine oculis-binding protein homologue	0	0.852924	-2.1068	0.33531
hsa_circ_0001635	chr6	107921796	107929514	-	7718	328	ENSG00000025796;	exon:107921797-107921909,exon:107924818-107924932,exon:107929415-107929514	28,13,7,13,12,16	9.91863e+16	SEC63	Sec63 domain||Immunoglobulin E-set||C2 domain superfamily||Translocation protein Sec63||-||Chaperone J-domain superfamily||DnaJ domain	18.3123	11.7587	0.61335	0.39146
hsa_circ_0001637	chr6	109610364	109619236	-	8872	588	ENSG00000155085;	exon:109614385-109614480	3	6	AK9	AAA+ ATPase domain||Adenylate kinase/UMP-CMP kinase||-||P-loop containing nucleoside triphosphate hydrolase	0	1.02177	-2.194	0.31604
hsa_circ_0001638	chr6	111262256	111263946	+	1690	286	ENSG00000173214;	exon:111262257-111262425,exon:111263830-111263946	6,9	183283	MFSD4B	Major facilitator superfamily domain||Major facilitator superfamily||MFS transporter superfamily	0	4.24816	-3.7425	0.076915
hsa_circ_0001639	chr6	116698703	116705160	+	6457	316	ENSG00000196911;	exon:116698704-116698798,exon:116702019-116702150,exon:116705072-116705160	8	142	KPNA5	Importin subunit alpha||Importin-alpha, importin-beta-binding domain||Armadillo-like helical||Armadillo||Atypical Arm repeat||Armadillo-type fold||Importin-alpha, importin-beta-binding domain superfamily	2.77267	0	3.0577	0.16018
hsa_circ_0001647	chr6	144537581	144539443	+	1862	286	ENSG00000152818;	exon:144537582-144537717,exon:144539294-144539443	6	39	UTRN	CH domain superfamily||WW domain||Calponin homology domain||EF-hand domain, type 1||Actinin-type actin-binding domain, conserved site||EF-hand domain, type 2||EF-hand domain pair||Dystrophin/utrophin||-||Zinc finger, ZZ-type||WW domain superfamily||Spectrin/alpha-actinin||Spectrin repeat	0	2.04353	-2.6084	0.23324
hsa_circ_0001648	chr6	144781921	144803147	+	21226	725	ENSG00000152818;	exon:144781922-144782123,exon:144803036-144803147	7,14,27,10,32,11	54,119,39,137,235,154	UTRN	CH domain superfamily||WW domain||Calponin homology domain||EF-hand domain, type 1||Actinin-type actin-binding domain, conserved site||EF-hand domain, type 2||EF-hand domain pair||Dystrophin/utrophin||-||Zinc finger, ZZ-type||WW domain superfamily||Spectrin/alpha-actinin||Spectrin repeat	17.0626	15.1983	0.16887	0.81221
hsa_circ_0001649	chr6	145888019	145894977	-	6958	440	ENSG00000146414;	exon:145888020-145888100,exon:145893215-145893393,exon:145894885-145894977	9,9,5,8	130134109192	SHPRH	Zinc finger, RING-type, conserved site||Zinc finger, RING-type||-||SNF2-like, N-terminal domain superfamily||Winged helix DNA-binding domain superfamily||P-loop containing nucleoside triphosphate hydrolase||Zinc finger, FYVE/PHD-type||Zinc finger, PHD-type, conserved site||Winged helix-like DNA-binding domain superfamily||SNF2-related, N-terminal domain||Zinc finger, RING/FYVE/PHD-type||Zinc fing…	6.24483	3.66261	0.65381	0.68093
hsa_circ_0001650	chr6	149578821	149582603	+	3782	604	ENSG00000055211;	exon:149578822-149578973	4	1134	GINM1	-	1.38634	0	2.4961	0.25426
hsa_circ_0001654	chr6	154773988	154795139	+	21151	576	ENSG00000213079;	exon:154773989-154774072,exon:154778001-154778045,exon:154792823-154792976,exon:154795009-154795139	39,32,50,19,19,49	2.56312e+17	SCAF8	CID domain||ENTH/VHS||Nucleotide-binding alpha-beta plait domain superfamily||RNA recognition motif domain||RNA-binding domain superfamily||SCAF8, RNA recognition motif||RNA polymerase II-binding domain	44.2812	23.876	0.86872	0.047684
hsa_circ_0001660	chr6	158429735	158431663	+	1928	1928	ENSG00000130338;	intron:158429736-158429897,intron:158431584-158431663	5	8	TULP4	WD40 repeat||WD40-repeat-containing domain||WD40-repeat-containing domain superfamily||Tumour necrosis factor-like domain superfamily||SOCS box domain||Tubby-like, C-terminal||-||Tubby, C-terminal||WD40/YVTN repeat-like-containing domain superfamily	0	1.70295	-2.4772	0.25784
hsa_circ_0001661	chr6	158580939	158589782	+	8843	380	ENSG00000146433;	exon:158580940-158580995,exon:158583954-158584044,exon:158585304-158585425,exon:158589672-158589782	20,16,9,20,21,27	3.40389e+17	TMEM181	-	16.7983	19.3961	-0.21103	0.72403
hsa_circ_0001663	chr6	158583953	158589782	+	5829	324	ENSG00000146433;	exon:158583954-158584044,exon:158585304-158585425,exon:158589648-158589782	10,15,14,21,14,30	3.58453e+17	TMEM181	-	14.1227	18.4814	-0.37713	0.54634
hsa_circ_0001666	chr6	170317369	170330550	+	13181	2038	ENSG00000112584;	exon:170330449-170330550	12,4,4,6,3	52,62,61,45,78	FAM120B	Constitutive coactivator of PPAR-gamma||PIN-like domain superfamily	7.64897	2.77841	1.2856	0.37776
hsa_circ_0001667	chr7	770470	775162	+	4692	456	ENSG00000164818;	exon:770471-770618,exon:775006-775162	12,12,13	44,103,75	DNAAF5	HEAT, type 2||Armadillo-type fold||TOG domain||Armadillo-like helical||HEAT repeat	4.87349	6.59615	-0.29568	0.88613
hsa_circ_0001674	chr7	6432836	6436533	-	3697	554	ENSG00000164535;	exon:6432837-6432959,exon:6436362-6436533	8	79	DAGLB	-||Alpha/Beta hydrolase fold||Fungal lipase-like domain	0	2.72471	-2.8799	0.18672
hsa_circ_0001675	chr7	7234302	7243750	+	9448	1132	ENSG00000106392;	exon:7234303-7234539	5	144	C1GALT1	Glycoprotein-N-acetylgalactosamine 3-beta-galactosyltransferase 1||Fringe-like	0	1.70295	-2.4772	0.25784
hsa_circ_0001680	chr7	18585280	18594029	+	8749	642	ENSG00000048052;	exon:18585281-18585522,exon:18593908-18594029	13,13,14,12,13	6838179858111470	HDAC9	Histone deacetylase family||Ureohydrolase domain superfamily||Histone deacetylase class II, eukaryotic||Histone deacetylase domain||Histone deacetylase domain superfamily||-||Histone deacetylase, glutamine rich N-terminal domain	14.6465	7.27153	0.96612	0.30792
hsa_circ_0001684	chr7	23611170	23611553	+	383	383	ENSG00000169193;	exon:23611171-23611553	5,4,5,7	57,50,85,67	CCDC126	Domain of unknown function DUF4525||Glycosyltransferase family 18	5.15268	2.38412	0.91821	0.59432
hsa_circ_0001685	chr7	24623665	24650712	+	27047	653	ENSG00000105926;	exon:24623666-24623784,exon:24641716-24641868	4,6,11	51,26,26	MPP6	L27 domain, C-terminal||PDZ superfamily||L27 domain superfamily||L27 domain||P-loop containing nucleoside triphosphate hydrolase||Guanylate kinase/L-type calcium channel beta subunit||Guanylate kinase-like domain||PDZ domain||SH3 domain||Guanylate kinase, conserved site||-||MPP6, SH3 domain||SH3-like domain superfamily	1.38634	5.17092	-1.4182	0.45099
hsa_circ_0001686	chr7	24623665	24668660	+	44995	1116	ENSG00000105926;	exon:24623666-24623784,exon:24641716-24641868,exon:24666021-24666089,exon:24668499-24668660	6,23,12,19,23,32	11,20,24,10,6,32	MPP6	L27 domain, C-terminal||PDZ superfamily||L27 domain superfamily||L27 domain||P-loop containing nucleoside triphosphate hydrolase||Guanylate kinase/L-type calcium channel beta subunit||Guanylate kinase-like domain||PDZ domain||SH3 domain||Guanylate kinase, conserved site||-||MPP6, SH3 domain||SH3-like domain superfamily	14.5833	20.8489	-0.49825	0.42368
hsa_circ_0001693	chr7	30550635	30562128	-	11493	11493	ENSG00000196295;	exon:30550636-30550781,exon:30552100-30552179	11,4,12	112,86,194	--	-	3.81243	4.30186	-0.11822	0.95375
hsa_circ_0001696	chr7	35667433	35673278	-	5845	347	ENSG00000122557;	exon:35667434-35667588,exon:35670215-35670328,exon:35673201-35673278	9,10	131224	HERPUD2	Ubiquitin-like domain superfamily||Ubiquitin domain||-	7.12096	0	4.7695	0.018031
hsa_circ_0001699	chr7	39987598	40002031	+	14433	1142	ENSG00000065883;	exon:40001861-40002031	13,17,13,14,23,21	1.15199e+17	CDK13	-||Serine/threonine-protein kinase, active site||Protein kinase-like domain superfamily||Protein kinase, ATP binding site||Protein kinase domain	15.6891	16.4515	-0.068708	0.91115
hsa_circ_0001700	chr7	43639448	43640649	-	1201	310	ENSG00000106603;	exon:43639449-43639681,exon:43640573-43640649	5,4	117,94	COA1	Cytochrome oxidase assembly protein 1||-	3.12276	0	3.5164	0.10074
hsa_circ_0001721	chr7	90726566	90726812	+	246	246	ENSG00000058091;	exon:90726567-90726812	2,6,7	260316421	CDK14	Protein kinase, ATP binding site||Protein kinase-like domain superfamily||Protein kinase domain||-||Serine/threonine-protein kinase, active site	2.89596	1.99016	0.3851	0.84581
hsa_circ_0001725	chr7	98190727	98194572	+	3845	3109	ENSG00000164715;	exon:98190728-98190877	8	9	LMTK2	Tyrosine-protein kinase, active site||Protein kinase domain||Serine-threonine/tyrosine-protein kinase, catalytic domain||Protein kinase-like domain superfamily||Protein kinase, ATP binding site	0	2.72471	-2.8799	0.18672
hsa_circ_0001726	chr7	99493039	99494631	-	1592	1592	ENSG00000198556;ENSG00000160908;	intron:99493040-99493204	40	48	ZNF789;ZNF394	-	13.8634	0	3.5125	NA
hsa_circ_0001727	chr7	100023418	100024307	+	889	668	ENSG00000106261;	exon:100023419-100023932,exon:100024154-100024307	131,120,93,113,117,199	1.49174e+17	ZKSCAN1	SCAN domain||KRAB domain superfamily||SCAN domain superfamily||Krueppel-associated box||Zinc finger C2H2 superfamily||Zinc finger C2H2-type	127.109	120.497	0.068613	0.75973
hsa_circ_0001741	chr7	129014978	129018157	-	3179	432	ENSG00000064419;	exon:129014979-129015135,exon:129016983-129017056,exon:129017957-129018157	30,32,15,49,61,36	2.28264e+17	TNPO3	Exportin-1/Importin-beta-like||Armadillo-type fold||Armadillo-like helical	28.4956	42.8501	-0.58178	0.19071
hsa_circ_0001746	chr7	131375423	131399433	+	24010	605	ENSG00000128585;	exon:131375424-131375493,exon:131387120-131387262,exon:131388884-131388972,exon:131397267-131397376,exon:131399241-131399433	65,126,85,102,136,149	3.3544e+17	MKLN1	Muskelin, N-terminal||Galactose oxidase/kelch, beta-propeller||LIS1 homology motif||Kelch repeat type 1||CTLH, C-terminal LisH motif||Kelch-type beta propeller||-||Galactose-binding-like domain superfamily	99.6157	109.905	-0.13814	0.5503
hsa_circ_0001747	chr7	131387119	131399433	+	12314	535	ENSG00000128585;	exon:131387120-131387262,exon:131388884-131388972,exon:131397267-131397376,exon:131399241-131399433	23,19,24,30,24,20	3.74468e+18	MKLN1	Muskelin, N-terminal||Galactose oxidase/kelch, beta-propeller||LIS1 homology motif||Kelch repeat type 1||CTLH, C-terminal LisH motif||Kelch-type beta propeller||-||Galactose-binding-like domain superfamily	24.2573	21.9402	0.15192	0.76905
hsa_circ_0001750	chr7	135577795	135593192	+	15397	1182	ENSG00000155561;	exon:135592987-135593192	2,4	51,58	NUP205	-||Nucleoporin Nup186/Nup192/Nup205	0.694571	1.13723	-0.40466	0.85163
hsa_circ_0001769	chr7	152309965	152315338	-	5373	460	ENSG00000055609;	exon:152309966-152310075,exon:152315138-152315338	20,6,5,12,8,9	1.96231e+17	KMT2C	FY-rich, N-terminal||Zinc finger, RING/FYVE/PHD-type||Zinc finger, RING-type||Zinc finger, PHD-finger||Zinc finger, PHD-type||-||Post-SET domain||Extended PHD (ePHD) domain||High mobility group box domain||SET domain||Zinc finger, FYVE/PHD-type||FY-rich, C-terminal||HMG-I/HMG-Y, DNA-binding, conserved site||Histone-lysine N-methyltransferase 2C||High mobility group box domain superfamily	11.9391	8.56616	0.45463	0.61433
hsa_circ_0001771	chr7	155665174	155680908	+	15734	524	ENSG00000184863;	exon:155665175-155665253,exon:155672867-155672915,exon:155678608-155678684	10,4	45,22	RBM33	Nucleotide-binding alpha-beta plait domain superfamily||-||RNA-binding domain superfamily||RNA recognition motif domain	3.46584	1.36236	0.77077	0.72223
hsa_circ_0001772	chr7	155672866	155680908	+	8042	445	ENSG00000184863;	exon:155672867-155672915,exon:155678608-155678684,exon:155680590-155680908	1.02132e+17	14,30,50,26,45,52	RBM33	Nucleotide-binding alpha-beta plait domain superfamily||-||RNA-binding domain superfamily||RNA recognition motif domain	131.283	121.361	0.11468	0.57261
hsa_circ_0001773	chr7	157201720	157231327	+	29607	1150	ENSG00000009335;	exon:157201721-157201807	10,7,2	392613883	UBE3C	HECT domain||-||HECT, E3 ligase catalytic domain||IQ motif, EF-hand binding site	6.49224	0.681178	2.5089	0.17433
hsa_circ_0001776	chr7	158759485	158764853	-	5368	495	ENSG00000117868;	exon:158759486-158759581,exon:158760058-158760147,exon:158761496-158761544,exon:158763083-158763165,exon:158764677-158764853	16,39,23,14,43,39	1.06213e+23	ESYT2	C2 domain||Extended synaptotagmin, C-terminal C2 domain||Extended synaptotagmin, C2A domain||C2 domain superfamily||Synaptotagmin, SMP domain||Synaptotagmin-like mitochondrial-lipid-binding domain||Extended synaptotagmin, C2B domain	28.0136	26.5469	0.07302	0.88519
hsa_circ_0001784	chr8	28129501	28162078	+	32577	950	ENSG00000134014;	exon:28129502-28129663	11,2,6	134223281	ELP3	Radical SAM||-||GNAT domain||Radical SAM, alpha/beta horseshoe||Acyl-CoA N-acyltransferase||Elongator complex protein 3-like||Radical SAM, C-terminal extension||Elp3/MiaB/NifB	4.46736	2.38703	0.67597	0.72059
hsa_circ_0001788	chr8	37765525	37766355	+	830	220	ENSG00000147471;	exon:37765526-37765746,exon:37766280-37766355	9,11	116185	PLPBP	Alanine racemase, N-terminal||PLP-binding barrel||-||Pyridoxal phosphate homeostasis protein	7.47526	0	4.8541	0.015551
hsa_circ_0001789	chr8	37877108	37877551	-	443	443	ENSG00000156675;	exon:37877109-37877551	12	123	RAB11FIP1	Rab-binding domain FIP-RBD||Rab11-family interacting protein class I||C2 domain||C2 domain superfamily||FIP-RBD, C-terminal domain superfamily	0	4.08707	-3.3616	0.11906
hsa_circ_0001796	chr8	43059091	43064215	+	5124	201	ENSG00000168522;ENSG00000254673;	exon:43059092-43059177,exon:43064101-43064215	11,4	131169	FNTA;AC110275.1	-	0	4.72631	-3.8742	0.065576
hsa_circ_0001798	chr8	47396375	47407961	+	11588	352	ENSG00000164808;	exon:47396376-47396626,exon:47407861-47407961	15,16,32,20,2,27	1.61246e+17	SPIDR	Domain of unknown function DUF4503||-||Domain of unknown function DUF4502	22.7391	13.9943	0.67428	0.43756
hsa_circ_0001801	chr8	51860844	51861246	-	402	402	ENSG00000168300;	exon:51860845-51861246	27,49,42,21,22,31	3.39414e+17	PCMTD1	S-adenosyl-L-methionine-dependent methyltransferase||Protein-L-isoaspartate(D-aspartate) O-methyltransferase	42.5389	21.0008	1.0112	0.016652
hsa_circ_0001802	chr8	51860860	51861246	-	386	386	ENSG00000168300;	exon:51860861-51861246	2	310	PCMTD1	S-adenosyl-L-methionine-dependent methyltransferase||Protein-L-isoaspartate(D-aspartate) O-methyltransferase	0	0.568616	-1.8387	0.39955
hsa_circ_0001803	chr8	55941854	55953984	+	12130	795	ENSG00000254087;	exon:55941855-55941991,exon:55946448-55946493,exon:55953832-55953984	12	415	LYN	SH2 domain superfamily||SH3 domain||SH2 domain||Tyrosine-protein kinase Lyn, SH2 domain||Tyrosine-protein kinase, active site||Serine-threonine/tyrosine-protein kinase, catalytic domain||SH3-like domain superfamily||Protein kinase domain||Protein kinase, ATP binding site||Tyrosine-protein kinase Lyn, SH3 domain||Tyrosine-protein kinase, catalytic domain||Protein kinase-like domain superfamily	4.87349	0	3.1144	0.15334
hsa_circ_0001805	chr8	67103036	67132080	+	29044	862	ENSG00000104218;	exon:67103037-67103135,exon:67105905-67105975,exon:67118743-67118821,exon:67131951-67132080	4	36	CSPP1	-||Centrosome and spindle pole associated protein 1	0	1.36236	-2.355	0.28211
hsa_circ_0001806	chr8	67105904	67116122	+	10218	432	ENSG00000104218;	exon:67105905-67105975	5	37	CSPP1	-||Centrosome and spindle pole associated protein 1	0	1.42154	-2.3882	0.27538
hsa_circ_0001807	chr8	67251298	67259926	-	8628	727	ENSG00000066777;	exon:67259815-67259926	2,5	249452	ARFGEF1	Guanine nucleotide exchange factor, N-terminal||-||Sec7, C-terminal domain superfamily||Sec7 domain superfamily||Sec7, C-terminal||Sec7 domain||Mon2, dimerisation and cyclophilin-binding domain||Armadillo-type fold	0	2.10272	-2.9022	0.18204
hsa_circ_0001810	chr8	70159504	70162854	-	3350	292	ENSG00000140396;	exon:70159505-70159652,exon:70162711-70162854	2,2	11,41	NCOA2	-||Nuclear receptor coactivator, Ncoa-type, interlocking domain superfamily||Nuclear receptor coactivator 2||Nuclear receptor coactivator||Domain of unknown function DUF1518||Nuclear receptor coactivator, Ncoa-type, interlocking||Nuclear receptor coactivator, receptor-binding domain||PAS fold||PAS domain||PAS domain superfamily||Nuclear receptor coactivator, interlocking||Domain of unknown functi…	0	1.24979	-2.4466	0.2636
hsa_circ_0001811	chr8	73673106	73688813	-	15707	296	ENSG00000040341;	exon:73673107-73673242,exon:73688654-73688813	2,6,3	147125100	STAU2	Staufen, C-terminal||Double-stranded RNA-binding domain||-	2.77408	1.02177	1.0081	0.61989
hsa_circ_0001814	chr8	94827262	94842488	+	15226	955	ENSG00000164941;	exon:94842347-94842488	12,9	352615	INTS8	Tetratricopeptide-like helical domain superfamily||Integrator complex subunit 8||-	4.16743	2.55877	0.40337	0.85227
hsa_circ_0001821	chr8	127890588	127890998	+	410	410	ENSG00000249859;	exon:127890589-127890998	6,26,16	22,32,28	--	-	0	13.3549	-5.8561	0.0013884
hsa_circ_0001826	chr8	140347756	140360193	-	12437	12437	ENSG00000167632;	intron:140347757-140347946,intron:140360050-140360193	6,2,8	14,19,8	TRAPPC9	TRAPP II complex, Trs120	2.0795	2.95564	-0.35687	0.85645
hsa_circ_0001829	chr8	141253988	141254629	-	641	641	ENSG00000022567;	exon:141253989-141254629	61	23	SLC45A4	Major facilitator superfamily domain||-||MFS transporter superfamily	0	14.9425	-3.4617	NA
hsa_circ_0001833	chr8	144190783	144200541	+	9758	579	ENSG00000179832;	exon:144199122-144199200,exon:144200428-144200541	32,20,23,8,8	375457348389408	MROH1	Armadillo-type fold||HEAT, type 2||HEAT repeat||Armadillo-like helical	27.9131	4.99917	2.3688	0.016598
hsa_circ_0001847	chr9	33953284	33963791	-	10507	377	ENSG00000137073;	exon:33953285-33953474,exon:33956079-33956146,exon:33960826-33960878,exon:33963726-33963791	15,34,21,27,26,15	74,45,64,56,93,52	UBAP2	Protein of unknown function DUF3697, ubiquitin-associated protein 2||UBA-like superfamily||-||Ubiquitin-associated domain	25.1778	20.2623	0.32451	0.55368
hsa_circ_0001861	chr9	37424844	37426654	+	1810	321	ENSG00000137106;	exon:37424845-37424975,exon:37425922-37425994,exon:37426538-37426654	15,4,7,23	46100147207	GRHPR	D-isomer specific 2-hydroxyacid dehydrogenase, NAD-binding domain conserved site||D-isomer specific 2-hydroxyacid dehydrogenase, NAD-binding domain||-||NAD(P)-binding domain superfamily||D-isomer specific 2-hydroxyacid dehydrogenase, catalytic domain	7.4782	8.9232	-0.20405	0.90876
hsa_circ_0001865	chr9	83677726	83678599	-	873	394	ENSG00000135018;	exon:83677727-83677961,exon:83678441-83678599	3	1730	UBQLN1	Ubiquitin domain||Ubiquitin-like domain superfamily||Heat shock chaperonin-binding||UBA-like superfamily||Ubiquilin||Ubiquilin-1||Ubiquitin-associated domain	1.04186	0	2.3402	0.28504
hsa_circ_0001868	chr9	85618982	85633374	-	14392	1033	ENSG00000135049;	exon:85618983-85619131,exon:85619215-85619301	35,23,29,41,41,47	2.0826e+17	AGTPBP1	Armadillo-like helical||Peptidase M14, carboxypeptidase A||Cytosolic aminopeptidase 1||Armadillo-type fold	32.2529	37.1338	-0.20489	0.61273
hsa_circ_0001875	chr9	93471140	93498886	+	27746	556	ENSG00000048828;	exon:93471141-93471387,exon:93476256-93476338,exon:93497471-93497599,exon:93498790-93498886	58,76,63,47,92,109	3.0949e+17	FAM120A	Constitutive coactivator of PPAR-gamma||PIN-like domain superfamily	71.7837	68.8645	0.051497	0.85543
hsa_circ_0001890	chr9	125657650	125672643	-	14993	567	ENSG00000119487;	exon:125657651-125657799,exon:125669818-125669907,exon:125672316-125672643	17,8,19,17,21,38	2.68421e+19	MAPKAP1	SAPK-interacting protein 1, Pleckstrin-homology domain||PH-like domain superfamily||Sin1, N-terminal||Sin1, middle CRIM domain||-	16.2675	21.0689	-0.37674	0.53041
hsa_circ_0001900	chr9	135881632	135883078	-	1446	425	ENSG00000130559;	exon:135881633-135881794,exon:135882816-135883078	49,96,97,87,163,156	61,47,62,60,93,95	CAMSAP1	Calponin homology domain||Calmodulin-regulated spectrin-associated protein||CKK domain||CAMSAP, spectrin and Ca2+/calmodulin-binding region||CH domain superfamily||PRC-barrel-like superfamily||Calmodulin-regulated spectrin-associated protein, CH domain||CKK domain superfamily	86.8582	114.187	-0.39072	0.12186
hsa_circ_0001906	chr9	137811460	137818138	+	6678	828	ENSG00000181090;	exon:137811461-137811615,exon:137817439-137817525,exon:137818060-137818138	6,14	132143	EHMT1	Pre-SET domain||Histone-lysine N-methyltransferase EHMT1||Ankyrin repeat-containing domain||Ankyrin repeat-containing domain superfamily||Ankyrin repeat||SET domain||-	0	5.47295	-4.1199	0.047452
hsa_circ_0001922	chrX	53645310	53654131	-	8813	528	ENSG00000086758;	exon:53645311-53645463,exon:53647368-53647574,exon:53648212-53648310,exon:53654063-53654131	10,32,45,10,22,38	4.48589e+17	HUWE1	UBA-like superfamily||E3 ubiquitin ligase, domain of unknown function DUF913||HECT, E3 ligase catalytic domain||WWE domain superfamily||Armadillo-type fold||E3 ubiquitin ligase, domain of unknown function DUF908||WWE domain||-||Ubiquitin-associated domain||Domain of unknown function DUF4414||HECT domain	30.7707	18.9691	0.67958	0.233
hsa_circ_0001934	chrX	78014661	78020398	+	5737	375	ENSG00000165240;	exon:78014662-78014753,exon:78015754-78015881	9	45	ATP7A	Heavy metal-associated domain superfamily||Heavy metal-associated domain, HMA||-||P-type ATPase, cytoplasmic domain N||P-type ATPase, A domain superfamily||P-type ATPase, phosphorylation site||P-type ATPase, transmembrane domain superfamily||P-type ATPase||Heavy-metal-associated, conserved site||HAD-like superfamily||Heavy metal-associated domain, copper ion-binding||P-type ATPase, subfamily IB	3.12557	0	3.1938	0.14124
hsa_circ_0001936	chrX	80707426	80719656	-	12230	676	ENSG00000165288;	exon:80707427-80707503,exon:80709428-80709577	8,5,14,10	48,42,73,98	BRWD3	Bromodomain||Bromodomain-like superfamily||WD40/YVTN repeat-like-containing domain superfamily||WD40 repeat, conserved site||WD40 repeat||WD40-repeat-containing domain||WD40-repeat-containing domain superfamily	2.77829	8.13284	-1.3232	0.38355
hsa_circ_0001952	chrX	154789953	154792285	-	2332	378	ENSG00000130830;	exon:154789954-154790022,exon:154792142-154792285	6	160	MPP1	P-loop containing nucleoside triphosphate hydrolase||PDZ superfamily||Guanylate kinase-like domain||Guanylate kinase/L-type calcium channel beta subunit||-||PDZ domain||SH3 domain||Guanylate kinase, conserved site||SH3-like domain superfamily||MPP1, SH3 domain	2.0795	0	2.7736	0.20457
hsa_circ_0001953	chrY	2953908	2961646	+	7738	662	ENSG00000067646;	exon:2953909-2953997	14,14,10,6	48,42,25,17	ZFY	Zinc finger C2H2 superfamily||Zinc finger C2H2-type||-||Transcriptional activator, Zfx / Zfy domain	10.5477	4.31283	1.0632	0.51849
hsa_circ_0001955	chr15	64203081	64216713	-	13632	815	ENSG00000169118;ENSG00000259316;	exon:64203082-64203189,exon:64204441-64204589,exon:64216562-64216713	9,6,12,10,18	105,160,76,95,107	CSNK1G1;AC087632.1	-	5.20508	11.3394	-1.0353	0.3417
hsa_circ_0001956	chr7	36281114	36297187	+	16073	580	ENSG00000122547;	exon:36281115-36281225,exon:36296993-36297187	8	91	EEPD1	RuvA domain 2-like||-||Endonuclease/exonuclease/phosphatase superfamily||Helix-hairpin-helix DNA-binding motif, class 1||Competence protein ComEA, helix-hairpin-helix domain	0	1.95967	-2.5922	0.23619
hsa_circ_0001959	chr3	11355420	11426926	+	71506	3792	ENSG00000197548;	intron:11364659-11364734,intron:11379972-11380052,intron:11426804-11426926	19,11,22,13,24,12	5.3072e+17	ATG7	Ubiquitin-like modifier-activating enzyme Atg7, N-terminal||THIF-type NAD/FAD binding fold||Ubiquitin-like modifier-activating enzyme Atg7||Ubiquitin-activating enzyme||-	19.1614	14.1905	0.42468	0.50805
hsa_circ_0001971	chr7	22976209	22984045	-	7836	575	ENSG00000122591;	exon:22976210-22976305,exon:22976693-22976808,exon:22983944-22984045	9,14	465345	FAM126A	Hyccin	7.97775	0	4.9787	0.01239
hsa_circ_0001977	chr20	17947485	17957037	-	9552	1027	ENSG00000089006;	exon:17956933-17957037	6,4,6	40,59,136	SNX5	Sorting nexin Vps5-like, C-terminal||Sorting nexin-5||AH/BAR domain superfamily||PX domain superfamily||-||Sorting nexin-like||Phox homologous domain||Sorting nexin-5/6/32	2.0795	2.83211	-0.31442	0.87326
hsa_circ_0001980	chr8	123019194	123030716	-	11522	464	ENSG00000136986;	exon:123019195-123019305,exon:123030605-123030716	11,11,2	216517812523	DERL1	Derlin	3.82014	4.31509	-0.10975	0.95783
hsa_circ_0001993	chr18	76849525	76871825	+	22300	612	ENSG00000130856;	exon:76849526-76849668,exon:76871701-76871825	8	103	ZNF236	Zinc finger C2H2-type||Zinc finger C2H2 superfamily||-	0	2.27446	-2.7156	0.21415
hsa_circ_0001997	chr14	71045132	71057724	+	12592	985	ENSG00000100731;	exon:71045133-71045283,exon:71057509-71057724	7	111	PCNX1	-||Pecanex	2.431	0	2.9215	0.18064
hsa_circ_0002003	chr8	47407860	47440542	+	32682	321	ENSG00000164808;	exon:47407861-47407961,exon:47440323-47440542	6	97	SPIDR	Domain of unknown function DUF4503||-||Domain of unknown function DUF4502	2.0795	0	2.7736	0.20457
hsa_circ_0002005	chr19	325634	336173	-	10539	646	ENSG00000105556;	exon:325635-325704,exon:326507-326598,exon:334400-334542,exon:336083-336173	2,5,13	108,86,116	MIER2	-||SANT domain||Homeobox-like domain superfamily||SANT/Myb domain||ELM2 domain	0	5.28718	-4.296	0.035644
hsa_circ_0002006	chr3	72832368	72844423	-	12055	456	ENSG00000144736;	exon:72832369-72832481,exon:72844359-72844423	8,8	87,75	SHQ1	-||SHQ1 protein||CS domain||HSP20-like chaperone	3.24899	1.95967	0.40771	0.85079
hsa_circ_0002021	chr4	48684672	48710698	-	26026	303	ENSG00000075539;	exon:48684673-48684795,exon:48710519-48710698	6,3,17,16	90102250227	FRYL	Armadillo-type fold||Cell morphogenesis central region||Cell morphogenesis protein C-terminal||-||Cell morphogenesis protein N-terminal	2.43674	9.77433	-1.7749	0.22478
hsa_circ_0002028	chr10	118701305	118730410	-	29105	429	ENSG00000151893;	exon:118730284-118730410	7	1341	CACUL1	Cullin, N-terminal||-||Cullin repeat-like-containing domain superfamily	2.42609	0	2.9196	0.18093
hsa_circ_0002029	chr2	168138087	168182090	-	44003	766	ENSG00000198648;	exon:168138088-168138221	4	13	STK39	Protein kinase domain||Protein kinase, ATP binding site||Protein kinase-like domain superfamily||Serine/threonine-protein kinase OSR1/WNK, CCT domain	1.38914	0	2.4971	0.25407
hsa_circ_0002032	chr1	62577261	62586624	-	9363	430	ENSG00000116641;	exon:62577262-62577363,exon:62586507-62586624	12	67	DOCK7	Dedicator of cytokinesis C, C2 domain||DHR-1 domain||Dedicator of cytokinesis C/D, N-terminal||-||DHR-2 domain||C2 domain superfamily||Dedicator of cytokinesis||Dedicator of cytokinesis, C-terminal	0	3.41169	-3.1412	0.14769
hsa_circ_0002043	chr1	35381258	35381758	+	500	388	ENSG00000146463;	exon:35381259-35381433	3,6	145138	ZMYM4	Protein of unknown function DUF3504||TRASH domain||-||Zinc finger, MYM-type	1.04186	2.04353	-0.58443	0.78361
hsa_circ_0002045	chr10	100937401	100950753	+	13352	894	ENSG00000119906;	exon:100937402-100937477,exon:100950076-100950207,exon:100950676-100950753	9,3	265318	SLF2	-||FAM178 family	3.11926	0.734875	1.316	0.5303
hsa_circ_0002048	chr4	70762518	70768661	+	6143	518	ENSG00000018189;	exon:70768538-70768661	4	100	RUFY3	Zinc finger, FYVE/PHD-type||FYVE zinc finger||Zinc finger, RING/FYVE/PHD-type||-||RUN domain superfamily||RUN domain	0	0.979833	-2.1934	0.31616
hsa_circ_0002051	chr5	179709872	179720560	+	10688	654	ENSG00000127022;	exon:179709873-179710065,exon:179720404-179720560	11,14,9,2,9,8	5.67374e+24	CANX	Concanavalin A-like lectin/glucanase domain superfamily||Calreticulin/calnexin||-||Calreticulin/calnexin, P domain superfamily||Calreticulin/calnexin, conserved site	12.4486	5.19962	1.1831	0.21417
hsa_circ_0002058	chr11	61366044	61367998	+	1954	248	ENSG00000149483;	exon:61366045-61366216,exon:61367407-61367998	12,25,33,36,34,57	3.72673e+17	TMEM138	Transmembrane protein 138	24.9929	35.8903	-0.50941	0.26161
hsa_circ_0002061	chr1	178123055	178125501	+	2446	2446	ENSG00000075391;	exon:178123056-178123182,exon:178125327-178125501	6,10,9,7	49,76,78,57	RASAL2	Domain of unknown function DUF3498||C2 domain superfamily||Ras GTPase-activating proteins||Rho GTPase activation protein||Ras GTPase-activating protein, conserved site||Pleckstrin homology domain||Ras GTPase-activating domain||C2 domain	2.0795	7.67937	-1.5816	0.31456
hsa_circ_0002069	chr17	48112030	48113401	+	1371	243	ENSG00000002919;	exon:48112031-48112085,exon:48113301-48113401	3	214	SNX11	-||Sorting nexin-like||PX domain superfamily||Sorting nexin-11||Phox homologous domain	0	0.852924	-2.1068	0.33531
hsa_circ_0002073	chr6	158448995	158452268	+	3273	316	ENSG00000130338;	exon:158448996-158449176,exon:158452134-158452268	5	107	TULP4	WD40 repeat||WD40-repeat-containing domain||WD40-repeat-containing domain superfamily||Tumour necrosis factor-like domain superfamily||SOCS box domain||Tubby-like, C-terminal||-||Tubby, C-terminal||WD40/YVTN repeat-like-containing domain superfamily	0	1.22479	-2.3147	0.29038
hsa_circ_0002081	chr8	22474953	22513432	+	38479	721	ENSG00000120910;	exon:22474954-22475151	9	735	PPP3CC	Serine/threonine-specific protein phosphatase/bis(5-nucleosyl)-tetraphosphatase||Calcineurin-like phosphoesterase domain, ApaH type||Metallo-dependent phosphatase-like	3.65512	0	3.3777	0.118
hsa_circ_0002083	chr11	128480190	128490576	-	10386	909	ENSG00000134954;	exon:128480191-128480451	5	180	ETS1	Winged helix DNA-binding domain superfamily||Ets domain||Transforming protein C-ets||Winged helix-like DNA-binding domain superfamily||Sterile alpha motif/pointed domain superfamily||Pointed domain	0	1.42154	-2.3882	0.27538
hsa_circ_0002084	chr19	48913010	48913564	+	554	277	ENSG00000104805;	exon:48913474-48913564	4	1332	NUCB1	EF-hand domain||-||EF-Hand 1, calcium-binding site||EF-hand domain pair	0	0.979833	-2.1934	0.31616
hsa_circ_0002085	chr7	92123119	92131872	-	8753	894	ENSG00000001630;ENSG00000285772;	exon:92131774-92131872	21,6,7,35,18	113,57,92,90,128	CYP51A1;AC000120.2	-	9.3725	16.7441	-0.75712	0.54678
hsa_circ_0002094	chr7	155706859	155718443	+	11584	521	ENSG00000184863;	exon:155718385-155718443	7	7	RBM33	Nucleotide-binding alpha-beta plait domain superfamily||-||RNA-binding domain superfamily||RNA recognition motif domain	2.84287	0	3.074	0.15783
hsa_circ_0002097	chr7	24744561	24749793	-	5232	423	ENSG00000105928;	exon:24749564-24749793	4	75	GSDME	Gasdermin	0	1.13723	-2.2663	0.30053
hsa_circ_0002101	chr6	149701778	149702266	-	488	488	ENSG00000131023;	exon:149701779-149702266	12	344	LATS1	Protein kinase domain||AGC-kinase, C-terminal||Serine/threonine-protein kinase LATS1||Ubiquitin-associated domain||-||Protein kinase-like domain superfamily||UBA-like superfamily||Serine/threonine-protein kinase, active site	4.16743	0	3.5723	0.096281
hsa_circ_0002103	chr17	28122602	28172618	+	50016	691	ENSG00000087095;	exon:28122603-28122732,exon:28132620-28132675,exon:28172517-28172618	6,16,9	223269243	NLK	Serine/threonine-protein kinase, active site||-||Protein kinase domain||Protein kinase, ATP binding site||Protein kinase-like domain superfamily||Mitogen-activated protein (MAP) kinase, conserved site	0	8.79708	-5.141	0.0078401
hsa_circ_0002111	chr8	18765448	18804898	-	39450	538	ENSG00000156011;	exon:18765449-18765538,exon:18799295-18799353,exon:18801270-18801382,exon:18804704-18804898	23,21,12,33,11,38	8.87126e+22	PSD3	-||Sec7 domain||Sec7 domain superfamily||PH-like domain superfamily||Pleckstrin homology domain||Sec7, C-terminal domain superfamily||Pleckstrin homology domain, spectrin-type	20.7929	23.6752	-0.18528	0.75201
hsa_circ_0002113	chr21	33421479	33432871	+	11392	673	ENSG00000159128;	exon:33421480-33421685,exon:33432177-33432336,exon:33432714-33432871	14,31,16,13,37,47	3.33345e+23	IFNGR2	Fibronectin type III superfamily||Interferon/interleukin receptor domain||Fibronectin type III||-||Immunoglobulin-like fold	21.9969	26.4601	-0.26883	0.61908
hsa_circ_0002134	chr3	61622462	61623555	+	1093	1093	ENSG00000144724;	intron:61622463-61622544	6,7,8,2	3,4,4,3	PTPRG	PTP type protein phosphatase||Fibronectin type III||Immunoglobulin-like fold||Alpha carbonic anhydrase domain||Tyrosine specific protein phosphatases domain||Protein-tyrosine phosphatase-like||Protein-tyrosine phosphatase, active site||Alpha carbonic anhydrase domain superfamily||Fibronectin type III superfamily||Protein-tyrosine phosphatase, catalytic	2.0795	5.1485	-1.0366	0.55179
hsa_circ_0002137	chr1	224730461	224734706	+	4245	257	ENSG00000143786;	exon:224730462-224730574,exon:224734563-224734706	8,10,10,6	435371563888	CNIH3	Cornichon, conserved site||Cornichon	2.77267	7.71872	-1.249	0.41827
hsa_circ_0002138	chr15	63532646	63563008	+	30362	670	ENSG00000140455;	exon:63532647-63532707,exon:63533803-63533918,exon:63537025-63537156,exon:63553715-63553798,exon:63556667-63556748,exon:63559857-63559970,exon:63562895-63563008	16,28,21,45,86,79	2.24234e+17	USP3	Zinc finger, UBP-type||Zinc finger, RING/FYVE/PHD-type||-||Ubiquitin specific protease domain||Ubiquitin specific protease, conserved site||Peptidase C19, ubiquitin carboxyl-terminal hydrolase||Papain-like cysteine peptidase superfamily	23.5003	59.1287	-1.3191	0.00059147
hsa_circ_0002153	chrX	107840669	107854704	+	14035	812	ENSG00000080561;	exon:107840670-107840904,exon:107854609-107854704	17,42,19,10,19,9	87,67,85,25,63,33	MID2	RING-type zinc-finger, LisH dimerisation motif||Probable E3 ubiquitin-protein ligase MID2||Zinc finger, RING-type||COS domain||B-box-type zinc finger||B-box, C-terminal||Zinc finger, RING-type, conserved site||TRIM1, PRY/SPRY domain||SPRY domain||B30.2/SPRY domain||Zinc finger, RING/FYVE/PHD-type||Immunoglobulin-like fold||Fibronectin type III||Fibronectin type III superfamily||Butyrophylin-like,…	28.0752	11.0124	1.3314	0.029709
hsa_circ_0002157	chr8	47284027	47294030	+	10003	336	ENSG00000164808;	exon:47284028-47284094,exon:47291033-47291137,exon:47293867-47294030	9	301	SPIDR	Domain of unknown function DUF4503||-||Domain of unknown function DUF4502	0	2.55877	-2.8276	0.19521
hsa_circ_0002158	chr1	8541213	8557523	-	16310	308	ENSG00000142599;	exon:8541214-8541318,exon:8556475-8556571,exon:8557418-8557523	6,5,9,6,11	38,20,18,45,22	RERE	SANT domain||SANT/Myb domain||Homeobox-like domain superfamily||ELM2 domain||Zinc finger, GATA-type||-||Atrophin-like||Bromo adjacent homology (BAH) domain	3.81663	7.46569	-0.8513	0.53136
hsa_circ_0002167	chr17	30481142	30484770	+	3628	317	ENSG00000108587;	exon:30481143-30481263,exon:30484663-30484770	4	139	GOSR1	-||Golgi SNAP receptor complex, subunit 1	0	0.979833	-2.1934	0.31616
hsa_circ_0002168	chr20	50127974	50130947	-	2973	450	ENSG00000124208;ENSG00000240849;	exon:50129546-50129690,exon:50130856-50130947	6	999	TMEM189-UBE2V1;TMEM189	-	0	2.04353	-2.6084	0.23324
hsa_circ_0002186	chr5	78415519	78421960	+	6441	497	ENSG00000085365;	exon:78415520-78415618,exon:78418775-78418903,exon:78421801-78421960	10,11,2,17	366488403657	SCAMP1	-||SCAMP	8.57455	4.16429	0.83405	0.62571
hsa_circ_0002190	chr7	130120748	130122202	+	1454	304	ENSG00000128607;	exon:130120749-130120903,exon:130122054-130122202	7,8,15,4,6	110,127,98,120,106	KLHDC10	Kelch-type beta propeller||Kelch repeat type 1	5.20367	7.71582	-0.49438	0.70556
hsa_circ_0002197	chr21	33534578	33539356	-	4778	457	ENSG00000159131;	exon:33534579-33534753	10	210	GART	PurM-like, C-terminal domain||Phosphoribosylglycinamide formyltransferase||Phosphoribosylglycinamide synthetase, conserved site||Phosphoribosylglycinamide synthetase, C-domain||Phosphoribosylglycinamide synthetase, ATP-grasp (A) domain||Phosphoribosylglycinamide formyltransferase, active site||-||ATP-grasp fold||Pre-ATP-grasp domain superfamily||Phosphoribosylglycinamide synthetase, N-terminal||P…	3.47286	0	3.3234	0.12458
hsa_circ_0002199	chr2	70224553	70230854	-	6301	351	ENSG00000116001;	exon:70224554-70224629,exon:70227735-70227822,exon:70229059-70229091,exon:70229260-70229318,exon:70230756-70230854	2,9	366546	TIA1	RNA recognition motif domain||RNA recognition motif domain, eukaryote||-||TIA-1, RNA recognition motif 3||TIA-1, RNA recognition motif 2||TIA-1, RNA recognition motif 1||RNA-binding domain superfamily||Nucleotide-binding alpha-beta plait domain superfamily	0	2.8858	-3.236	0.13345
hsa_circ_0002211	chr22	38494629	38501280	-	6651	927	ENSG00000100201;	exon:38494630-38494802	5,2	12261458	DDX17	DEAD/DEAH box helicase domain||Helicase superfamily 1/2, ATP-binding domain||ATP-dependent RNA helicase DEAD-box, conserved site||Helicase, C-terminal||RNA helicase, DEAD-box type, Q motif||P-loop containing nucleoside triphosphate hydrolase||-	0	2.27156	-2.9694	0.17151
hsa_circ_0002213	chr2	37032628	37041292	-	8664	665	ENSG00000008869;	exon:37032629-37032773	4	117	HEATR5B	Armadillo-type fold||Armadillo-like helical||-	0	0.979833	-2.1934	0.31616
hsa_circ_0002220	chr17	61984170	61985090	-	920	503	ENSG00000108510;	exon:61984171-61984367,exon:61985000-61985090	18,10,16,9,10,13	1.11213e+22	MED13	-||Mediator complex, subunit Med13||Mediator complex, subunit Med13, N-terminal, metazoa/fungi	16.3284	9.09284	0.81564	0.26185
hsa_circ_0002221	chr4	84896910	84932363	-	35453	194	ENSG00000163625;	exon:84896911-84897010,exon:84898452-84898600,exon:84901248-84901379,exon:84912252-84912319,exon:84932270-84932363	4,22,12,21,20	389383467546769	WDFY3	-||PH-BEACH domain||WD40 repeat||FYVE zinc finger||BEACH domain||Domain of unknown function DUF4704||Zinc finger, FYVE-related||Zinc finger, RING/FYVE/PHD-type||WD40/YVTN repeat-like-containing domain superfamily||WD40 repeat, conserved site||Zinc finger, FYVE/PHD-type||Concanavalin A-like lectin/glucanase domain superfamily||WD40-repeat-containing domain superfamily||WD40-repeat-containing domai…	9.26478	14.9567	-0.63002	0.60588
hsa_circ_0002226	chr15	76283756	76295737	-	11981	694	ENSG00000140374;	exon:76283757-76283825,exon:76285637-76285738,exon:76292431-76292513,exon:76295591-76295737	9,12,5,10	312511487800	ETFA	Rossmann-like alpha/beta/alpha sandwich fold||Electron transfer flavoprotein, alpha subunit, C-terminal||DHS-like NAD/FAD-binding domain superfamily||Electron transfer flavoprotein, alpha subunit, N-terminal||-||Electron transfer flavoprotein, alpha/beta-subunit, N-terminal||Electron transfer flavoprotein alpha subunit/FixB||Electron transfer flavoprotein subunit alpha, conserved site	7.81413	4.54602	0.68325	0.6436
hsa_circ_0002236	chr3	123223558	123259589	+	36031	541	ENSG00000121542;	exon:123223559-123223722,exon:123245899-123246014,exon:123259524-123259589	8,12,6,4,12,12	1.56179e+17	SEC22A	Longin domain||-||Vesicle-trafficking protein Sec22a||Longin-like domain superfamily	9.49593	7.71355	0.27696	0.77099
hsa_circ_0002238	chr1	20765376	20773610	-	8234	540	ENSG00000127483;	exon:20765377-20765526	10	686	HP1BP3	Heterochromatin protein 1-binding protein 3||Winged helix DNA-binding domain superfamily||Linker histone H1/H5, domain H15||-||Histone H5||Winged helix-like DNA-binding domain superfamily	0	2.84308	-2.9357	0.17791
hsa_circ_0002260	chr5	79640850	79669028	+	28178	743	ENSG00000164329;	exon:79640851-79640965,exon:79656958-79657001,exon:79668892-79669028	4,6	7111007	TENT2	PAP/25A-associated	1.38634	1.46975	-0.056791	0.97876
hsa_circ_0002275	chr6	149578821	149580723	+	1902	440	ENSG00000055211;	exon:149578822-149578949,exon:149580593-149580723	2,2,4	582802799	GINM1	-	0	2.22963	-3.1933	0.13738
hsa_circ_0002283	chr4	84879405	84932363	-	52958	17699	ENSG00000163625;	exon:84879406-84879494,exon:84896911-84897010,exon:84898452-84898600,exon:84912252-84912319,exon:84932270-84932363	19,13,8,6,15,18	2.40249e+17	WDFY3	-||PH-BEACH domain||WD40 repeat||FYVE zinc finger||BEACH domain||Domain of unknown function DUF4704||Zinc finger, FYVE-related||Zinc finger, RING/FYVE/PHD-type||WD40/YVTN repeat-like-containing domain superfamily||WD40 repeat, conserved site||Zinc finger, FYVE/PHD-type||Concanavalin A-like lectin/glucanase domain superfamily||WD40-repeat-containing domain superfamily||WD40-repeat-containing domai…	15.0037	10.7174	0.4539	0.54579
hsa_circ_0002289	chr14	73147794	73198129	+	50335	1003	ENSG00000080815;	exon:73147795-73147876	5,11	137231	PSEN1	Peptidase A22A, presenilin 1||Presenilin/signal peptide peptidase||Peptidase A22A, presenilin||-	0	4.11608	-3.7053	0.080389
hsa_circ_0002298	chr10	119909040	119918511	+	9471	771	ENSG00000107651;	exon:119909041-119909130	7	649	SEC23IP	Sterile alpha motif domain||SEC23-interacting protein, SAM domain||Sterile alpha motif/pointed domain superfamily||DDHD domain||WWE domain||-	0	1.99016	-2.5968	0.23534
hsa_circ_0002301	chr14	31127784	31133675	-	5891	1403	ENSG00000092148;	exon:31133509-31133675	7,10,4,4	204366137244	HECTD1	Ankyrin repeat-containing domain superfamily||-||Armadillo-like helical||HECT domain||Mib-herc2||Galactose-binding-like domain superfamily||Ankyrin repeat-containing domain||HECT, E3 ligase catalytic domain||Mib/herc2 domain superfamily||Armadillo-type fold||Coagulation factor 5/8 C-terminal domain||Ankyrin repeat||SUN domain	5.89684	2.11706	1.2021	0.47601
hsa_circ_0002321	chr1	212329134	212333598	+	4464	299	ENSG00000066027;	exon:212329135-212329331,exon:212333497-212333598	3	655	PPP2R5A	Armadillo-like helical||Armadillo-type fold||Protein phosphatase 2A, regulatory B subunit, B56	0	1.02177	-2.194	0.31604
hsa_circ_0002322	chr1	224418259	224424654	-	6395	392	ENSG00000162923;	exon:224418260-224418416,exon:224424518-224424654	13	785	WDR26	Translation initiation factor, beta propellor-like domain||-||WD40/YVTN repeat-like-containing domain superfamily||G-protein beta WD-40 repeat||WD40 repeat||CTLH, C-terminal LisH motif||WD40-repeat-containing domain||WD40-repeat-containing domain superfamily||LIS1 homology motif	5.27961	0	3.1495	0.14863
hsa_circ_0002338	chr3	52204692	52206751	+	2059	588	ENSG00000023330;	exon:52206572-52206751	7,10,17	142937031646	ALAS1	Aminotransferase, class I/classII||Pyridoxal phosphate-dependent transferase domain 1||Tetrapyrrole biosynthesis, 5-aminolevulinic acid synthase||5-aminolevulinate synthase presequence||Aminotransferase, class-II, pyridoxal-phosphate binding site||Pyridoxal phosphate-dependent transferase||Pyridoxal phosphate-dependent transferase, major domain	2.431	7.00737	-1.0717	0.59164
hsa_circ_0002343	chr1	235480053	235494828	-	14769	539	ENSG00000162885;	exon:235480054-235480149,exon:235494681-235494828	11,8	29,8	B3GALNT2	Glycosyl transferase, family 31||-	6.59282	0	4.6471	0.022145
hsa_circ_0002346	chr2	36396613	36442735	+	46122	538	ENSG00000150938;	exon:36396614-36396787,exon:36442615-36442735	15	42	CRIM1	Growth factor receptor cysteine-rich domain superfamily||Insulin-like growth factor-binding protein, IGFBP||Antistasin-like domain||Hirudin/antistatin||VWFC domain	5.20928	0	3.1462	NA
hsa_circ_0002347	chr17	47601607	47613725	+	12118	695	ENSG00000141279;	exon:47601608-47601747,exon:47613669-47613725	3	658	NPEPPS	Peptidase M1, alanine aminopeptidase/leukotriene A4 hydrolase||ERAP1-like C-terminal domain||Peptidase M1, membrane alanine aminopeptidase, N-terminal||Aminopeptidase N-type||-	0	1.02177	-2.194	0.31604
hsa_circ_0002353	chr6	16585779	16657901	-	72122	254	ENSG00000124788;	exon:16585780-16585907,exon:16657776-16657901	7	28	ATXN1	-||Capicua transcriptional repressor modulator, Ataxin-1||Ataxin, AXH domain superfamily||Ataxin, AXH domain	2.431	0	2.9215	0.18064
hsa_circ_0002359	chr9	6420911	6434173	+	13262	491	ENSG00000147854;	exon:6420912-6421142,exon:6433914-6434173	52,83,63,95,115,151	3.32346e+17	UHRF2	Ubiquitin domain||Ubiquitin-like domain superfamily||Zinc finger, RING-type||Zinc finger, RING/FYVE/PHD-type||Zinc finger, PHD-finger||Zinc finger, PHD-type||-||SRA-YDG superfamily||SRA-YDG||PUA-like superfamily||Ribosomal protein L2, domain 2||UHRF1, tandem tudor domain||Zinc finger, FYVE/PHD-type||Zinc finger, RING-type, conserved site	71.778	102.04	-0.50529	0.036299
hsa_circ_0002375	chr12	88505158	88545865	-	40707	844	ENSG00000049130;	exon:88505159-88505235,exon:88532441-88532503,exon:88545752-88545865	2,7	368247	KITLG	Stem cell factor||-||Four-helical cytokine-like, core	0	2.39589	-3.0394	0.16093
hsa_circ_0002388	chr2	134936840	134947899	+	11059	550	ENSG00000082258;	exon:134936841-134936969,exon:134942612-134942674,exon:134946101-134946146,exon:134947736-134947899	8	338	CCNT2	Cyclin-T2||-||Cyclin-like||Cyclin, N-terminal||Cyclin-like superfamily	0	1.95967	-2.5922	0.23619
hsa_circ_0002392	chr2	43498832	43527988	-	29156	480	ENSG00000115970;	exon:43498833-43498955,exon:43527879-43527988	4	64	THADA	-||Domain of unknown function DUF2428, death-receptor-like||Armadillo-type fold	0	0.979833	-2.1934	0.31616
hsa_circ_0002394	chr1	151658234	151668635	+	10401	606	ENSG00000143376;	exon:151668472-151668635	11,10,15,17,9	60,59,75,41,74	SNX27	PDZ domain||-||SNX27, PX domain||FERM domain||Ubiquitin-like domain superfamily||Sorting nexin-27||SNX27, atypical FERM-like domain||Phox homologous domain||PDZ superfamily||Ras-associating (RA) domain||PX domain superfamily||SNX17/27/31||SNX27, RA domain	13.139	8.34878	0.61492	0.60456
hsa_circ_0002397	chr2	113951478	113955706	+	4228	303	ENSG00000115091;	exon:113951479-113951571,exon:113955623-113955706	4	717	ACTR3	Actin family||-||Actin-related protein 3||Actin/actin-like conserved site	1.6245	0	2.5717	0.24009
hsa_circ_0002398	chr14	102040235	102040673	+	438	251	ENSG00000197102;	exon:102040236-102040439,exon:102040598-102040673	11,23,20,32,12,7	1.69175e+17	DYNC1H1	Dynein heavy chain, AAA module D4||P-loop containing nucleoside triphosphate hydrolase||Dynein heavy chain domain||Dynein heavy chain, domain-2||Dynein heavy chain, coiled coil stalk||Dynein heavy chain||-||Dynein heavy chain, domain-1||ATPase, dynein-related, AAA domain||Dynein heavy chain, hydrolytic ATP-binding dynein motor region D1||Dynein heavy chain, ATP-binding dynein motor region D5||AAA…	19.3866	16.0253	0.29161	0.67584
hsa_circ_0002406	chr22	46974289	47037198	+	62909	314	ENSG00000054611;	exon:46974290-46974399	8	52	TBC1D22A	Rab-GTPase-TBC domain superfamily||Rab-GTPase-TBC domain||-	2.77829	0	3.0597	0.15988
hsa_circ_0002408	chr2	32478634	32479617	+	983	340	ENSG00000115760;	exon:32478635-32478818,exon:32479462-32479617	5	742	BIRC6	Ubiquitin-conjugating enzyme/RWD-like||Ubiquitin-conjugating enzyme E2||-||Baculoviral IAP repeat-containing protein 6||BIR repeat	0	1.22479	-2.3147	0.29038
hsa_circ_0002431	chr2	206127796	206130242	-	2446	331	ENSG00000023228;	exon:206127797-206127972,exon:206130088-206130242	4,8,19,6,7	261314297385642	NDUFS1	2Fe-2S ferredoxin-like superfamily||NADH-quinone oxidoreductase, chain G, C-terminal||NADH:ubiquinone oxidoreductase, 75kDa subunit, conserved site||Molybdopterin oxidoreductase||2Fe-2S ferredoxin-type iron-sulfur binding domain||NADH:ubiquinone oxidoreductase, subunit G||-||NADH:ubiquinone oxidoreductase, subunit G, iron-sulphur binding||Molybdopterin oxidoreductase, 4Fe-4S domain	4.16182	9.89175	-1.117	0.37118
hsa_circ_0002437	chr1	20757165	20780540	-	23375	1081	ENSG00000127483;	exon:20757166-20757256	8	364	HP1BP3	Heterochromatin protein 1-binding protein 3||Winged helix DNA-binding domain superfamily||Linker histone H1/H5, domain H15||-||Histone H5||Winged helix-like DNA-binding domain superfamily	2.77267	0	3.0577	0.16018
hsa_circ_0002438	chr19	10772478	10777216	+	4738	453	ENSG00000079805;	exon:10772479-10772628,exon:10775703-10775906,exon:10777118-10777216	9,6,5	128715062014	DNM2	Dynamin central domain||Dynamin GTPase effector||Dynamin-2||Pleckstrin homology domain||-||GTPase effector domain||Dynamin, GTPase region, conserved site||Dynamin, GTPase domain||PH-like domain superfamily||Dynamin-type guanine nucleotide-binding (G) domain||Dynamin superfamily||P-loop containing nucleoside triphosphate hydrolase	3.65512	3.46507	0.056455	0.97588
hsa_circ_0002444	chr19	47143493	47155213	+	11720	529	ENSG00000142230;	exon:47143494-47143605,exon:47150202-47150318,exon:47155114-47155213	3,3	80110	SAE1	THIF-type NAD/FAD binding fold||Ubiquitin/SUMO-activating enzyme E1||-||Ubiquitin-activating enzyme	2.08161	0	3.0647	0.158
hsa_circ_0002448	chr1	11073933	11076948	-	3015	278	ENSG00000171824;	exon:11073934-11074008,exon:11074231-11074326,exon:11076842-11076948	5	334	EXOSC10	Ribonuclease H-like superfamily||-||3'-5' exonuclease domain||Exosome-associated factor Rrp6, N-terminal||HRDC-like superfamily||HRDC domain	0	1.70295	-2.4772	0.25784
hsa_circ_0002453	chr3	8935870	8948570	-	12700	756	ENSG00000070950;	exon:8947220-8947290,exon:8948509-8948570	10,12,5	86149129	RAD18	Zinc finger, Rad18-type putative||Zinc finger, RING-type, conserved site||SAP domain||SAP domain superfamily||-||Zinc finger, RING/FYVE/PHD-type||Zinc finger, RING-type	4.06124	5.50861	-0.2924	0.88766
hsa_circ_0002462	chr5	113001083	113001674	+	591	374	ENSG00000172795;	exon:113001084-113001236,exon:113001567-113001674	4	226	DCP2	mRNA decapping protein 2, Box A domain superfamily||-||mRNA decapping protein 2, Box A domain||NUDIX hydrolase-like domain superfamily||NUDIX hydrolase, conserved site||NUDIX hydrolase domain	1.6245	0	2.5717	0.24009
hsa_circ_0002465	chr6	73723250	73736508	+	13258	386	ENSG00000156535;	exon:73723251-73723279,exon:73726095-73726151,exon:73730344-73730574,exon:73736383-73736508	53,82,60,57,67,104	7.97114e+21	CD109	Immunoglobulin E-set||Alpha-2-macroglobulin, N-terminal||Immunoglobulin-like fold||Alpha-macroglobulin complement component||Alpha-2-macroglobulin, thiol-ester bond-forming||Terpenoid cyclases/protein prenyltransferase alpha-alpha toroid||Alpha-macroglobulin, receptor-binding domain superfamily||Alpha-macroglobulin, receptor-binding||Alpha-2-macroglobulin, N-terminal 2||Alpha-2-macroglobulin||Alp…	70.797	63.9379	0.14307	0.61118
hsa_circ_0002466	chr15	42810613	42840433	-	29820	605	ENSG00000128881;	exon:42829938-42830078,exon:42840360-42840433	7	40	TTBK2	Intermediate filament protein, conserved site||Protein kinase domain||Keratin type II head||Protein kinase, ATP binding site||-||Intermediate filament, rod domain||Keratin, type II||Protein kinase-like domain superfamily	2.42609	0	2.9196	0.18093
hsa_circ_0002470	chr1	27668225	27669346	-	1121	354	ENSG00000126709;	exon:27668226-27668375,exon:27668458-27668535,exon:27669245-27669346	19,13,6	510404363733190	IFI6	IFI6/IFI27-like domain superfamily||Interferon alpha-inducible protein IFI6/IFI27-like	11.104	2.04353	1.6747	0.40916
hsa_circ_0002473	chr13	95723241	95725252	+	2011	200	ENSG00000102580;	exon:95723242-95723366,exon:95724361-95724461,exon:95725178-95725252	4	841	DNAJC3	DnaJ domain||Tetratricopeptide repeat-containing domain||Chaperone J-domain superfamily||Tetratricopeptide-like helical domain superfamily||Tetratricopeptide repeat-like domain||Tetratricopeptide repeat	0	1.36236	-2.355	0.28211
hsa_circ_0002480	chr2	134253094	134270550	+	17456	1715	ENSG00000152127;	exon:134253095-134253218,exon:134270386-134270550	4	72	MGAT5	Glycosyltransferase family 18||Domain of unknown function DUF4525	1.38914	0	2.4971	0.25407
hsa_circ_0002483	chr8	140864311	140890769	-	26458	482	ENSG00000169398;	exon:140864312-140864399,exon:140879471-140879637	2,18,3,9	182330323336	PTK2	Tyrosine-protein kinase, catalytic domain||Protein kinase-like domain superfamily||PH-like domain superfamily||FERM superfamily, second domain||Focal adhesion kinase, targeting (FAT) domain||-||Serine-threonine/tyrosine-protein kinase, catalytic domain||Protein kinase domain||Ubiquitin-like domain superfamily||FERM central domain||FERM/acyl-CoA-binding protein superfamily||Band 4.1 domain||Focal …	0.693168	9.18815	-3.0684	0.056929
hsa_circ_0002484	chr11	130260855	130261929	-	1074	1074	ENSG00000196323;	exon:130261774-130261929	138	239	ZBTB44	SKP1/BTB/POZ domain superfamily||-||Zinc finger C2H2 superfamily||BTB/POZ domain||Zinc finger C2H2-type	0	47.0013	-3.7563	NA
hsa_circ_0002489	chr11	61132419	61138835	-	6416	474	ENSG00000167987;	exon:61132420-61132539,exon:61133255-61133337	12,2	140119	VPS37C	Modifier of rudimentary, Modr||Vacuolar protein sorting-associated protein 37||ESCRT assembly domain	4.15901	0.681178	1.4509	0.50376
hsa_circ_0002490	chr5	73074741	73077493	+	2752	268	ENSG00000157107;	exon:73074742-73074853,exon:73077338-73077493	5,8,8,10	67,119,84,126	FCHO2	F-BAR domain||Mu homology domain||Muniscin C-terminal||FCH domain||AH/BAR domain superfamily||F-BAR domain only protein 2	4.5091	4.72405	-0.057829	0.97154
hsa_circ_0002500	chr16	46674313	46677398	-	3085	440	ENSG00000069329;	exon:46676583-46676692,exon:46677315-46677398	3,7	7281037	VPS35	Armadillo-type fold||Vacuolar protein sorting-associated protein 35||-	0	2.56763	-3.1245	0.14857
hsa_circ_0002506	chr15	72032493	72046634	-	14141	1006	ENSG00000066933;	exon:72032494-72032588	9	71	MYO9A	Rho GTPase activation protein||IQ motif, EF-hand binding site||Kinesin motor domain superfamily||Class IX myosin, motor domain||Ubiquitin-like domain superfamily||Unconventional myosin-IXa||-||Rho GTPase-activating protein domain||Myosin head, motor domain||Ras-associating (RA) domain||Protein kinase C-like, phorbol ester/diacylglycerol-binding domain||P-loop containing nucleoside triphosphate hy…	3.11926	0	3.1915	0.14154
hsa_circ_0002510	chr12	123345257	123350441	-	5184	550	ENSG00000139697;	exon:123350310-123350441	7,4,7	281364532	SBNO1	Protein strawberry notch||Strawberry notch, AAA domain||Strawberry notch, helicase C domain||P-loop containing nucleoside triphosphate hydrolase	0	5.23606	-4.3016	0.035157
hsa_circ_0002520	chr1	151427822	151442205	-	14383	1079	ENSG00000143442;	exon:151442081-151442205	2	161	POGZ	Homeobox-like domain superfamily||DDE superfamily endonuclease domain||Zinc finger C2H2 superfamily||Zinc finger C2H2-type||-||HTH CenpB-type DNA-binding domain	0	0.489917	-1.7474	0.42322
hsa_circ_0002528	chr1	198232552	198264235	+	31683	400	ENSG00000151414;	exon:198232553-198232637,exon:198253040-198253180,exon:198262575-198262637,exon:198264125-198264235	7,9	21762232	NEK7	Protein kinase domain||Serine-threonine/tyrosine-protein kinase, catalytic domain||Protein kinase-like domain superfamily||Protein kinase, ATP binding site||Serine/threonine-protein kinase, active site||-	5.96844	0	4.4669	0.029504
hsa_circ_0002535	chr8	143688661	143690123	+	1462	707	ENSG00000181135;	exon:143690057-143690123	7,4,8	69,42,112	ZNF707	KRAB domain superfamily||Krueppel-associated box||-||Zinc finger C2H2 superfamily||Zinc finger C2H2-type	2.42609	3.32202	-0.33031	0.86396
hsa_circ_0002538	chr4	87195323	87195690	-	367	367	ENSG00000145332;	exon:87195324-87195690	40,31,32,32,41,46	70,106,64,73,114,167	KLHL8	Galactose oxidase/kelch, beta-propeller||BTB/Kelch-associated||BTB/POZ domain||Kelch repeat type 1||SKP1/BTB/POZ domain superfamily||Kelch-type beta propeller||Kelch-like protein 8||-||BTB-kelch protein	38.1015	33.8236	0.16429	0.67259
hsa_circ_0002553	chr14	102194937	102209862	+	14925	1443	ENSG00000140153;	exon:102194938-102195120	8	54	WDR20	WD40 repeat||-||WD40-repeat-containing domain superfamily||WD40-repeat-containing domain||WD40/YVTN repeat-like-containing domain superfamily	2.77267	0	3.0577	0.16018
hsa_circ_0002560	chr18	42015475	42029441	+	13966	382	ENSG00000078142;	exon:42027443-42027548,exon:42029325-42029441	13	392	PIK3C3	Armadillo-type fold||Phosphatidylinositol 3/4-kinase, conserved site||Phosphatidylinositol 3-kinase, Vps34 type||Protein kinase-like domain superfamily||Phosphatidylinositol 3-/4-kinase, catalytic domain superfamily||Phosphoinositide 3-kinase, accessory (PIK) domain||Phosphatidylinositol kinase||Phosphatidylinositol 3-kinase, C2 domain||Phosphatidylinositol 3-/4-kinase, catalytic domain||C2 domai…	0	3.18446	-3.0695	0.15783
hsa_circ_0002564	chr14	73147794	73173707	+	25913	615	ENSG00000080815;	exon:73147795-73147876,exon:73147967-73148094,exon:73173566-73173707	15,7,14,11,11	284418165196270	PSEN1	Peptidase A22A, presenilin 1||Presenilin/signal peptide peptidase||Peptidase A22A, presenilin||-	7.63537	10.5902	-0.42782	0.68428
hsa_circ_0002576	chr8	89724628	89725641	-	1013	1013	ENSG00000251136;	exon:89725506-89725641	3	98	--	-	0	0.852924	-2.1068	0.33531
hsa_circ_0002584	chr12	112319224	112319742	-	518	518	ENSG00000173064;	exon:112319225-112319742	5,6	22,23	HECTD4	HECTD4, SPRY domain||HECT, E3 ligase catalytic domain||-||HECT domain	0	2.89129	-3.2598	0.13021
hsa_circ_0002598	chr17	60623520	60633977	+	10457	354	ENSG00000170836;	exon:60633853-60633977	6,5	253188	PPM1D	PPM-type phosphatase domain||-||Protein phosphatase 2C family||PPM-type phosphatase, divalent cation binding||PPM-type phosphatase domain superfamily	2.08371	1.70295	0.19964	0.92438
hsa_circ_0002602	chr5	134199085	134206131	-	7046	755	ENSG00000113575;	exon:134199086-134199204,exon:134205922-134206131	17,5,18	14468521085	PPP2CA	Serine/threonine-specific protein phosphatase/bis(5-nucleosyl)-tetraphosphatase||Calcineurin-like phosphoesterase domain, ApaH type||Metallo-dependent phosphatase-like	5.89193	6.82049	-0.13436	0.94889
hsa_circ_0002603	chr2	169872235	169878574	+	6339	493	ENSG00000144357;	exon:169872236-169872375	9,10,5,21,11	36141155169112	UBR3	E3 ubiquitin-protein ligase UBR1-like||-||Zinc finger, UBR-type	7.12096	10.368	-0.51341	0.64112
hsa_circ_0002604	chr16	66805776	66806026	-	250	165	ENSG00000159593;	exon:66805777-66806026	5	455	NAE1	-||Ubiquitin-activating enzyme||NEDD8-activating enzyme E1 regulatory subunit APP-BP1||THIF-type NAD/FAD binding fold	0	1.42154	-2.3882	0.27538
hsa_circ_0002605	chr17	51041500	51056482	-	14982	317	ENSG00000008294;	exon:51041501-51041651,exon:51047375-51047469,exon:51056412-51056482	10,6,13,12,15,17	5.60931e+17	SPAG9	RH1 domain||-||JNK/Rab-associated protein-1, N-terminal||WD40-repeat-containing domain superfamily||JNK-interacting protein, leucine zipper II||WD40/YVTN repeat-like-containing domain superfamily||RH2 domain	10.6505	12.516	-0.22804	0.76604
hsa_circ_0002607	chr2	61482956	61490776	-	7820	925	ENSG00000082898;	exon:61482957-61483091,exon:61490642-61490776	24,14,16,15	436589768846	XPO1	Armadillo-type fold||Exportin-1/Importin-beta-like||Importin-beta, N-terminal domain||CRM1 C-terminal domain||-||Armadillo-like helical	9.74698	12.9915	-0.33526	0.84819
hsa_circ_0002617	chr2	210104103	210154611	-	50508	1457	ENSG00000144445;	exon:210104104-210104301,exon:210129031-210129172,exon:210153495-210153594,exon:210154549-210154611	17,28,47,38,30,24	72,138,54,50,48,37	KANSL1L	-||PEHE domain||KAT8 regulatory NSL complex subunit 1	32.9176	27.3506	0.28105	0.55934
hsa_circ_0002620	chr7	93291702	93297243	+	5541	419	ENSG00000004766;	exon:93291703-93291835,exon:93297145-93297243	6,6,3	66132139	VPS50	Protein of unknown function DUF2451, C-terminal||Vacuolar protein sorting-associated protein 54, N-terminal||-	2.0795	2.89646	-0.33025	0.86707
hsa_circ_0002631	chr16	89895037	89900794	+	5757	553	ENSG00000141002;	exon:89895038-89895137,exon:89900635-89900794	6	687	TCF25	-||Transcription factor 25||Tetratricopeptide-like helical domain superfamily	0	1.70585	-2.4864	0.25608
hsa_circ_0002633	chr5	133064979	133076898	+	11919	801	ENSG00000170606;	exon:133064980-133065037,exon:133076654-133076898	9,6,4,6,4	1.18115e+19	HSPA4	Heat shock protein 70kD, C-terminal domain superfamily||Heat shock protein 70, conserved site||Heat shock protein 70kD, peptide-binding domain superfamily||Heat shock protein 70 family	5.73462	4.04804	0.43237	0.77005
hsa_circ_0002638	chr6	57152220	57161152	+	8932	387	ENSG00000112200;	exon:57152221-57152351,exon:57161084-57161152	16,8,11	259177248	ZNF451	Zinc finger C2H2-type||Lamina-associated polypeptide 2 alpha, C-terminal||-	5.55657	5.41925	0.0256	0.99013
hsa_circ_0002648	chr6	31648676	31649627	-	951	951	ENSG00000204463;	exon:31648677-31648751,exon:31648911-31648964,exon:31649510-31649627	6,4	161280	BAG6	Ubiquitin domain||Ubiquitin-like domain superfamily||Large proline-rich protein BAG6||Ubiquitin conserved site||-	0	3.02337	-3.2933	0.12596
hsa_circ_0002657	chr22	45689711	45729590	+	39879	778	ENSG00000130638;	exon:45689712-45689903	12	635	ATXN10	Armadillo-type fold||Armadillo-like helical||Ataxin-10 domain	0	2.9395	-2.9802	0.17107
hsa_circ_0002658	chr3	15685225	15690220	-	4995	628	ENSG00000206560;	exon:15685226-15685445,exon:15690019-15690220	9	2047	ANKRD28	-||Ankyrin repeat-containing domain||Ankyrin repeat||Ankyrin repeat-containing domain superfamily	0	2.20462	-2.6957	0.2176
hsa_circ_0002660	chr21	33414887	33432871	+	17984	806	ENSG00000159128;	exon:33414888-33415020,exon:33432177-33432336,exon:33432714-33432871	10,19,7,6,26,5	3.13442e+23	IFNGR2	Fibronectin type III superfamily||Interferon/interleukin receptor domain||Fibronectin type III||-||Immunoglobulin-like fold	13.0858	10.6603	0.28531	0.73932
hsa_circ_0002663	chr8	123231299	123239144	-	7845	698	ENSG00000259305;ENSG00000189376;	exon:123237798-123237941,exon:123239049-123239144	9,7,3,15,12	292404430491585	ZHX1-C8orf76;C8orf76	-	6.08612	8.22588	-0.40871	0.74142
hsa_circ_0002664	chr13	100301459	100309908	+	8449	364	ENSG00000175198;	exon:100302924-100302998,exon:100307192-100307260,exon:100309833-100309908	5	181	PCCA	Pre-ATP-grasp domain superfamily||-||Biotin carboxylase, C-terminal||ATP-grasp fold||Carbamoyl-phosphate synthetase large subunit-like, ATP-binding domain||Biotin carboxylation domain||Biotin carboxylase-like, N-terminal domain||Single hybrid motif||Rudiment single hybrid motif||Biotin/lipoyl attachment||Biotin-binding site	0	1.22479	-2.3147	0.29038
hsa_circ_0002665	chr10	5794884	5800705	-	5821	343	ENSG00000057608;	exon:5794885-5795019,exon:5796763-5796862,exon:5800598-5800705	27,16,12,20,11	3.47042e+19	GDI2	GDP dissociation inhibitor||FAD/NAD(P)-binding domain superfamily||Rab GDI protein	14.9221	12.4678	0.24365	0.83846
hsa_circ_0002673	chr13	19851354	19852190	-	836	596	ENSG00000132950;	exon:19851355-19851448	8,7,13,27	67,59,68,120	ZMYM5	TRASH domain||Zinc finger, MYM-type||-	3.24899	12.694	-1.7056	0.26364
hsa_circ_0002679	chr1	145838055	145841071	-	3016	453	ENSG00000186141;	exon:145838056-145838206,exon:145839890-145839991,exon:145840116-145840165,exon:145840922-145841071	3	359	POLR3C	RNA polymerase III subunit RPC82-related, helix-turn-helix||Winged helix-like DNA-binding domain superfamily||RNA polymerase III Rpc82, C -terminal	1.04186	0	2.3402	0.28504
hsa_circ_0002688	chr4	1900625	1930770	+	30145	1584	ENSG00000109685;	exon:1930626-1930770	3	47	NSD2	Post-SET domain||High mobility group box domain||SET domain||AWS domain||Zinc finger, RING/FYVE/PHD-type||Zinc finger, RING-type||Zinc finger, PHD-type||-||Zinc finger, PHD-finger||Zinc finger, PHD-type, conserved site||High mobility group box domain superfamily||Zinc finger, FYVE/PHD-type||PWWP domain	0	0.852924	-2.1068	0.33531
hsa_circ_0002690	chr7	74096621	74097189	+	568	249	ENSG00000106683;	exon:74096622-74096760	2	888	LIMK1	PDZ superfamily||Zinc finger, LIM-type||Protein kinase-like domain superfamily||PDZ domain||-||Protein kinase domain||Serine-threonine/tyrosine-protein kinase, catalytic domain||Protein kinase, ATP binding site	0	0.568616	-1.8387	0.39955
hsa_circ_0002691	chr1	246435944	246440124	-	4180	4180	ENSG00000185420;	intron:246435945-246436009,intron:246437148-246437211	5	4	SMYD3	SET domain||Tetratricopeptide-like helical domain superfamily||Zinc finger, MYND-type||Histone-lysine N-methyltransferase Smyd3	0	1.42154	-2.3882	0.27538
hsa_circ_0002692	chr5	72861807	72865729	+	3922	241	ENSG00000083312;	exon:72861808-72861914,exon:72865596-72865729	8,10,6,9	314551262451	TNPO1	-||Armadillo-like helical||Importin-beta, N-terminal domain||Armadillo-type fold	6.71483	4.6023	0.47217	0.75733
hsa_circ_0002696	chr16	21612644	21625115	+	12471	586	ENSG00000197006;	exon:21624931-21625115	4,3	9641212	METTL9	-||S-adenosyl-L-methionine-dependent methyltransferase||DREV methyltransferase	2.4289	0	3.2248	0.1358
hsa_circ_0002724	chrX	53645310	53680186	-	34877	666	ENSG00000086758;	exon:53680049-53680186	3	131	HUWE1	UBA-like superfamily||E3 ubiquitin ligase, domain of unknown function DUF913||HECT, E3 ligase catalytic domain||WWE domain superfamily||Armadillo-type fold||E3 ubiquitin ligase, domain of unknown function DUF908||WWE domain||-||Ubiquitin-associated domain||Domain of unknown function DUF4414||HECT domain	0	1.02177	-2.194	0.31604
hsa_circ_0002739	chr5	143295459	143314168	-	18709	842	ENSG00000113580;	exon:143295460-143295590	3,17,6	178020272556	NR3C1	Nuclear hormone receptor||Zinc finger, nuclear hormone receptor-type||Nuclear hormone receptor-like domain superfamily||Nuclear hormone receptor, ligand-binding domain||Zinc finger, NHR/GATA-type||Glucocorticoid receptor	7.12223	1.46975	1.5759	0.43146
hsa_circ_0002744	chr7	92294888	92352642	+	57754	1487	ENSG00000001629;	exon:92352476-92352642	8	136	ANKIB1	E3 ubiquitin ligase RBR family||Ankyrin repeat-containing domain superfamily||Zinc finger, RING-type||Zinc finger, RING/FYVE/PHD-type||Ubiquitin interacting motif||-||Ankyrin repeat-containing domain||Ankyrin repeat||IBR domain	2.77829	0	3.0597	0.15988
hsa_circ_0002745	chr5	170909660	170924550	+	14890	979	ENSG00000204764;	exon:170909661-170909765	9	21	RANBP17	Armadillo-type fold||Importin-beta, N-terminal domain||-||Armadillo-like helical	0	2.55877	-2.8276	0.19521
hsa_circ_0002754	chr8	42048377	42049707	-	1330	1057	ENSG00000083168;	exon:42049576-42049707	4,6,8,2,4	137184191215227	KAT6A	Histone acetyltransferase KAT6A||Winged helix DNA-binding domain superfamily||Zinc finger, RING/FYVE/PHD-type||Winged helix-like DNA-binding domain superfamily||Zinc finger, PHD-type||-||Zinc finger, PHD-finger||Acyl-CoA N-acyltransferase||Linker histone H1/H5, domain H15||Histone acetyltransferase domain, MYST-type||Zinc finger, FYVE/PHD-type	3.46865	4.27316	-0.23827	0.88183
hsa_circ_0002755	chr7	74356409	74357477	+	1068	412	ENSG00000106665;	exon:74356410-74356623,exon:74357280-74357477	14	56	CLIP2	-||CAP-Gly domain-containing linker protein 2||CAP Gly-rich domain superfamily||CAP Gly-rich domain	0	3.98031	-3.3377	0.12197
hsa_circ_0002762	chr12	96323947	96334865	-	10918	312	ENSG00000059758;	exon:96323948-96324112,exon:96334719-96334865	19,11,9,14	365403429591	CDK17	Protein kinase domain||Protein kinase-like domain superfamily||Protein kinase, ATP binding site||Serine/threonine-protein kinase, active site||-	6.59843	9.73467	-0.4587	0.78315
hsa_circ_0002775	chr5	57246299	57249576	+	3277	494	ENSG00000062194;	exon:57249409-57249576	16,5,6,2	6961134494916	GPBP1	Vasculin family	8.23441	2.53345	1.4457	0.36217
hsa_circ_0002782	chr4	102304316	102315830	-	11514	621	ENSG00000138821;	exon:102304317-102304481,exon:102315668-102315830	15,14,13,8,14	341470286216296	SLC39A8	Zinc/iron permease	15.4595	6.70502	1.1576	0.22513
hsa_circ_0002790	chr3	11355420	11380052	+	24632	3669	ENSG00000197548;	intron:11364659-11364734,intron:11379972-11380052	5,3	582743	ATG7	Ubiquitin-like modifier-activating enzyme Atg7, N-terminal||THIF-type NAD/FAD binding fold||Ubiquitin-like modifier-activating enzyme Atg7||Ubiquitin-activating enzyme||-	0	2.55587	-3.0988	0.15225
hsa_circ_0002799	chr18	76849525	76868863	+	19338	487	ENSG00000130856;	exon:76868685-76868863	4,3,5	57,70,79	ZNF236	Zinc finger C2H2-type||Zinc finger C2H2 superfamily||-	1.38914	2.44331	-0.55003	0.78629
hsa_circ_0002804	chr22	28296197	28306643	-	10446	552	ENSG00000100154;	exon:28296198-28296328	5	91	TTC28	Tetratricopeptide-like helical domain superfamily||Tetratricopeptide repeat-containing domain||Tetratricopeptide repeat||-||CHAT domain	1.73292	0	2.6148	0.23224
hsa_circ_0002805	chr20	63775677	63790790	-	15113	1255	ENSG00000130584;	exon:63775678-63775962	42,64,97,94,124	42,25,48,120,59	ZBTB46	Zinc finger C2H2-type||Zinc finger C2H2 superfamily||BTB/POZ domain||SKP1/BTB/POZ domain superfamily	39.2835	90.1369	-1.0711	0.42737
hsa_circ_0002822	chr2	210129030	210154611	-	25581	1259	ENSG00000144445;	exon:210129031-210129172	14,8,12,9	77,116,68,72	KANSL1L	-||PEHE domain||KAT8 regulatory NSL complex subunit 1	8.45841	6.64584	0.28472	0.86773
hsa_circ_0002828	chr1	35966954	35973511	+	6557	467	ENSG00000126070;	exon:35966955-35967075,exon:35967891-35967982	10,6	103,95	AGO3	PAZ domain||Piwi domain||Protein argonaute-3||Ribonuclease H superfamily||Protein argonaute, Mid domain||Ribonuclease H-like superfamily||PAZ domain superfamily||Argonaute, linker 1 domain||Argonaute linker 2 domain||Protein argonaute, N-terminal||-	3.47286	2.04353	0.44303	0.83801
hsa_circ_0002832	chr3	155910691	155914570	+	3879	512	ENSG00000163655;	exon:155910692-155910885	2	318	GMPS	GMP synthase, C-terminal||GMP synthetase ATP pyrophosphatase domain||GMP synthase, glutamine amidotransferase||Rossmann-like alpha/beta/alpha sandwich fold||NAD/GMP synthase||Class I glutamine amidotransferase-like||Glutamine amidotransferase	0.693168	0	2.1048	0.33546
hsa_circ_0002837	chr19	41341882	41342247	-	365	226	ENSG00000105329;	exon:41341883-41342030,exon:41342170-41342247	8	494	TGFB1	Transforming growth factor beta, conserved site||Transforming growth factor-beta-related||Cystine-knot cytokine||Transforming growth factor-beta||Transforming growth factor, beta 1||TGF-beta, propeptide||Transforming growth factor-beta, C-terminal	2.77267	0	3.0577	0.16018
hsa_circ_0002842	chrX	65075473	65113813	+	38340	22960	n/a	intergenic_region:65075474-65075670	7	0	-	0	0	2.9215	0.18064	NA
hsa_circ_0002847	chr2	121757239	121761524	+	4285	307	ENSG00000211460;	exon:121757240-121757333,exon:121758710-121758806,exon:121761409-121761524	6	165	TSN	-||Translin||Translin family||Translin, N-terminal||Translin, C-terminal||Translin superfamily	0	2.04353	-2.6084	0.23324
hsa_circ_0002853	chr3	15232518	15240853	+	8335	620	ENSG00000131375;	exon:15232519-15232665,exon:15233867-15233973,exon:15240754-15240853	7	256	CAPN7	-||MIT domain superfamily||Calpain large subunit, domain III superfamily||Peptidase C2, calpain, large subunit, domain III||Peptidase C2, calpain, domain III||Peptidase C2, calpain family||Peptidase C2, calpain, catalytic domain||Papain-like cysteine peptidase superfamily||MIT||Calpain subdomain III	0	1.99016	-2.5968	0.23534
hsa_circ_0002854	chr17	47663088	47668410	+	5322	528	ENSG00000108424;	exon:47663089-47663178,exon:47664159-47664269,exon:47668186-47668410	6,5	8961972	KPNB1	HEAT repeat||Armadillo-like helical||-||Armadillo-type fold||HEAT, type 2||Armadillo||Importin-beta, N-terminal domain	2.43674	1.22479	0.61308	0.77098
hsa_circ_0002857	chr12	113267842	113269845	+	2003	334	ENSG00000186815;	exon:113267843-113267956,exon:113268742-113268872,exon:113269757-113269845	10	18	TPCN1	-||Voltage-dependent channel domain superfamily||Two pore calcium channel protein 1||Ion transport domain||Cation channel sperm-associated protein 1	0	3.40589	-3.1274	0.1496
hsa_circ_0002860	chr2	201129728	201149835	+	20107	930	ENSG00000003402;	exon:201140357-201140439,exon:201145378-201145432,exon:201149003-201149052,exon:201149754-201149835	13,5,11	24429831243	CFLAR	Caspase-like domain superfamily||Peptidase C14A, caspase catalytic domain||Peptidase C14, p20 domain||-||Death-like domain superfamily||Death effector domain	4.50559	4.83033	-0.064066	0.97519
hsa_circ_0002874	chr9	4286037	4286523	-	486	486	ENSG00000107249;	exon:4286038-4286523	1.72228e+17	178,166,122,91,106,41	GLIS3	Zinc finger C2H2 superfamily||Zinc finger C2H2-type||Zinc finger protein GLIS3||-	211.073	110.083	0.94627	2.7894e-07
hsa_circ_0002880	chr13	100301459	100330671	+	29212	475	ENSG00000175198;	exon:100309833-100309908,exon:100330561-100330671	2,4	57101	PCCA	Pre-ATP-grasp domain superfamily||-||Biotin carboxylase, C-terminal||ATP-grasp fold||Carbamoyl-phosphate synthetase large subunit-like, ATP-binding domain||Biotin carboxylation domain||Biotin carboxylase-like, N-terminal domain||Single hybrid motif||Rudiment single hybrid motif||Biotin/lipoyl attachment||Biotin-binding site	0.694571	1.36236	-0.54806	0.79955
hsa_circ_0002900	chr9	98075569	98078347	+	2778	1603	ENSG00000095380;	exon:98078294-98078347	8	252	NANS	Antifreeze, type III||Antifreeze-like/N-acetylneuraminic acid synthase C-terminal domain superfamily||SAF domain||Antifreeze-like/N-acetylneuraminic acid synthase C-terminal||N-acetylneuraminic acid synthase, N-terminal||Aldolase-type TIM barrel	0	1.95967	-2.5922	0.23619
hsa_circ_0002901	chr3	27411641	27424152	-	12511	616	ENSG00000033867;	exon:27411642-27411748,exon:27418486-27418632	9,13,11,10	427176621601028	SLC4A7	Phosphotransferase/anion transporter||Band 3 cytoplasmic domain||Bicarbonate transporter, eukaryotic||-||Bicarbonate transporter, C-terminal||Sodium bicarbonate cotransporter	3.12557	10.0046	-1.4731	0.28897
hsa_circ_0002906	chr6	42663257	42666245	+	2988	345	ENSG00000024048;	exon:42663258-42663419,exon:42665409-42665512,exon:42666167-42666245	13,7	332356	UBR2	Zinc finger, UBR-type||Adaptor protein ClpS, core||Winged helix DNA-binding domain superfamily||Ribosomal protein L7/L12, C-terminal/adaptor protein ClpS-like||E3 ubiquitin-protein ligase UBR1-like	0	5.41071	-4.1083	0.048192
hsa_circ_0002915	chr8	89587890	89596512	-	8622	254	n/a	intergenic_region:89587891-89588050	10,5	170394	-	10	0	4.4061	0.032391	NA
hsa_circ_0002918	chr2	38309378	38319019	-	9641	708	ENSG00000119787;	exon:38309379-38309506,exon:38318885-38319019	4	296	ATL2	Guanylate-binding protein, C-terminal domain superfamily||Guanylate-binding protein, N-terminal||Guanylate-binding protein/Atlastin, C-terminal||P-loop containing nucleoside triphosphate hydrolase||-||GB1/RHD3-type guanine nucleotide-binding (G) domain	1.6245	0	2.5717	0.24009
hsa_circ_0002922	chr1	247155565	247159813	-	4248	1840	ENSG00000196418;	intron:247155566-247155695,intron:247157000-247157217,intron:247159006-247159066,intron:247159687-247159813	52,93,52,127,163,143	57,45,53,70,88,133	ZNF124	Krueppel-associated box||KRAB domain superfamily||Zinc finger C2H2 superfamily||Zinc finger C2H2-type	71.4384	124.626	-0.79524	0.0015801
hsa_circ_0002925	chr9	112574056	112575251	+	1195	1195	ENSG00000165185;	exon:112575068-112575251	4	6	KIAA1958	Protein of unknown function DUF3504	1.6245	0	2.5717	0.24009
hsa_circ_0002926	chr19	5047475	5082504	+	35029	486	ENSG00000127663;	exon:5047476-5047669,exon:5071010-5071059,exon:5082367-5082504	23,5,6,41	138134121130	KDM4B	Zinc finger, RING/FYVE/PHD-type||JmjN domain||JmjC domain||Zinc finger, PHD-type||Zinc finger, FYVE/PHD-type||Tudor domain||Extended PHD (ePHD) domain	7.97144	13.4521	-0.59081	0.74342
hsa_circ_0002928	chr14	22926132	22927660	-	1528	462	ENSG00000100462;	exon:22926133-22926296,exon:22926506-22926555,exon:22927526-22927660	13,9,10,20,31,9	1.40182e+17	PRMT5	Protein arginine N-methyltransferase||PRMT5, oligomerisation domain||Protein arginine N-methyltransferase PRMT5||PRMT5 arginine-N-methyltransferase||-||S-adenosyl-L-methionine-dependent methyltransferase||PRMT5, TIM barrel domain	11.871	17.8299	-0.56909	0.42691
hsa_circ_0002940	chr12	69589484	69593613	+	4129	536	ENSG00000166226;	exon:69589485-69589687	9,10,28,10	491109811641273	CCT2	Chaperonin TCP-1, conserved site||Chaperonin Cpn60/TCP-1 family||GroEL-like equatorial domain superfamily||TCP-1-like chaperonin intermediate domain superfamily||GroEL-like apical domain superfamily||T-complex protein 1, beta subunit||-||Chaperone tailless complex polypeptide 1 (TCP-1)	3.11926	13.8161	-1.8369	0.22546
hsa_circ_0002948	chr2	218245419	218249921	+	4502	329	ENSG00000163466;	exon:218245420-218245546,exon:218249364-218249464,exon:218249821-218249921	6	8465	ARPC2	Arp2/3 complex subunit 2/4||Actin-related protein 2/3 complex subunit 2||-	0	1.46975	-2.4128	0.27046
hsa_circ_0002954	chr22	29978441	29991670	+	13229	457	ENSG00000100330;	exon:29978442-29978531,exon:29978936-29979052,exon:29988480-29988562,exon:29991504-29991670	3,8,13,9	143134105137	MTMR3	Zinc finger, FYVE-related||Zinc finger, RING/FYVE/PHD-type||Myotubularin family||Myotubularin-like phosphatase domain||Zinc finger, FYVE/PHD-type||Protein-tyrosine phosphatase-like||FYVE zinc finger||Protein-tyrosine phosphatase, active site||Myotubularin-related protein 3, PH-GRAM domain||Protein-tyrosine phosphatase, catalytic	3.81453	5.90063	-0.52649	0.74331
hsa_circ_0002961	chr8	97686667	97691188	+	4521	565	ENSG00000147649;	exon:97686668-97686752	10,9,11,9	407551965894	MTDH	-||Protein LYRIC	6.59211	5.33201	0.2642	0.85801
hsa_circ_0002968	chr10	48401611	48410168	+	8557	499	ENSG00000107643;	exon:48401612-48401782,exon:48404852-48404981,exon:48409879-48409937,exon:48410030-48410168	6,7,31,17,8,18	2.65316e+17	MAPK8	Protein kinase domain||Protein kinase-like domain superfamily||Mitogen-activated protein (MAP) kinase, JNK||Mitogen-activated protein (MAP) kinase, conserved site||Serine/threonine-protein kinase, active site||-	15.6119	12.4737	0.32373	0.67818
hsa_circ_0002971	chr6	157867546	157875176	+	7630	288	ENSG00000130340;	exon:157867547-157867633,exon:157873102-157873176,exon:157875051-157875176	9,7,6	7557787510658	SNX9	Sorting nexin protein, WASP-binding domain||Phox homologous domain||SH3-like domain superfamily||Sorting nexin-9, PX domain||Sorting nexin-like||SH3 domain||Sorting nexin 9 family||Sorting nexin-9||Sorting nexin-9, BAR domain||PX domain superfamily||SNX9, SH3 domain||AH/BAR domain superfamily	5.55166	1.46975	1.452	0.43219
hsa_circ_0002981	chr2	135748266	135761911	+	13645	520	ENSG00000144224;	exon:135748267-135748369,exon:135753539-135753567,exon:135754159-135754277,exon:135761818-135761911	5,6,4	248347422	UBXN4	Ubiquitin-like domain superfamily||Thioredoxin-like superfamily||UBX domain||-	2.03062	3.02337	-0.41932	0.83122
hsa_circ_0002985	chr20	21340720	21346550	+	5830	387	ENSG00000088930;	exon:21340721-21340852,exon:21346415-21346550	10,5,11,19,9	355528592824760	XRN2	Putative 5-3 exonuclease||5'-3' exoribonuclease||5'-3' exoribonuclease type 2	5.79767	11.353	-0.91568	0.40569
hsa_circ_0002987	chr6	158429735	158452268	+	22533	478	ENSG00000130338;	exon:158429736-158429897,exon:158452134-158452268	4	56	TULP4	WD40 repeat||WD40-repeat-containing domain||WD40-repeat-containing domain superfamily||Tumour necrosis factor-like domain superfamily||SOCS box domain||Tubby-like, C-terminal||-||Tubby, C-terminal||WD40/YVTN repeat-like-containing domain superfamily	0	0.979833	-2.1934	0.31616
hsa_circ_0002988	chr16	11120614	11126146	+	5532	525	ENSG00000038532;	exon:11120615-11120766	7,4	60,68	CLEC16A	CLEC16A/TT9, N-terminal||-||CLEC16A/TT9	0	3.36396	-3.4193	0.1106
hsa_circ_0002995	chrX	107088435	107088839	-	404	404	ENSG00000089682;	exon:107088436-107088839	4,3,7	60,16,28	RBM41	Nucleotide-binding alpha-beta plait domain superfamily||-||RNA-binding domain superfamily||RNA recognition motif domain	1.38914	3.01192	-0.775	0.69832
hsa_circ_0002998	chr11	85974707	86003451	-	28744	1137	ENSG00000073921;	exon:85974708-85974812,exon:86001035-86001158,exon:86003366-86003451	5,6	507568	PICALM	-||ENTH domain||AP180 N-terminal homology (ANTH) domain||ENTH/VHS||Phosphatidylinositol-binding clathrin assembly protein||Phosphoinositide-binding clathrin adaptor, domain 2	3.81593	0	3.7824	0.074538
hsa_circ_0002999	chr2	214752446	214797117	-	44671	1519	ENSG00000138376;	exon:214752447-214752555,exon:214792297-214792445,exon:214794730-214794799,exon:214797061-214797117	10,22,6,24,16,26	66,80,63,100,185,112	BARD1	BRCA1-associated RING domain protein 1||Ankyrin repeat-containing domain superfamily||BRCT domain||-||Zinc finger, RING-type||Zinc finger, RING/FYVE/PHD-type||Ankyrin repeat-containing domain||Ankyrin repeat||BRCT domain superfamily||Zinc finger, RING-type, conserved site	13.781	19.092	-0.45367	0.49575
hsa_circ_0003000	chr7	104188250	104204234	-	15984	612	ENSG00000164815;	exon:104188251-104188381,exon:104204142-104204234	15	37	ORC5	-||Origin recognition complex, subunit 5||P-loop containing nucleoside triphosphate hydrolase	6.09186	0	3.2104	NA
hsa_circ_0003004	chr6	157896826	157910025	+	13199	649	ENSG00000130340;	exon:157896827-157896998,exon:157909908-157910025	10,7,12,18,8,10	8.30599e+27	SNX9	Sorting nexin protein, WASP-binding domain||Phox homologous domain||SH3-like domain superfamily||Sorting nexin-9, PX domain||Sorting nexin-like||SH3 domain||Sorting nexin 9 family||Sorting nexin-9||Sorting nexin-9, BAR domain||PX domain superfamily||SNX9, SH3 domain||AH/BAR domain superfamily	10.6513	10.8546	-0.015617	0.98501
hsa_circ_0003008	chr1	201854594	201857194	+	2600	531	ENSG00000198700;	exon:201854595-201854714,exon:201857096-201857194	3	77	IPO9	Armadillo-type fold||Importin-beta, N-terminal domain||-	1.03975	0	2.3393	0.28524
hsa_circ_0003012	chr12	104909654	104928694	-	19040	830	ENSG00000136052;	exon:104909655-104909762	9	358	SLC41A2	SLC41 divalent cation transporters, integral membrane domain superfamily||-||SLC41 divalent cation transporters, integral membrane domain	3.12557	0	3.1938	0.14124
hsa_circ_0003018	chr10	84417770	84438707	+	20937	450	ENSG00000107771;	exon:84417771-84417861,exon:84438512-84438707	3,11	210310	CCSER2	Serine-rich coiled-coil domain-containing protein 2||-||Serine-rich coiled-coil domain-containing protein	5.0308	0	4.172	0.045384
hsa_circ_0003026	chr16	84740308	84745673	+	5365	1102	ENSG00000103194;	exon:84740309-84740369	8,3	157210	USP10	-||Ataxin-2, C-terminal||Ubiquitin specific protease, conserved site||Peptidase C19, ubiquitin carboxyl-terminal hydrolase||Papain-like cysteine peptidase superfamily||Ubiquitin specific protease domain	0	3.57764	-3.4836	0.10333
hsa_circ_0003028	chr14	65561336	65561766	+	430	430	ENSG00000033170;	exon:65561337-65561766	5,8,21,12	70,63,181,162	FUT8	-||Glycosyltransferase family 23 (GT23) domain||SH3 domain||Alpha-(1,6)-fucosyltransferase||Alpha-(1,6)-fucosyltransferase, SH3 domain||SH3-like domain superfamily	4.80329	10.5641	-0.92235	0.58827
hsa_circ_0003032	chr5	108946129	108959347	+	13218	420	ENSG00000151422;	exon:108946130-108946222,exon:108959225-108959347	8,4,4	127,91,84	FER	Tyrosine-protein kinase Fer||Fes/Fps/Fer, SH2 domain||SH2 domain||Tyrosine-protein kinase, Fes/Fps type||Protein kinase, ATP binding site||FCH domain||Tyrosine-protein kinase, active site||Tyrosine-protein kinase, catalytic domain||F-BAR domain||Tyrosine-protein kinase Fer, F-BAR domain||Protein kinase-like domain superfamily||AH/BAR domain superfamily||-||SH2 domain superfamily||Serine-threonine…	2.77829	2.11706	0.27899	0.88756
hsa_circ_0003045	chr14	91481575	91485730	-	4155	717	ENSG00000100796;	exon:91485632-91485730	3,6,4,4,16	245306155218310	PPP4R3A	Armadillo-type fold||PH-like domain superfamily||WH1/EVH1 domain||Armadillo-like helical||-||Domain of unknown function DUF625	3.29788	6.41892	-0.83928	0.57209
hsa_circ_0003047	chr7	131375423	131445903	+	70480	1427	ENSG00000128585;	exon:131375424-131375493,exon:131387120-131387262,exon:131445774-131445903	6,13	412561	MKLN1	Muskelin, N-terminal||Galactose oxidase/kelch, beta-propeller||LIS1 homology motif||Kelch repeat type 1||CTLH, C-terminal LisH motif||Kelch-type beta propeller||-||Galactose-binding-like domain superfamily	0	5.73954	-4.1836	0.043453
hsa_circ_0003054	chr22	45689711	45718493	+	28782	612	ENSG00000130638;	exon:45689712-45689903,exon:45700282-45700378,exon:45718413-45718493	16,25,17,14,16	291351259613763	ATXN10	Armadillo-type fold||Armadillo-like helical||Ataxin-10 domain	21.0721	8.68758	1.1961	0.27465
hsa_circ_0003062	chr15	99671322	99675458	+	4136	412	ENSG00000068305;	exon:99671323-99671454,exon:99674393-99674612,exon:99675399-99675458	9	488	MEF2A	Transcription factor, MADS-box superfamily||Holliday junction regulator protein family C-terminal||MADS MEF2-like||Transcription factor, MADS-box	0	2.55877	-2.8276	0.19521
hsa_circ_0003074	chr10	12081471	12091684	+	10213	1005	ENSG00000181192;	exon:12081472-12081627,exon:12091513-12091684	9,17	52,87	DHTKD1	2-oxoglutarate dehydrogenase E1 component||Dehydrogenase, E1 component||Multifunctional 2-oxoglutarate metabolism enzyme, C-terminal||Thiamin diphosphate-binding fold||Transketolase-like, pyrimidine-binding domain	0	7.89853	-4.7114	0.019072
hsa_circ_0003080	chr18	9583116	9595238	-	12122	951	ENSG00000154845;	intron:9583117-9583275,intron:9595037-9595238	5,4	353298	PPP4R1	-||Armadillo-like helical||HEAT repeat||Serine/threonine-protein phosphatase 4 regulatory subunit 1||Putative WW-binding domain and destruction box||HEAT, type 2||Armadillo-type fold	0	2.40137	-3.0562	0.15838
hsa_circ_0003090	chr19	43655438	43656640	-	1202	297	ENSG00000011422;	exon:43655439-43655573,exon:43656479-43656640	2,10,5	703691526883	PLAUR	Urokinase plasminogen activator surface receptor||-||CD59 antigen, conserved site||Ly-6 antigen/uPA receptor-like	0	4.74905	-4.1348	0.04504
hsa_circ_0003091	chr3	48535511	48536463	-	952	355	ENSG00000114268;	exon:48535512-48535658,exon:48536256-48536463	9,19,17,19	51376610311045	PFKFB4	Phosphoglycerate/bisphosphoglycerate mutase, active site||6-phosphofructo-2-kinase||P-loop containing nucleoside triphosphate hydrolase||-||Histidine phosphatase superfamily||Histidine phosphatase superfamily, clade-1||Fructose-2,6-bisphosphatase	3.11926	15.9586	-2.0576	0.14875
hsa_circ_0003112	chr4	1904215	1918623	+	14408	813	ENSG00000109685;	exon:1904216-1904378	5	91	NSD2	Post-SET domain||High mobility group box domain||SET domain||AWS domain||Zinc finger, RING/FYVE/PHD-type||Zinc finger, RING-type||Zinc finger, PHD-type||-||Zinc finger, PHD-finger||Zinc finger, PHD-type, conserved site||High mobility group box domain superfamily||Zinc finger, FYVE/PHD-type||PWWP domain	0	1.70295	-2.4772	0.25784
hsa_circ_0003124	chr9	6849506	6893232	+	43726	486	ENSG00000107077;	exon:6887960-6888063,exon:6893095-6893232	5,4,3,6	253426291446	KDM4C	Tudor domain||JmjC domain||Zinc finger, FYVE/PHD-type||Extended PHD (ePHD) domain||JmjN domain||-||Zinc finger, PHD-type||Zinc finger, RING/FYVE/PHD-type	3.41976	2.72761	0.256	0.8874
hsa_circ_0003130	chr6	169632946	169652008	-	19062	821	ENSG00000184465;	exon:169632947-169633068,exon:169634428-169634525,exon:169651930-169652008	6	14	WDR27	-||WD40-repeat-containing domain||WD40-repeat-containing domain superfamily||Quinoprotein alcohol dehydrogenase-like superfamily||WD40 repeat||WD40/YVTN repeat-like-containing domain superfamily	0	1.70585	-2.4864	0.25608
hsa_circ_0003141	chr9	33953284	33973237	-	19953	536	ENSG00000137073;	exon:33953285-33953474,exon:33960826-33960878,exon:33973183-33973237	3,11,7	67,72,44	UBAP2	Protein of unknown function DUF3697, ubiquitin-associated protein 2||UBA-like superfamily||-||Ubiquitin-associated domain	1.03975	4.84209	-1.6337	0.39276
hsa_circ_0003146	chr19	47725811	47726224	+	413	413	ENSG00000024422;	exon:47725812-47726224	2	36	EHD2	Dynamin-type guanine nucleotide-binding (G) domain||EF-hand domain pair||Dynamin superfamily||P-loop containing nucleoside triphosphate hydrolase||EF-hand domain||EH domain-containing protein 2||EF-Hand 1, calcium-binding site||EH domain||-||EH domain-containing protein, N-terminal	0	0.681178	-1.9418	0.37397
hsa_circ_0003149	chr2	159747804	159752571	+	4767	1269	ENSG00000136536;	exon:159752413-159752571	7,12	7461032	2021-03-07	-||Zinc finger, RING/FYVE/PHD-type||Zinc finger, RING-CH-type	0	5.79582	-4.2016	0.042346
hsa_circ_0003152	chr5	153997802	154034967	-	37165	1343	ENSG00000055147;	exon:153997803-153997875	11	156	FAM114A2	-||Protein of unknown function DUF719	0	3.12739	-3.0401	0.16213
hsa_circ_0003154	chr5	134741062	134744052	+	2990	527	ENSG00000164615;	exon:134743987-134744052	17,9,12,5,10	243296140153239	CAMLG	Calcium signal-modulating cyclophilin ligand	9.02311	7.95819	0.18197	0.87104
hsa_circ_0003164	chr14	88574692	88578140	+	3448	418	ENSG00000100722;	exon:88574693-88574853,exon:88575840-88575940	6	188	ZC3H14	Zinc finger, CCCH-type||-	0	2.04353	-2.6084	0.23324
hsa_circ_0003172	chr3	32483931	32491886	-	7955	442	ENSG00000091317;	exon:32491710-32491886	3	2081	CMTM6	Marvel domain	0	1.02177	-2.194	0.31604
hsa_circ_0003177	chr6	42603587	42606651	+	3064	333	ENSG00000024048;	exon:42605721-42605859,exon:42606589-42606651	12,5	275283	UBR2	Zinc finger, UBR-type||Adaptor protein ClpS, core||Winged helix DNA-binding domain superfamily||Ribosomal protein L7/L12, C-terminal/adaptor protein ClpS-like||E3 ubiquitin-protein ligase UBR1-like	4.16743	1.70295	0.74055	0.73255
hsa_circ_0003179	chr3	101671129	101672213	-	1084	468	ENSG00000066422;	exon:101671130-101671361,exon:101671978-101672213	11,17,28,20	331170244337	ZBTB11	-||SKP1/BTB/POZ domain superfamily||Zinc finger C2H2 superfamily||Zinc finger C2H2-type||BTB/POZ domain	3.81243	18.6498	-1.9662	0.19183
hsa_circ_0003183	chr8	60584207	60591969	+	7762	288	ENSG00000104388;	exon:60584208-60584290,exon:60591858-60591969	11	2200	RAB2A	Small GTP-binding protein domain||P-loop containing nucleoside triphosphate hydrolase||-||Small GTPase superfamily	3.82014	0	3.4492	0.10968
hsa_circ_0003184	chr22	41135812	41140257	+	4445	350	ENSG00000100393;	exon:41135813-41135906,exon:41137653-41137790,exon:41140140-41140257	5,5,3,14,7	184,269,102,98,168	EP300	Coactivator CBP, KIX domain superfamily||Zinc finger, TAZ-type||CBP/p300-type histone acetyltransferase domain||Zinc finger, ZZ-type||Bromodomain-like superfamily||Histone acetyltransferase Rtt109/CBP||Coactivator CBP, KIX domain||CREB-binding protein/p300, atypical RING domain||Bromodomain||TAZ domain superfamily||Nuclear receptor coactivator, CREB-bp-like, interlocking domain superfamily||Nucle…	3.46935	6.71679	-0.82621	0.56812
hsa_circ_0003192	chr2	127763061	127771004	-	7943	747	ENSG00000136709;	exon:127763062-127763159,exon:127764828-127764979	2,11	76121	WDR33	WD40-repeat-containing domain||WD40-repeat-containing domain superfamily||-||WD40 repeat||WD40/YVTN repeat-like-containing domain superfamily	0	3.37572	-3.4179	0.11089
hsa_circ_0003206	chr11	74810183	74817714	+	7531	266	ENSG00000166439;	exon:74810184-74810330,exon:74817596-74817714	2	148	RNF169	Zinc finger, RING-type, conserved site||Zinc finger, RING-type||Zinc finger, RING/FYVE/PHD-type||-	0.693168	0	2.1048	0.33546
hsa_circ_0003214	chr8	97805352	97825153	+	19801	504	ENSG00000104341;	exon:97805353-97805464	4	475	LAPTM4B	Lysosomal-associated transmembrane protein 4B||Lysosomal-associated transmembrane protein 4/5	0	1.36236	-2.355	0.28211
hsa_circ_0003223	chr15	59256283	59272449	-	16166	329	ENSG00000157483;	exon:59256284-59256378,exon:59261420-59261509,exon:59272306-59272449	7	1017	MYO1E	P-loop containing nucleoside triphosphate hydrolase||Myosin head, motor domain||Class I myosin tail homology domain||Class I myosin, motor domain||-||SH3 domain||Unconventional myosin-Ie/If, SH3 domain||Kinesin motor domain superfamily||SH3-like domain superfamily||IQ motif, EF-hand binding site	2.431	0	2.9215	0.18064
hsa_circ_0003239	chr17	4282797	4296814	-	14017	401	ENSG00000132388;	exon:4282798-4282921,exon:4289230-4289408,exon:4296717-4296814	28,3,12,7,13,16	1.69246e+17	UBE2G1	-||Ubiquitin-conjugating enzyme, active site||Ubiquitin-conjugating enzyme/RWD-like||Ubiquitin-conjugating enzyme E2	16.5723	9.99946	0.68603	0.40491
hsa_circ_0003250	chr9	122280442	122291840	+	11398	367	ENSG00000148187;	exon:122280443-122280598,exon:122291749-122291840	9,13,8,7	25,27,21,30	MRRF	Ribosome recycling factor domain||Ribosome recycling factor||RRF superfamily||-	8.16071	4.43942	0.77065	0.59696
hsa_circ_0003253	chr19	17276494	17276909	+	415	217	ENSG00000269307;ENSG00000105393;	exon:17276495-17276909	7,11,6	409314482	AC010463.1;BABAM1	-	6.24343	1.46975	1.6062	0.37544
hsa_circ_0003263	chr2	55558774	55573777	-	15003	848	ENSG00000275052;	exon:55573619-55573777	6,8	353229	PPP4R3B	Domain of unknown function DUF625||PH-like domain superfamily||Armadillo-type fold	2.0795	2.27446	-0.082075	0.96853
hsa_circ_0003267	chr6	83398366	83407901	-	9535	284	ENSG00000065833;	exon:83398367-83398516,exon:83407768-83407901	12,6,9,33,41	42149118145458	ME1	NAD(P)-binding domain superfamily||Malic enzyme, NAD-binding||Malic enzyme, N-terminal domain||Malic enzyme, N-terminal domain superfamily||Malic enzyme, conserved site||Malic oxidoreductase	6.95299	22.4908	-1.5817	0.16661
hsa_circ_0003270	chr9	125337017	125337591	+	574	449	ENSG00000165219;	exon:125337018-125337095,exon:125337221-125337591	7,2,19,15,11,28	1.05171e+17	GAPVD1	Ras GTPase-activating domain||-||Rho GTPase activation protein||VPS9 domain superfamily||VPS9 domain	10.1225	15.0951	-0.55512	0.50322
hsa_circ_0003273	chr2	229858771	229880128	-	21357	950	ENSG00000153827;	exon:229860406-229860531,exon:229879982-229880128	11,41,17,7,19,22	8.62513e+16	TRIP12	WWE domain, subgroup||HECT domain||Armadillo-like helical||-||WWE domain||WWE domain superfamily||Armadillo-type fold||HECT, E3 ligase catalytic domain	24.598	13.1751	0.87495	0.17021
hsa_circ_0003276	chr1	40406735	40409835	+	3100	299	ENSG00000084070;	exon:40406736-40406869,exon:40408653-40408738,exon:40409757-40409835	6	6528	SMAP2	Arf GTPase activating protein||ARFGAP/RecO-like zinc finger||ArfGAP domain superfamily	0	1.70585	-2.4864	0.25608
hsa_circ_0003288	chr2	32478634	32493667	+	15032	1400	ENSG00000115760;	exon:32478635-32478818,exon:32491425-32491558,exon:32493540-32493667	6,7,13	719531721	BIRC6	Ubiquitin-conjugating enzyme/RWD-like||Ubiquitin-conjugating enzyme E2||-||Baculoviral IAP repeat-containing protein 6||BIR repeat	2.0795	5.56858	-1.0955	0.54809
hsa_circ_0003295	chr9	20819795	20823115	+	3320	465	ENSG00000188352;	exon:20819796-20819900,exon:20820324-20820425,exon:20820941-20821071,exon:20822989-20823115	26,24,17,21,43,45	2.14213e+17	FOCAD	-||Domain of unknown function DUF3730||Focadhesin||Armadillo-type fold	24.786	30.4007	-0.30258	0.51975
hsa_circ_0003298	chr20	21365420	21368590	+	3170	329	ENSG00000088930;	exon:21365421-21365489,exon:21365573-21365704,exon:21368463-21368590	20,19,12,35,31	1.06095e+18	XRN2	Putative 5-3 exonuclease||5'-3' exoribonuclease||5'-3' exoribonuclease type 2	13.5308	21.6316	-0.62234	0.59051
hsa_circ_0003302	chr11	121045673	121060085	+	14412	973	ENSG00000154114;ENSG00000285509;	exon:121045674-121045823,exon:121047528-121047667,exon:121059969-121060085	21,10,2,16,7,21	16,25,12,8,20,13	TBCEL;AP000646.1	-	12.6946	12.5837	0.0022673	0.99789
hsa_circ_0003304	chr8	102838743	102843747	-	5004	544	ENSG00000155096;	exon:102838744-102838916	11	603	AZIN1	Ornithine decarboxylase||Alanine racemase/group IV decarboxylase, C-terminal||PLP-binding barrel||Antizyme inhibitor 1||Orn/DAP/Arg decarboxylase 2, N-terminal||Orn/DAP/Arg decarboxylase 2, conserved site||-||Ornithine/DAP/Arg decarboxylase||Orn/DAP/Arg decarboxylase 2, C-terminal	0	2.69454	-2.8881	0.18542
hsa_circ_0003307	chr11	755878	760253	+	4375	364	ENSG00000177156;	exon:755879-756002,exon:760122-760253	6	1817	TALDO1	Transaldolase, active site||Transaldolase/Fructose-6-phosphate aldolase||-||Aldolase-type TIM barrel||Transaldolase type 1	0	1.70585	-2.4864	0.25608
hsa_circ_0003308	chr10	67966682	67992682	-	26000	857	ENSG00000148634;	exon:67990904-67991015,exon:67991140-67991199,exon:67992199-67992323,exon:67992606-67992682	7	743	HERC4	HECT domain||-||Regulator of chromosome condensation 1/beta-lactamase-inhibitor protein II||HECT, E3 ligase catalytic domain||Regulator of chromosome condensation, RCC1	0	1.71471	-2.4948	0.25447
hsa_circ_0003312	chr19	45025328	45028992	+	3664	329	ENSG00000104856;	exon:45025329-45025420,exon:45025606-45025737,exon:45028888-45028992	4	447	RELB	NF-kappa-B/Dorsal||IPT domain||Rel homology dimerisation domain||NFkappaB IPT domain||p53-like transcription factor, DNA-binding||RelB leucine zipper||Rel homology domain (RHD), DNA-binding domain||Rel homology domain (RHD), DNA-binding domain superfamily||Immunoglobulin-like fold||-||RelB transactivation domain||Rel homology domain, conserved site||Immunoglobulin E-set||Transcription factor RelB	0	1.13723	-2.2663	0.30053
hsa_circ_0003322	chr20	35858301	35871829	+	13528	942	ENSG00000025293;	exon:35858302-35858381	8,3,6,10	215344451379	PHF20	PHD finger protein 20||Zinc finger C2H2-type||Zinc finger, PHD-type||-||Zinc finger, RING/FYVE/PHD-type||Domain of unknown function DUF3776||Tudor domain||Zinc finger, PHD-type, conserved site||Zinc finger, FYVE/PHD-type	2.77267	5.1772	-0.73148	0.66564
hsa_circ_0003327	chr7	102465816	102466270	+	454	352	ENSG00000161036;	exon:102466154-102466270	5	265	LRWD1	Leucine-rich repeat||Leucine-rich repeat, typical subtype||Leucine-rich repeat domain superfamily||WD40-repeat-containing domain superfamily||WD40-repeat-containing domain||WD40 repeat||WD40 repeat, conserved site||WD40/YVTN repeat-like-containing domain superfamily||-||Leucine rich repeat 4	0	1.70295	-2.4772	0.25784
hsa_circ_0003338	chr3	31576395	31600459	+	24064	563	ENSG00000163527;	exon:31576396-31576504,exon:31579809-31580096,exon:31596798-31596863,exon:31600360-31600459	21,12,9,13,18	1.07814e+18	STT3B	Oligosaccharyl transferase, STT3 subunit	12.6876	11.1706	0.16211	0.89147
hsa_circ_0003342	chr21	44077692	44080127	+	2435	346	ENSG00000160218;	exon:44077693-44077784	5,5	179143	TRAPPC10	-||TRAPP II complex, TRAPPC10	1.73643	1.70295	0.031377	0.98817
hsa_circ_0003349	chr16	15879803	15884205	-	4402	283	ENSG00000133393;	exon:15879804-15879888,exon:15884008-15884205	9	141	FOPNL	FGFR1 oncogene partner (FOP), N-terminal dimerisation domain||-||LIS1 homology motif	3.12557	0	3.1938	0.14124
hsa_circ_0003351	chr10	5785851	5800705	-	14854	542	ENSG00000057608;	exon:5785852-5786050,exon:5800598-5800705	18,18,5	352751175362	GDI2	GDP dissociation inhibitor||FAD/NAD(P)-binding domain superfamily||Rab GDI protein	6.23851	6.34233	-0.01499	0.99429
hsa_circ_0003365	chr3	141501948	141529802	+	27854	10531	ENSG00000155903;	intron:141501949-141502096,intron:141529708-141529802	3	53	RASA2	RASA2, PH domain||PH-like domain superfamily||C2 domain||Zinc finger, Btk motif||Ras GTPase-activating domain||Ras GTPase-activating proteins||Rho GTPase activation protein||Ras GTPase-activating protein, conserved site||Pleckstrin homology domain||-||C2 domain superfamily	0	0.734875	-2.026	0.35392
hsa_circ_0003390	chr4	127669035	127687867	+	18832	477	ENSG00000164066;	exon:127669036-127669154	4	10	INTU	Protein inturned||-||PDZ domain||PDZ superfamily	0	1.13723	-2.2663	0.30053
hsa_circ_0003399	chr8	70583163	70594590	-	11427	566	ENSG00000067167;	exon:70587106-70587176,exon:70594506-70594590	6	1223	TRAM1	Translocation associated membrane protein||TRAM1-like protein||TRAM/LAG1/CLN8 homology domain||Sphingosine N-acyltransferase Lag1/Lac1-like	0	1.70585	-2.4864	0.25608
hsa_circ_0003400	chr3	3156218	3174261	-	18043	576	ENSG00000113851;	exon:3156219-3156281,exon:3174059-3174261	5,8,18	124143242	CRBN	Lon, substrate-binding domain||Yippee/Mis18/Cereblon||CULT domain||-||PUA-like superfamily	0	8.38666	-5.0605	0.0092742
hsa_circ_0003401	chr13	45516142	45519094	+	2952	345	ENSG00000136152;	exon:45516143-45516263,exon:45518762-45518850,exon:45518960-45519094	4,6,4,8	459676592771	COG3	-||Conserved oligomeric Golgi complex, subunit 3	3.704	3.0969	0.19486	0.91187
hsa_circ_0003408	chr13	23353784	23371165	-	17381	2014	ENSG00000151835;	exon:23353785-23353876,exon:23368402-23368487,exon:23371078-23371165	9	91	SACS	HEPN domain||Histidine kinase/HSP90-like ATPase superfamily||Chaperone J-domain superfamily||Ubiquitin-like domain superfamily||Ubiquitin domain||DnaJ domain	0	2.55877	-2.8276	0.19521
hsa_circ_0003410	chr9	33996222	34017189	-	20967	329	ENSG00000137073;	exon:33996223-33996333,exon:33998787-33998864,exon:34017050-34017189	3,5,3,8	34,50,70,77	UBAP2	Protein of unknown function DUF3697, ubiquitin-associated protein 2||UBA-like superfamily||-||Ubiquitin-associated domain	1.03975	4.51554	-1.6244	0.37352
hsa_circ_0003423	chr18	58934432	58953799	+	19367	804	ENSG00000074657;	exon:58934433-58934614	28,27,4,26,36,33	29,57,54,22,50,54	ZNF532	Zinc finger C2H2-type||Zinc finger C2H2 superfamily||-	22.1345	27.174	-0.29212	0.68756
hsa_circ_0003426	chr20	33619516	33623296	+	3780	272	ENSG00000078699;	exon:33619517-33619606,exon:33623115-33623296	4	88	CBFA2T2	TAFH/NHR1 domain superfamily||NHR2-like||TAFH/NHR1||CBFA2T family||Zinc finger, MYND-type||Myeloid transforming gene-related protein-1 (MTGR1)	0	1.36236	-2.355	0.28211
hsa_circ_0003428	chr18	54277702	54287411	+	9709	792	ENSG00000101751;	exon:54277703-54277855,exon:54287281-54287411	7,2,9	24,43,60	POLI	UmuC domain||-||DNA polymerase, Y-family, little finger domain||DNA polymerase, Y-family, little finger domain superfamily||DNA polymerase eta/kappa/iota/IV	0	5.15736	-4.2566	0.037761
hsa_circ_0003429	chr11	70354300	70362488	+	8188	702	ENSG00000131626;	exon:70354301-70354452,exon:70362288-70362488	9	259	PPFIA1	Liprin-alpha, SAM domain repeat 1||Liprin-alpha, SAM domain repeat 3||Sterile alpha motif domain||Liprin-alpha, SAM domain repeat 2||-||LAR-interacting protein, Liprin||Sterile alpha motif/pointed domain superfamily||Liprin-alpha-1	3.65512	0	3.3777	0.118
hsa_circ_0003433	chr12	45331294	45357424	+	26130	848	ENSG00000177119;	exon:45331295-45331423,exon:45357290-45357424	12,7,3	775879917	ANO6	Anoctamin, dimerisation domain||Anoctamin-6||Anoctamin||-	6.59352	1.02177	2.1143	0.2454
hsa_circ_0003434	chr17	45475099	45478147	-	3048	3048	ENSG00000225190;	exon:45477900-45478147	7	162	PLEKHM1	Putative zinc-RING and/or ribbon||RUN domain superfamily||-||Protein kinase C-like, phorbol ester/diacylglycerol-binding domain||RUN domain||PH-like domain superfamily||Pleckstrin homology domain	0	2.38412	-2.748	0.20856
hsa_circ_0003441	chr13	60439687	60467379	+	27692	454	ENSG00000083544;	exon:60439688-60439772,exon:60444683-60444748,exon:60460380-60460540,exon:60467238-60467379	7,17,16,10,13,33	38,65,86,89,98,86	TDRD3	Tudor domain||UBA-like superfamily||RecQ mediated genome instability protein, DUF1767||Ubiquitin-associated domain||RecQ mediated genome instability protein, N-terminal||-	14.2921	15.1855	-0.089903	0.8971
hsa_circ_0003448	chr14	73892026	73909430	+	17404	1203	ENSG00000119725;ENSG00000258653;	exon:73909341-73909430	4,5	220477	ZNF410;AC005520.1	-	0	2.58715	-3.1256	0.1484
hsa_circ_0003456	chr20	62139074	62140944	-	1870	375	ENSG00000101182;	exon:62139075-62139197	5	1991	PSMA7	Proteasome alpha-subunit, N-terminal domain||Proteasome subunit alpha 7||Nucleophile aminohydrolases, N-terminal||Proteasome alpha-type subunit||Proteasome, subunit alpha/beta	1.73643	0	2.6158	0.23207
hsa_circ_0003458	chr9	112250928	112297916	-	46988	853	ENSG00000119314;	exon:112250929-112251103,exon:112297841-112297916	6,12,18,23,12	759699521715917	PTBP3	-||ROD1, RNA recognition motif 1||Polypyrimidine tract-binding protein1/2/3, RNA recognition motif 2||RNA recognition motif domain||Nucleotide-binding alpha-beta plait domain superfamily||HnRNP-L/PTB||ROD1, RNA recognition motif 4||RNA-binding domain superfamily	6.24272	15.6092	-1.2374	0.19021
hsa_circ_0003472	chr12	120782654	120784593	-	1939	312	ENSG00000157837;	exon:120782655-120782767,exon:120783674-120783752,exon:120784474-120784593	3,10,5,7	123,49,52,80	SPPL3	Presenilin/signal peptide peptidase||Peptidase A22B, signal peptide peptidase	1.03975	6.54214	-2.1351	0.20837
hsa_circ_0003476	chr21	44079563	44080127	+	564	254	ENSG00000160218;	exon:44080015-44080127	8	161	TRAPPC10	-||TRAPP II complex, TRAPPC10	0	2.27446	-2.7156	0.21415
hsa_circ_0003497	chr2	63433744	63439871	-	6127	441	ENSG00000143951;	exon:63433745-63433936,exon:63437421-63437554,exon:63439757-63439871	7,4,13	68,69,169	WDPCP	WD repeat-containing and planar cell polarity effector protein Fritz||WD40/YVTN repeat-like-containing domain superfamily||-||WD40-repeat-containing domain superfamily	2.431	4.54681	-0.68519	0.71336
hsa_circ_0003500	chr9	112268048	112297916	-	29868	402	ENSG00000119314;	exon:112268049-112268195	11,12,16,15,17,20	5.79947e+18	PTBP3	-||ROD1, RNA recognition motif 1||Polypyrimidine tract-binding protein1/2/3, RNA recognition motif 2||RNA recognition motif domain||Nucleotide-binding alpha-beta plait domain superfamily||HnRNP-L/PTB||ROD1, RNA recognition motif 4||RNA-binding domain superfamily	14.1801	14.8412	-0.062587	0.92349
hsa_circ_0003501	chr15	50300788	50309798	-	9010	733	ENSG00000104064;	exon:50300789-50300902,exon:50309211-50309268,exon:50309691-50309798	12,4,9	247324394	GABPB1	-||Ankyrin repeat||Ankyrin repeat-containing domain superfamily||Ankyrin repeat-containing domain	4.16743	3.92113	0.063183	0.97538
hsa_circ_0003502	chr3	149846010	149912083	+	66073	622	ENSG00000082996;	exon:149846011-149846140,exon:149911978-149912083	5,19,30,20,22,24	1.05716e+23	RNF13	PA domain||Zinc finger, RING-type||Zinc finger, RING/FYVE/PHD-type||-	19.0266	18.9456	0.017686	0.97744
hsa_circ_0003507	chr17	36509061	36511455	-	2394	337	ENSG00000278259;	exon:36509062-36509135,exon:36511359-36511455	7,10	184331	MYO19	Class XIX myosin, motor domain||Myosin head, motor domain||P-loop containing nucleoside triphosphate hydrolase||-||IQ motif, EF-hand binding site||Kinesin motor domain superfamily	0	5.2272	-4.0407	0.052824
hsa_circ_0003513	chr1	93894613	93901669	-	7056	463	ENSG00000023909;	exon:93894614-93894728,exon:93897839-93897898,exon:93901585-93901669	6,5,5,5	379249363387	GCLM	NADP-dependent oxidoreductase domain||Glutamate--cysteine ligase regulatory subunit||NADP-dependent oxidoreductase domain superfamily	2.0795	4.34928	-0.83436	0.63797
hsa_circ_0003520	chr16	47109482	47132025	-	22543	849	ENSG00000171208;	exon:47131969-47132025	9,2,16,6	214181788658	NETO2	Low-density lipoprotein (LDL) receptor class A, conserved site||LDL receptor-like superfamily||CUB domain||Neuropilin and tolloid-like protein 2||Low-density lipoprotein (LDL) receptor class A repeat||Spermadhesin, CUB domain superfamily	4.34829	6.91917	-0.57159	0.71552
hsa_circ_0003526	chr15	64974601	64983593	-	8992	476	ENSG00000090487;	exon:64974602-64974747,exon:64980864-64981025,exon:64983507-64983593	14,8,9,33,26,9	1.53219e+23	SPG21	Maspardin||Alpha/beta hydrolase fold-1||-||Alpha/Beta hydrolase fold	11.5833	20.8361	-0.82026	0.25061
hsa_circ_0003541	chr11	110136662	110159490	+	22828	1127	ENSG00000149289;	exon:110159256-110159490	5	558	ZC3H12C	Zinc finger, CCCH-type||Ribonuclease Zc3h12a-like, NYN domain	0	1.70295	-2.4772	0.25784
hsa_circ_0003546	chr11	9193493	9207632	-	14139	1028	ENSG00000184014;	exon:9193494-9193681,exon:9207561-9207632	10	113	DENND5A	uDENN domain||cDENN domain||RUN domain superfamily||RUN domain||Tripartite DENN domain||-||PLAT/LH2 domain superfamily||dDENN domain||PLAT/LH2 domain	0	2.84308	-2.9357	0.17791
hsa_circ_0003548	chr5	40764513	40771863	-	7350	1072	ENSG00000132356;	exon:40764514-40764640,exon:40771719-40771863	3	307	PRKAA1	Protein kinase-like domain superfamily||Protein kinase, ATP binding site||AMPK, C-terminal adenylate sensor domain||Protein kinase domain||KA1 domain/Ssp2, C-terminal||5'-AMP-activated protein kinase alpha 1 catalytic subunit, C-terminal||Serine/threonine-protein kinase, active site	0	0.852924	-2.1068	0.33531
hsa_circ_0003549	chr4	82871943	82875822	-	3879	380	ENSG00000138674;	exon:82871944-82872086,exon:82874611-82874751,exon:82875727-82875822	16,14,16,28,51,37	1.42017e+23	SEC31A	WD40/YVTN repeat-like-containing domain superfamily||Ancestral coatomer element 1, Sec16/Sec31||WD40 repeat||-||WD40-repeat-containing domain||WD40-repeat-containing domain superfamily	16.9053	33.0997	-0.96064	0.051724
hsa_circ_0003551	chr7	131373709	131399433	+	25724	2319	ENSG00000128585;	intron:131373710-131373746,intron:131375424-131375493,intron:131387120-131387262,intron:131399241-131399433	6,19,12,16,17	324463478575775	MKLN1	Muskelin, N-terminal||Galactose oxidase/kelch, beta-propeller||LIS1 homology motif||Kelch repeat type 1||CTLH, C-terminal LisH motif||Kelch-type beta propeller||-||Galactose-binding-like domain superfamily	9.02184	12.8003	-0.47642	0.62368
hsa_circ_0003561	chr5	95763507	95788858	+	25351	672	ENSG00000164292;	exon:95763508-95763620,exon:95783797-95783963,exon:95788762-95788858	9	839	RHOBTB3	-||SKP1/BTB/POZ domain superfamily||P-loop containing nucleoside triphosphate hydrolase||BTB/POZ domain||Rho-related BTB domain-containing protein 3||Small GTPase superfamily	0	2.20462	-2.6957	0.2176
hsa_circ_0003571	chr5	73058432	73077493	+	19061	594	ENSG00000157107;	exon:73058433-73058524,exon:73077338-73077493	10,8	76104	FCHO2	F-BAR domain||Mu homology domain||Muniscin C-terminal||FCH domain||AH/BAR domain superfamily||F-BAR domain only protein 2	0	5.68035	-4.168	0.044392
hsa_circ_0003572	chr1	176081151	176136547	-	55396	446	ENSG00000143207;	exon:176081152-176081287,exon:176085776-176085890,exon:176136488-176136547	5,17,5	571664728	COP1	WD40-repeat-containing domain superfamily||WD40-repeat-containing domain||Zinc finger, RING-type, conserved site||WD40 repeat||-||Zinc finger, RING-type||Zinc finger, RING/FYVE/PHD-type||WD40 repeat, conserved site||WD40/YVTN repeat-like-containing domain superfamily	0	7.76097	-4.9108	0.012523
hsa_circ_0003585	chr2	233256101	233265143	+	9042	526	ENSG00000085978;	exon:233256102-233256195,exon:233263130-233263235	5	145	ATG16L1	Autophagy-related protein 16||-||WD40/YVTN repeat-like-containing domain superfamily||WD40 repeat, conserved site||G-protein beta WD-40 repeat||WD40 repeat||WD40-repeat-containing domain superfamily||WD40-repeat-containing domain	2.03062	0	2.7402	0.21022
hsa_circ_0003591	chr2	224535527	224567111	-	31584	9567	ENSG00000036257;	intron:224535528-224535641,intron:224556295-224556389	3,9	169218	CUL3	Cullin repeat-like-containing domain superfamily||-||Cullin, conserved site||Winged helix-like DNA-binding domain superfamily||Winged helix DNA-binding domain superfamily||Cullin homology domain||Cullin protein, neddylation domain||Cullin homology domain superfamily||Cullin, N-terminal	0	3.05755	-3.3167	0.12303
hsa_circ_0003597	chr9	112403994	112418958	+	14964	581	ENSG00000119471;	exon:112418860-112418958	4	164	HSDL2	SCP2 sterol-binding domain||NAD(P)-binding domain superfamily||Short-chain dehydrogenase/reductase SDR||SCP2 sterol-binding domain superfamily||Short-chain dehydrogenase/reductase, conserved site	0	0.979833	-2.1934	0.31616
hsa_circ_0003602	chr3	47661293	47678311	-	17018	863	ENSG00000173473;	exon:47678198-47678311	4,8	89127	SMARCC1	SWIRM domain||-||Winged helix-like DNA-binding domain superfamily||Homeobox-like domain superfamily||Chromo/chromo shadow domain||SANT/Myb domain||SMARCC, SWIRM-associated domain||SANT domain||SMARCC, C-terminal||SWI/SNF complex subunit SMARCC1||SMARCC, N-terminal||BRCT domain superfamily	0	3.63682	-3.5188	0.099395
hsa_circ_0003605	chr10	79201583	79216274	+	14691	329	ENSG00000108175;	exon:79201584-79201692,exon:79208336-79208449,exon:79216169-79216274	7	86	ZMIZ1	-||Zinc finger, RING/FYVE/PHD-type||Zinc finger, MIZ-type	0	1.71471	-2.4948	0.25447
hsa_circ_0003611	chr9	110941420	110973558	-	32138	974	ENSG00000198121;	exon:110972073-110972220,exon:110973481-110973558	6,18,5,8	156,112,174,95	LPAR1	Lysophosphatidic acid receptor EDG-2||Lysophosphatidic acid receptor||GPCR, rhodopsin-like, 7TM||G protein-coupled receptor, rhodopsin-like	2.08371	9.51181	-1.8771	0.20744
hsa_circ_0003618	chr22	28296197	28297852	-	1655	404	ENSG00000100154;	exon:28296198-28296328	11,11,5,3	29,85,68,46	TTC28	Tetratricopeptide-like helical domain superfamily||Tetratricopeptide repeat-containing domain||Tetratricopeptide repeat||-||CHAT domain	7.63257	2.15641	1.5278	0.33853
hsa_circ_0003622	chr1	51745535	51765981	+	20446	620	ENSG00000117859;	exon:51765822-51765981	5	475	OSBPL9	Oxysterol-binding protein||Oxysterol-binding protein superfamily||PH-like domain superfamily||Oxysterol-binding protein, conserved site||Pleckstrin homology domain||-	2.03062	0	2.7402	0.21022
hsa_circ_0003623	chr8	96537299	96538893	+	1594	1594	ENSG00000169439;	intron:96537300-96537425,intron:96538696-96538893	17,10,10,11	55,50,111,131	SDC2	Syndecan-2||Syndecan, conserved site||Neurexin/syndecan/glycophorin C||Syndecan||Syndecan/Neurexin domain	10.377	6.10043	0.62392	0.7135
hsa_circ_0003631	chr4	183183402	183193708	+	10306	10306	ENSG00000151718;	intron:183193599-183193708	21,3,15	1,6,21	WWC2	WW domain superfamily||C2 domain superfamily||WWC, C2 domain||-||WW domain	9.56836	5.10884	0.56226	0.79132
hsa_circ_0003632	chr1	52493610	52509712	-	16102	436	ENSG00000134744;	exon:52493611-52493662,exon:52495427-52495515,exon:52497006-52497183,exon:52509596-52509712	25,10,20,13,15,37	65,69,101,48,81,124	TUT4	PAP/25A-associated||-||Zinc finger, CCHC-type superfamily||Zinc finger, CCHC-type||Polymerase, nucleotidyl transferase domain	20.5576	17.7557	0.19049	0.75698
hsa_circ_0003633	chr3	134175608	134195182	-	19574	796	ENSG00000163785;	exon:134175609-134175768	3,4,4	192184285	RYK	-||WIF domain||WIF domain superfamily||Protein kinase-like domain superfamily||Protein kinase domain||Serine-threonine/tyrosine-protein kinase, catalytic domain||Tyrosine-protein kinase, active site	1.03975	2.11706	-0.68476	0.73931
hsa_circ_0003641	chr11	108227594	108235834	+	8240	526	ENSG00000149311;	exon:108227595-108227696,exon:108227776-108227888,exon:108229178-108229323,exon:108235670-108235834	7,8	217199	ATM	PIK-related kinase, FAT||Phosphatidylinositol 3-/4-kinase, catalytic domain||Telomere-length maintenance and DNA damage repair||PIK-related kinase||-||FATC domain||Phosphatidylinositol 3/4-kinase, conserved site||Serine/threonine-protein kinase ATM||Armadillo-type fold||Protein kinase-like domain superfamily||Phosphatidylinositol 3-/4-kinase, catalytic domain superfamily	2.42609	2.72471	-0.089127	0.9672
hsa_circ_0003644	chr1	171523220	171527844	+	4624	421	ENSG00000117523;	exon:171523221-171523354,exon:171523435-171523522,exon:171527791-171527844	26,15,18,35,18,20	2.7842e+17	PRRC2C	Protein PRRC2||BAT2, N-terminal	22.007	21.9373	0.011008	0.98458
hsa_circ_0003652	chr18	9208656	9221999	+	13343	639	ENSG00000101745;	exon:9208657-9208803	18,6,9,8,5,7	1.44212e+17	ANKRD12	-||Ankyrin repeat-containing domain superfamily||Ankyrin repeat||Ankyrin repeat-containing domain	12.5132	5.86096	1.0424	0.26664
hsa_circ_0003670	chr14	75100991	75103997	-	3006	427	ENSG00000119638;	exon:75103842-75103997	7	32	NEK9	-||Serine/threonine-protein kinase, active site||Protein kinase-like domain superfamily||Regulator of chromosome condensation, RCC1||Protein kinase domain||Regulator of chromosome condensation 1/beta-lactamase-inhibitor protein II	0	1.71471	-2.4948	0.25447
hsa_circ_0003672	chr16	23102318	23120246	-	17928	12664	ENSG00000103404;	intron:23102319-23102463,intron:23115764-23115828,intron:23120180-23120246	17,12,15,13,8,12	103,126,206,91,77,123	USP31	-||Ubiquitin specific protease domain||Papain-like cysteine peptidase superfamily||Ubiquitin specific protease, conserved site||Peptidase C19, ubiquitin carboxyl-terminal hydrolase	16.2703	9.64162	0.73882	0.30558
hsa_circ_0003691	chr8	130358016	130401970	-	43954	315	ENSG00000153317;	exon:130358017-130358143,exon:130361670-130361771,exon:130401885-130401970	9,6,9,30,18,14	7.30106e+19	ASAP1	Arf GTPase activating protein||AH/BAR domain superfamily||Ankyrin repeat||Ankyrin repeat-containing domain||ASAP1, SH3 domain||ASAP1, BAR domain||PH-like domain superfamily||ARFGAP/RecO-like zinc finger||ArfGAP domain superfamily||ASAP, PH domain||Ankyrin repeat-containing domain superfamily||SH3-like domain superfamily||Pleckstrin homology domain||SH3 domain||-	8.85809	18.7646	-1.0455	0.15505
hsa_circ_0003692	chr3	172251259	172310881	+	59622	746	ENSG00000075420;	exon:172251260-172251541,exon:172307363-172307501,exon:172310828-172310881	11,3,16	263136151	FNDC3B	Immunoglobulin-like fold||-||Fibronectin type III||Fibronectin type III superfamily	3.81243	4.9411	-0.25105	0.9029
hsa_circ_0003694	chr18	47865058	47870564	-	5506	494	ENSG00000175387;	exon:47865059-47865133,exon:47868323-47868457,exon:47869243-47869436,exon:47870475-47870564	8,10,17,8	6475567481069	SMAD2	Dwarfin||SMAD-like domain superfamily||SMAD/FHA domain superfamily||MAD homology, MH1||MAD homology 1, Dwarfin-type||SMAD domain, Dwarfin-type||SMAD MH1 domain superfamily	2.77829	10.1988	-1.6448	0.23943
hsa_circ_0003696	chr5	170892386	170924550	+	32164	1212	ENSG00000204764;	exon:170892387-170892553,exon:170896050-170896115	5,4	13,37	RANBP17	Armadillo-type fold||Importin-beta, N-terminal domain||-||Armadillo-like helical	1.73292	0.979833	0.49179	0.818
hsa_circ_0003703	chr3	11358417	11362928	+	4511	515	ENSG00000197548;	exon:11362813-11362928	4	830	ATG7	Ubiquitin-like modifier-activating enzyme Atg7, N-terminal||THIF-type NAD/FAD binding fold||Ubiquitin-like modifier-activating enzyme Atg7||Ubiquitin-activating enzyme||-	0	0.979833	-2.1934	0.31616
hsa_circ_0003713	chr15	58912562	58913696	-	1134	246	ENSG00000137776;	exon:58913499-58913696	8,2,4	55,52,76	SLTM	SAP domain superfamily||Nucleotide-binding alpha-beta plait domain superfamily||SAP domain||SAFB-like transcription modulator||-||RNA-binding domain superfamily||RNA recognition motif domain	2.77829	1.66101	0.52307	0.7939
hsa_circ_0003715	chr9	83677726	83686155	-	8429	925	ENSG00000135018;	exon:83677727-83677961,exon:83686004-83686155	3,15,15,17,17	1.28817e+19	UBQLN1	Ubiquitin domain||Ubiquitin-like domain superfamily||Heat shock chaperonin-binding||UBA-like superfamily||Ubiquilin||Ubiquilin-1||Ubiquitin-associated domain	11.6264	9.9543	0.20879	0.87066
hsa_circ_0003716	chr4	82874610	82881940	-	7330	643	ENSG00000138674;	exon:82874611-82874751,exon:82880799-82880922,exon:82881858-82881940	8,5,17,15,11,7	6.69893e+20	SEC31A	WD40/YVTN repeat-like-containing domain superfamily||Ancestral coatomer element 1, Sec16/Sec31||WD40 repeat||-||WD40-repeat-containing domain||WD40-repeat-containing domain superfamily	10.8774	9.95093	0.1363	0.87551
hsa_circ_0003730	chr1	35104294	35110447	+	6153	542	ENSG00000197056;	exon:35104295-35104469	8	49	ZMYM1	TRASH domain||Domain of unknown function DUF4371||Ribonuclease H-like superfamily||HAT, C-terminal dimerisation domain||Zinc finger, MYM-type	2.77829	0	3.0597	0.15988
hsa_circ_0003750	chr13	114052051	114073837	-	21786	222	ENSG00000185989;	exon:114052052-114052155,exon:114073720-114073837	8,15,10,18	73148183217	RASA3	Ras GTPase-activating proteins||Rho GTPase activation protein||Ras GTPase-activating protein, conserved site||Pleckstrin homology domain||C2 domain superfamily||PH-like domain superfamily||Zinc finger, Btk motif||RASA3, PH domain||C2 domain||Ras GTPase-activating domain	2.77267	12.3612	-1.9351	0.13
hsa_circ_0003755	chr10	5709529	5714207	+	4678	4678	ENSG00000108021;	exon:5709530-5709663,exon:5712823-5712918,exon:5714135-5714207	3,6,5	150171230	FAM208B	-||Domain of unknown function DUF3699||Protein of unknown function DUF3715	1.21837	2.93064	-0.90074	0.65375
hsa_circ_0003756	chr3	143985542	143989832	+	4290	627	ENSG00000181744;	exon:143985543-143985846	4	353	C3orf58	FAM69, protein-kinase domain||Uncharacterised protein family UPF0672	0	1.13723	-2.2663	0.30053
hsa_circ_0003757	chr1	23814189	23820593	-	6404	437	ENSG00000117305;	exon:23814190-23814338,exon:23816675-23816770,exon:23817476-23817583,exon:23820510-23820593	8,6	200258	HMGCL	Aldolase-type TIM barrel||-||Hydroxymethylglutaryl-CoA lyase, active site||Pyruvate carboxyltransferase	2.77267	1.70585	0.39966	0.85376
hsa_circ_0003761	chr5	80725452	80744615	+	19163	423	ENSG00000113318;	exon:80725453-80725565,exon:80728851-80728965,exon:80741464-80741548	4	92	MSH3	P-loop containing nucleoside triphosphate hydrolase||DNA mismatch repair protein MutS, connector domain||DNA mismatch repair protein MutS, core domain superfamily||DNA mismatch repair protein MutS, N-terminal||MutS, connector domain superfamily||DNA mismatch repair protein MutS-like, N-terminal||DNA mismatch repair protein MutS/MSH||DNA mismatch repair protein MutS, core||DNA mismatch repair prot…	1.6245	0	2.5717	0.24009
hsa_circ_0003764	chr7	77585542	77600806	+	15264	314	ENSG00000127947;	exon:77585543-77585581,exon:77592185-77592256,exon:77600664-77600806	8,9,7	517747615	PTPN12	Protein-tyrosine phosphatase, catalytic||Tyrosine specific protein phosphatases domain||-||Protein-tyrosine phosphatase, active site||Protein-tyrosine phosphatase-like||Protein-tyrosine phosphatase, non-receptor type-12||PTP type protein phosphatase	6.36825	2.38412	0.98256	0.62764
hsa_circ_0003768	chr11	34957383	34984728	+	27345	840	ENSG00000110435;	exon:34957384-34957583,exon:34978124-34978182,exon:34984570-34984728	10,3,3,8,8	483579362486799	PDHX	E3-binding domain superfamily||2-oxoacid dehydrogenase acyltransferase, catalytic domain||2-oxo acid dehydrogenase, lipoyl-binding site||Peripheral subunit-binding domain||Chloramphenicol acetyltransferase-like domain superfamily||Biotin/lipoyl attachment||Single hybrid motif	4.51261	5.2559	-0.18684	0.89953
hsa_circ_0003770	chr12	48939654	48941188	-	1534	477	ENSG00000134287;ENSG00000272822;	exon:48939655-48939779,exon:48939997-48940107,exon:48940948-48941188	14,7,29,12	8017859271181	ARF3;AC073610.3	-	7.28809	11.1844	-0.49968	0.77084
hsa_circ_0003776	chr4	82851430	82857764	-	6334	702	ENSG00000138674;	exon:82857689-82857764	5	1332	SEC31A	WD40/YVTN repeat-like-containing domain superfamily||Ancestral coatomer element 1, Sec16/Sec31||WD40 repeat||-||WD40-repeat-containing domain||WD40-repeat-containing domain superfamily	0	1.22479	-2.3147	0.29038
hsa_circ_0003784	chr15	44615362	44620403	-	5041	418	ENSG00000104133;	exon:44615363-44615566,exon:44620190-44620403	6,4,8,3,4,6	5.61646e+17	SPG11	Spatacsin, C-terminal domain||Spatacsin||-	6.59856	3.62875	0.77194	0.55633
hsa_circ_0003788	chr4	184659339	184678394	+	19055	827	ENSG00000164306;	exon:184659340-184659437,exon:184678232-184678394	5,3,5	39,39,30	PRIMPOL	-	0	3.78066	-3.827	0.067686
hsa_circ_0003793	chr10	31373017	31387798	+	14781	14781	ENSG00000148516;	exon:31373018-31373173	13,8,9,4	10,36,46,47	ZEB1	Homeobox-like domain superfamily||-||Zinc finger C2H2 superfamily||Zinc finger C2H2-type||Homeobox domain||Drought induced 19 protein type, zinc-binding domain	4.50559	6.26332	-0.39482	0.79998
hsa_circ_0003804	chr6	129522476	129558166	-	35690	10456	n/a	intergenic_region:129522477-129522607,intergenic_region:129558058-129558166	11,4,12,7	22,49,63,25	-	11	6.48876	-0.47355	0.76	0.99586
hsa_circ_0003805	chr18	31832083	31839457	-	7374	236	ENSG00000153339;	exon:31832084-31832173,exon:31839312-31839457	11	528	TRAPPC8	-||Tetratricopeptide-like helical domain superfamily||TRAPP III complex, Trs85	0	2.69454	-2.8881	0.18542
hsa_circ_0003812	chr11	65430768	65437657	+	6889	6889	ENSG00000245532;	exon:65430769-65430846,exon:65431981-65432008,exon:65434479-65434544,exon:65435067-65435145,exon:65436538-65436666,exon:65437572-65437657	2.08259e+17	1.31517e+23	--	-	219.823	119.321	0.87711	0.024317
hsa_circ_0003814	chr6	89751430	89762530	-	11100	1083	ENSG00000112159;	exon:89751431-89751582,exon:89762319-89762530	7,10	43,47	MDN1	ATPase, dynein-related, AAA domain||Midasin||AAA+ ATPase domain||von Willebrand factor A-like domain superfamily||P-loop containing nucleoside triphosphate hydrolase||-||von Willebrand factor, type A	0	5.2272	-4.0407	0.052824
hsa_circ_0003817	chr11	9408485	9414411	+	5926	470	ENSG00000205339;	exon:9408486-9408639	3,6	9481930	IPO7	-||Armadillo-like helical||Exportin/Importin, Cse1-like||Importin-beta, N-terminal domain||Armadillo-type fold	1.03975	1.70585	-0.42961	0.84072
hsa_circ_0003819	chr14	76171842	76180849	+	9007	466	ENSG00000089916;	exon:76171843-76172019,exon:76177988-76178042,exon:76180764-76180849	9,4	173245	GPATCH2L	G patch domain-containing protein 2||-	0	4.20253	-3.7054	0.080448
hsa_circ_0003823	chr3	138570317	138572984	-	2667	522	ENSG00000114107;	exon:138570318-138570498,exon:138572859-138572984	8,13,7,5	16,26,13,65	CEP70	Tetratricopeptide repeat||-||Centrosomal protein of 70kDa||Tetratricopeptide repeat-containing domain	7.28388	3.80566	0.8178	0.59487
hsa_circ_0003828	chr2	23823257	23823569	-	312	312	ENSG00000119778;	exon:23823258-23823569	10,6,5	124138176	ATAD2B	ATPase, AAA-type, conserved site||Bromodomain||ATPase, AAA-type, core||P-loop containing nucleoside triphosphate hydrolase||Bromodomain-like superfamily||AAA+ ATPase domain||-||Bromodomain, conserved site	3.47286	2.93064	0.18264	0.92321
hsa_circ_0003836	chr13	95985238	95996135	-	10897	1368	ENSG00000102595;	exon:95989973-95990073,exon:95996063-95996135	2,9	187202	UGGT2	Glycosyl transferase, family 8||Nucleotide-diphospho-sugar transferases||UDP-glucose:Glycoprotein Glucosyltransferase	0.693168	2.55877	-1.1538	0.5867
hsa_circ_0003853	chr20	23389945	23403072	-	13127	463	ENSG00000125814;	exon:23397072-23397188	6,4	20,43	NAPB	NSF attachment protein||Tetratricopeptide-like helical domain superfamily	0	2.68568	-3.1736	0.14173
hsa_circ_0003854	chr2	238275742	238277955	-	2213	467	ENSG00000132326;	exon:238275743-238275897,exon:238277131-238277193	7,17	22,21	PER2	PAS domain superfamily||PAS domain||Period circadian-like, C-terminal||PAS fold-3||-	0	6.54841	-4.4081	0.031216
hsa_circ_0003855	chr12	12519861	12521463	-	1602	732	ENSG00000111266;	exon:12519862-12520000	7	105	DUSP16	Mitogen-activated protein (MAP) kinase phosphatase||-||Dual specificity phosphatase||Rhodanese-like domain||Rhodanese-like domain superfamily||Dual specificity protein phosphatase domain||Tyrosine specific protein phosphatases domain||Protein-tyrosine phosphatase, active site||Protein-tyrosine phosphatase-like||Dual specificity phosphatase, catalytic domain	2.42609	0	2.9196	0.18093
hsa_circ_0003856	chr15	85113872	85115487	+	1615	214	ENSG00000073417;	exon:85113873-85114037	5	854	PDE8A	3'5'-cyclic nucleotide phosphodiesterase, catalytic domain||HD/PDEase domain||-||PAS domain||PAS domain superfamily||PAS fold||3'5'-cyclic nucleotide phosphodiesterase, conserved site||3'5'-cyclic nucleotide phosphodiesterase||3'5'-cyclic nucleotide phosphodiesterase, catalytic domain superfamily	0	1.22479	-2.3147	0.29038
hsa_circ_0003858	chr2	201016990	201024039	-	7049	363	ENSG00000155744;	exon:201016991-201017170,exon:201022831-201022932,exon:201023959-201024039	3	316	FAM126B	Hyccin||-	0	1.02177	-2.194	0.31604
hsa_circ_0003863	chr15	55223888	55234956	-	11068	489	ENSG00000069974;	exon:55223889-55224012,exon:55228609-55228712,exon:55234782-55234956	4	116	RAB27A	Small GTPase superfamily||Small GTP-binding protein domain||P-loop containing nucleoside triphosphate hydrolase	0	1.13723	-2.2663	0.30053
hsa_circ_0003871	chr17	51217333	51225209	-	7876	534	ENSG00000011258;	exon:51217334-51217416,exon:51225008-51225209	5	45	MBTD1	Mbt repeat||FCS-type zinc finger superfamily||Zinc finger, FCS-type||-	1.73643	0	2.6158	0.23207
hsa_circ_0003874	chr2	68490189	68513680	+	23491	526	ENSG00000169621;	exon:68490190-68490261,exon:68513548-68513680	7	28	APLF	Forkhead-associated (FHA) domain||-||Zinc finger, C2H2, APLF-like||Neuropeptide Y receptor family||G protein-coupled receptor, rhodopsin-like||GPCR, rhodopsin-like, 7TM||SMAD/FHA domain superfamily||Aprataxin and PNK-like factor	2.431	0	2.9215	0.18064
hsa_circ_0003885	chr8	28713456	28718207	+	4751	2717	ENSG00000012232;	exon:28713457-28713550	6,11,13	23,22,19	EXTL3	Nucleotide-diphospho-sugar transferases||Exostosin , C-terminal||-||Exostosin-like	0	8.35538	-5.0647	0.0091498
hsa_circ_0003889	chr1	23050386	23059167	+	8781	590	ENSG00000004487;	exon:23050387-23050520,exon:23053761-23053839,exon:23059073-23059167	6,3	133171	KDM1A	FAD/NAD(P)-binding domain superfamily||Winged helix-like DNA-binding domain superfamily||Amine oxidase||SWIRM domain||Homeobox-like domain superfamily||Histone lysine-specific demethylase	0	2.89646	-3.2336	0.13372
hsa_circ_0003896	chr1	229450524	229465519	-	14995	981	ENSG00000069248;	exon:229450525-229450605,exon:229465420-229465519	3,4,3,7	293271373445	NUP133	Nucleoporin, Nup133/Nup155-like, C-terminal||Nuclear pore complex protein Nup133-like||WD40/YVTN repeat-like-containing domain superfamily	2.60471	3.01192	-0.16003	0.93073
hsa_circ_0003898	chr2	230759958	230793331	+	33373	441	ENSG00000135932;	exon:230759959-230760115,exon:230790872-230791036,exon:230793213-230793331	10,20,5,30,20,25	3.1262e+19	CAB39	Armadillo-type fold||Mo25-like||Armadillo-like helical	12.7399	22.0278	-0.76511	0.24317
hsa_circ_0003905	chr2	28776850	28783978	+	7128	540	ENSG00000213639;	exon:28776851-28776982,exon:28783907-28783978	9	672	PPP1CB	-||Serine/threonine-specific protein phosphatase/bis(5-nucleosyl)-tetraphosphatase||Serine-threonine protein phosphatase, N-terminal||Calcineurin-like phosphoesterase domain, ApaH type||Metallo-dependent phosphatase-like||Serine/threonine-protein phosphatase PP1 catalytic subunit alpha/beta||Serine/threonine-protein phosphatase PP1-gamma catalytic subunit	3.65512	0	3.3777	0.118
hsa_circ_0003910	chr3	3777724	3789074	-	11350	11350	ENSG00000144455;	exon:3777725-3777803,exon:3779241-3779322,exon:3788914-3789074	6,9,10	14,4,27	SUMF1	C-type lectin fold||-||Sulfatase-modifying factor enzyme	2.08371	5.00835	-0.96821	0.60043
hsa_circ_0003911	chr16	58574608	58583182	-	8574	1173	ENSG00000125107;	exon:58574609-58574760,exon:58575007-58575129,exon:58583056-58583182	5	277	CNOT1	MIF4G-like domain superfamily||CCR4-NOT subunit 1, TTP binding domain superfamily||CCR4-NOT transcription complex subunit 1, CAF1-binding domain||CCR4-NOT transcription complex subunit 1, HEAT repeat||CCR4-Not complex, Not1 subunit, domain of unknown function DUF3819||-||CCR4-NOT transcription complex subunit 1, TTP binding domain||CCR4-Not complex component, Not1, C-terminal	0	1.70295	-2.4772	0.25784
hsa_circ_0003915	chr2	199368604	199433514	-	64910	531	ENSG00000119042;	exon:199368605-199368707,exon:199380364-199380487,exon:199381694-199381820,exon:199433338-199433514	5,33,35,12,28,13	1.32181e+17	SATB2	-||SATB, ULD domain superfamily||Lambda repressor-like, DNA-binding domain superfamily||Homeobox domain||SATB, CUT1-like DNA-binding domain||CUT domain||SATB, CUTL domain superfamily||SATB, ubiquitin-like oligomerisation domain||Homeobox-like domain superfamily	25.6215	15.2321	0.74178	0.25972
hsa_circ_0003916	chr15	68141945	68153695	+	11750	465	ENSG00000033800;	exon:68153590-68153695	6	174	PIAS1	PINIT domain||Zinc finger, MIZ-type||PINIT domain superfamily||SAP domain||SAP domain superfamily||-||Zinc finger, RING/FYVE/PHD-type	0	2.04353	-2.6084	0.23324
hsa_circ_0003919	chr5	65680493	65685472	-	4979	307	ENSG00000197860;	exon:65680494-65680556,exon:65680656-65680794,exon:65685368-65685472	7	943	SGTB	Tetratricopeptide repeat 1||Tetratricopeptide repeat||SGTA, homodimerisation domain||Tetratricopeptide-like helical domain superfamily||Tetratricopeptide repeat-containing domain	0	1.99016	-2.5968	0.23534
hsa_circ_0003922	chr2	230442936	230450255	+	7319	713	ENSG00000067066;	exon:230442937-230443099,exon:230444178-230444346,exon:230450172-230450255	45,43,38,33,8,40	8.26945e+17	SP100	Zinc finger, PHD-type, conserved site||High mobility group box domain superfamily||Bromodomain||Zinc finger, FYVE/PHD-type||SAND-like domain superfamily||Bromodomain-like superfamily||High mobility group box domain||SAND domain||-||Zinc finger, PHD-type||Zinc finger, PHD-finger||HSR domain	46.3791	23.3122	0.97494	0.1064
hsa_circ_0003925	chr3	27344271	27352919	-	8648	399	ENSG00000163491;	exon:27344272-27344370,exon:27346086-27346216,exon:27352465-27352525,exon:27352812-27352919	6,10,10,6	61,139,267,56	NEK10	Protein kinase, ATP binding site||Protein kinase-like domain superfamily||Protein kinase domain||Tyrosine-protein kinase, active site||Armadillo-type fold||-	2.08371	7.71872	-1.5853	0.31356
hsa_circ_0003930	chr17	36554819	36567776	+	12955	548	ENSG00000278311;	exon:36554820-36554900,exon:36567663-36567776	6,7,2,7	160202115171	GGNBP2	Gametogenetin-binding protein 2||-	4.86283	2.67133	0.69661	0.68798
hsa_circ_0003945	chr9	33953284	33956146	-	2862	258	ENSG00000137073;	exon:33953285-33953474,exon:33956079-33956146	12	225	UBAP2	Protein of unknown function DUF3697, ubiquitin-associated protein 2||UBA-like superfamily||-||Ubiquitin-associated domain	4.16743	0	3.5723	0.096281
hsa_circ_0003951	chr7	39997493	40002031	+	4538	482	ENSG00000065883;	exon:40001861-40002031	5	161	CDK13	-||Serine/threonine-protein kinase, active site||Protein kinase-like domain superfamily||Protein kinase, ATP binding site||Protein kinase domain	0	1.70295	-2.4772	0.25784
hsa_circ_0003959	chr2	53714383	53716743	-	2360	376	ENSG00000115239;ENSG00000270898;	exon:53716566-53716743	7	343	ASB3;GPR75-ASB3	-	0	1.99016	-2.5968	0.23534
hsa_circ_0003967	chr5	151790322	151791062	+	740	256	ENSG00000145907;	exon:151790323-151790404,exon:151790889-151791062	12,3	325314	G3BP1	G3BP1, RNA recognition motif||RNA recognition motif domain||NTF2-like domain superfamily||Nuclear transport factor 2, eukaryote||-||RNA-binding domain superfamily||Nuclear transport factor 2||Ras GTPase-activating protein-bianding protein 1	0	4.14657	-3.6931	0.081661
hsa_circ_0003972	chr9	93476255	93498886	+	22631	309	ENSG00000048828;	exon:93476256-93476338,exon:93498790-93498886	10,6	634584	FAM120A	Constitutive coactivator of PPAR-gamma||PIN-like domain superfamily	3.46584	2.04353	0.44142	0.83859
hsa_circ_0003979	chr18	13681604	13682105	-	501	501	ENSG00000177150;	exon:13681605-13682105	17,16,24	184148187	FAM210A	-||Domain of unknown function DUF1279	12.4495	5.879	0.68694	0.74402
hsa_circ_0003986	chr1	35816881	35826835	+	9954	829	ENSG00000134698;	exon:35816882-35817047,exon:35826748-35826835	6	168	AGO4	Piwi domain||PAZ domain||Ribonuclease H superfamily||Protein argonaute, Mid domain||Ribonuclease H-like superfamily||PAZ domain superfamily||Argonaute, linker 1 domain||Argonaute linker 2 domain||Protein argonaute-4||Protein argonaute, N-terminal	2.0795	0	2.7736	0.20457
hsa_circ_0003988	chr4	15625251	15626955	-	1704	809	ENSG00000118564;	exon:15626873-15626955	3,3	356453	FBXL5	Leucine-rich repeat domain superfamily||F-box domain||F-box-like domain superfamily||-||Haemerythrin-like||Leucine-rich repeat, cysteine-containing subtype||Leucine-rich repeat	0	1.87469	-2.7955	0.19956
hsa_circ_0003991	chr9	125915685	125935607	+	19922	569	ENSG00000167081;	exon:125915686-125915927	7,4,3	162189244	PBX3	Homeobox domain||Homeobox KN domain||-||PBX||Homeobox-like domain superfamily||Homeobox, conserved site	2.84287	2.21528	0.25701	0.89634
hsa_circ_0004002	chr6	82223439	82231842	-	8403	706	ENSG00000005700;	exon:82223440-82223620,exon:82231718-82231842	8	781	IBTK	Ankyrin repeat||Regulator of chromosome condensation 1/beta-lactamase-inhibitor protein II||Ankyrin repeat-containing domain||BTB/POZ domain||SKP1/BTB/POZ domain superfamily||Ankyrin repeat-containing domain superfamily||Regulator of chromosome condensation, RCC1||-	0	2.72471	-2.8799	0.18672
hsa_circ_0004010	chr9	109050282	109073438	-	23156	674	ENSG00000106771;	exon:109064477-109064567,exon:109073356-109073438	5	123	TMEM245	-||Transmembrane protein TqsA-like	1.73643	0	2.6158	0.23207
hsa_circ_0004013	chr1	32942251	32949774	-	7523	978	ENSG00000116514;	exon:32942252-32942459,exon:32949569-32949774	6	1210	RNF19B	Zinc finger, RING/FYVE/PHD-type||Zinc finger, RING-type||IBR domain||E3 ubiquitin ligase RBR family	2.08371	0	2.7753	0.20428
hsa_circ_0004015	chr7	90726566	90747775	+	21210	341	ENSG00000058091;	exon:90747681-90747775	10,4,5,4,4	212328301380339	CDK14	Protein kinase, ATP binding site||Protein kinase-like domain superfamily||Protein kinase domain||-||Serine/threonine-protein kinase, active site	5.44758	3.82001	0.43688	0.7734
hsa_circ_0004024	chr13	49167243	49175541	+	8298	553	ENSG00000102531;	exon:49167244-49167303,exon:49175367-49175541	4,8	554392	FNDC3A	Fibronectin type III||-||Immunoglobulin-like fold||Fibronectin type III superfamily	0	3.0969	-3.3375	0.1204
hsa_circ_0004033	chr15	72760406	72775097	-	14691	410	ENSG00000159322;	exon:72760407-72760527,exon:72771783-72771845,exon:72774872-72775097	9,5	13771743	ADPGK	ADP-specific phosphofructokinase/glucokinase||-||Ribokinase-like	3.11926	1.42154	0.64347	0.76666
hsa_circ_0004044	chr2	223878528	223895630	-	17102	777	ENSG00000085449;	exon:223894234-223894339,exon:223895504-223895630	4	787	WDFY1	Zinc finger, FYVE-related||Zinc finger, RING/FYVE/PHD-type||WD40/YVTN repeat-like-containing domain superfamily||G-protein beta WD-40 repeat||WD40 repeat, conserved site||Zinc finger, FYVE/PHD-type||WD40 repeat||FYVE zinc finger||WD40-repeat-containing domain superfamily||WD40-repeat-containing domain	1.38914	0	2.4971	0.25407
hsa_circ_0004057	chr18	79096475	79154555	+	58080	659	ENSG00000166377;	exon:79096476-79096649,exon:79143802-79143860,exon:79154504-79154555	9,11	44,98	ATP9B	-||P-type ATPase, A domain superfamily||P-type ATPase, cytoplasmic domain N||P-type ATPase, phosphorylation site||HAD superfamily||P-type ATPase, C-terminal||P-type ATPase, subfamily IV||P-type ATPase, N-terminal||P-type ATPase, transmembrane domain superfamily||P-type ATPase||HAD-like superfamily||Probable phospholipid-transporting ATPase IIB	3.65512	3.74648	-0.019721	0.99273
hsa_circ_0004058	chr6	87215902	87218731	+	2829	370	ENSG00000188994;	exon:87215903-87216057,exon:87216299-87216377,exon:87218596-87218731	54,59,50,36,34,38	1.18161e+17	ZNF292	Zinc finger C2H2 superfamily||Zinc finger C2H2-type||-	59.7498	31.2361	0.93534	0.0062018
hsa_circ_0004069	chr7	140355667	140358785	-	3118	243	ENSG00000157800;	exon:140355668-140355764,exon:140358640-140358785	5	61	SLC37A3	Major facilitator superfamily||MFS transporter superfamily||Major facilitator superfamily domain||-||Sugar phosphate transporter	0	1.70295	-2.4772	0.25784
hsa_circ_0004083	chr1	84179176	84214317	+	35141	884	ENSG00000142875;	exon:84179177-84179238,exon:84182200-84182328	6,7,12	25,36,59	PRKACB	cAMP-dependent protein kinase catalytic subunit beta||Serine/threonine-protein kinase, active site||Protein kinase, ATP binding site||Protein kinase-like domain superfamily||AGC-kinase, C-terminal||Protein kinase domain	2.08371	5.79582	-1.1383	0.53078
hsa_circ_0004089	chr3	43299753	43303792	+	4039	757	ENSG00000163788;	exon:43299754-43299815	14,10,12,39,21,41	7.31491e+16	SNRK	Protein kinase domain||Protein kinase-like domain superfamily||Protein kinase, ATP binding site||Ubiquitin-associated domain||Serine/threonine-protein kinase, active site	13.3176	29.2967	-1.1205	0.046444
hsa_circ_0004096	chr13	114040999	114073837	-	32837	317	ENSG00000185989;	exon:114041000-114041094,exon:114052052-114052155,exon:114073720-114073837	3,7,3,10	110174222261	RASA3	Ras GTPase-activating proteins||Rho GTPase activation protein||Ras GTPase-activating protein, conserved site||Pleckstrin homology domain||C2 domain superfamily||PH-like domain superfamily||Zinc finger, Btk motif||RASA3, PH domain||C2 domain||Ras GTPase-activating domain	1.03975	5.68663	-1.9351	0.26978
hsa_circ_0004099	chr11	9203659	9207632	-	3973	840	ENSG00000184014;	exon:9207561-9207632	8,9	341289	DENND5A	uDENN domain||cDENN domain||RUN domain superfamily||RUN domain||Tripartite DENN domain||-||PLAT/LH2 domain superfamily||dDENN domain||PLAT/LH2 domain	5.89754	0	4.4592	0.029838
hsa_circ_0004116	chr8	117528650	117530827	+	2177	264	ENSG00000164758;	exon:117528651-117528809,exon:117530723-117530827	6,2	115155	MED30	Mediator complex, subunit Med30, metazoa	2.43674	0.568616	1.268	0.55155
hsa_circ_0004127	chr1	114463103	114464388	-	1285	397	ENSG00000197323;	exon:114463104-114463236,exon:114463412-114463556,exon:114464270-114464388	8,9,21,11,15,22	4.91548e+17	TRIM33	Zinc finger, FYVE/PHD-type||Zinc finger, RING-type, conserved site||Zinc finger, PHD-type, conserved site||B-box, C-terminal||Bromodomain||B-box-type zinc finger||Zinc finger, RING-type||Zinc finger, RING/FYVE/PHD-type||Zinc finger, PHD-finger||Zinc finger, PHD-type||RING-type zinc-finger, LisH dimerisation motif||Bromodomain-like superfamily	13.6528	13.4002	0.025912	0.97103
hsa_circ_0004128	chr22	28710005	28734727	-	24722	981	ENSG00000183765;	exon:28710006-28710059	3,6	27,56	CHEK2	SMAD/FHA domain superfamily||Protein kinase domain||Serine-threonine/tyrosine-protein kinase, catalytic domain||Forkhead-associated (FHA) domain||Protein kinase-like domain superfamily||Serine/threonine-protein kinase, active site||-	1.04186	1.70585	-0.42806	0.84128
hsa_circ_0004131	chr6	109145218	109146937	+	1719	343	ENSG00000183137;	exon:109145219-109145381	23	9	CEP57L1	-||Cep57 centrosome microtubule-binding domain||Cep57 centrosome localisation domain	9.34085	0	3.3778	NA
hsa_circ_0004132	chr11	2969802	2979237	-	9435	551	ENSG00000205531;	exon:2969803-2969934	8	95	NAP1L4	-||NAP-like superfamily||Nucleosome assembly protein (NAP)	0	2.27446	-2.7156	0.21415
hsa_circ_0004166	chr14	102870184	102876525	+	6341	587	ENSG00000131323;	exon:102876358-102876525	13,6,10,10	319411440448	TRAF3	TRAF3, MATH domain||TRAF-like||Zinc finger, RING-type, conserved site||TNF receptor-associated factor 3||TNF receptor-associated factor TRAF||Zinc finger, TRAF-type||Zinc finger, C3HC4 RING-type||Zinc finger, RING/FYVE/PHD-type||Zinc finger, RING-type||MATH/TRAF domain||-	4.50559	7.3362	-0.6036	0.68411
hsa_circ_0004179	chr16	10969160	10982991	+	13831	728	ENSG00000038532;	exon:10979329-10979382,exon:10982878-10982991	9,6,10	46,68,67	CLEC16A	CLEC16A/TT9, N-terminal||-||CLEC16A/TT9	3.12557	4.49312	-0.40056	0.82694
hsa_circ_0004189	chr9	75016267	75017448	-	1181	360	ENSG00000156017;	exon:75016268-75016431	5,4,6	13,37,31	CARNMT1	S-adenosyl-L-methionine-dependent methyltransferase||N2227-like	1.73643	3.0682	-0.57674	0.77056
hsa_circ_0004191	chr2	196912881	196923125	-	10244	3477	ENSG00000197121;	intron:196912882-196913053,intron:196923098-196923125	3,5	17,9	PGAP1	Alpha/Beta hydrolase fold||GPI inositol-deacylase PGAP1-like||-	0	2.24656	-2.9798	0.16986
hsa_circ_0004194	chr3	41224020	41227352	+	3332	1129	ENSG00000168036;	exon:41224021-41224081,exon:41227208-41227352	7,12,9,13,16	1.69017e+19	CTNNB1	Armadillo-type fold||Armadillo||Beta-catenin||Armadillo-like helical||-	7.00188	10.6806	-0.57489	0.58887
hsa_circ_0004206	chr12	111933885	111943369	-	9484	523	ENSG00000198270;	exon:111933886-111934030,exon:111943265-111943369	4	101	TMEM116	-||GCR1-cAMP receptor	1.38914	0	2.4971	0.25407
hsa_circ_0004217	chr13	77217839	77243951	-	26112	676	ENSG00000005810;	exon:77243059-77243160,exon:77243806-77243951	5	176	MYCBP2	Regulator of chromosome condensation, RCC1||PHR||-||PHR domain superfamily||Zinc finger, RING/FYVE/PHD-type||Zinc finger, RING-type||Galactose-binding-like domain superfamily||Immunoglobulin E-set||APC10/DOC domain||Regulator of chromosome condensation 1/beta-lactamase-inhibitor protein II||SH3-like domain, bacterial-type||Filamin/ABP280 repeat-like	0	1.42154	-2.3882	0.27538
hsa_circ_0004220	chr1	147252622	147259918	+	7295	449	ENSG00000131778;	exon:147254870-147254976,exon:147255813-147255927,exon:147256531-147256562,exon:147259837-147259918	6,7,12,16	115,96,164,213	CHD1L	Chromo domain-containing protein 1||P-loop containing nucleoside triphosphate hydrolase||DNA/RNA helicase, ATP-dependent, DEAH-box type, conserved site||Helicase superfamily 1/2, ATP-binding domain||Macro domain||Helicase, C-terminal||Chromodomain-helicase-DNA-binding protein 1-like||SNF2-related, N-terminal domain||-||SNF2-like, N-terminal domain superfamily	4.5098	8.63599	-0.80976	0.57185
hsa_circ_0004222	chr1	12400180	12416827	+	16643	699	ENSG00000048707;	exon:12416660-12416827	5,3,4	26,53,55	VPS13D	Vacuolar protein sorting-associated protein 13||UBA-like superfamily||Vacuolar protein sorting-associated protein 13, second N-terminal domain||Vacuolar protein sorting-associated protein 13, N-terminal domain||Vacuolar protein sorting-associated protein 13, C-terminal||-||VPS13, repeated coiled region||Vacuolar protein sorting-associated protein 13, SHR-binding domain||Ubiquitin-associated domain	2.03062	2.159	-0.066138	0.9738
hsa_circ_0004236	chr16	30728965	30734008	+	5043	951	ENSG00000282034;ENSG00000080603;	exon:30728966-30729231	27,4,9,6	39,24,17,13	AC106886.5;SRCAP	-	9.37671	5.39088	0.63894	0.71626
hsa_circ_0004240	chr1	32228498	32229208	+	710	275	ENSG00000084623;	exon:32228499-32228609,exon:32228727-32228816,exon:32229135-32229208	9	1526	EIF3I	WD40 repeat, conserved site||WD40/YVTN repeat-like-containing domain superfamily||WD40-repeat-containing domain superfamily||Eukaryotic translation initiation factor 3 subunit I||WD40-repeat-containing domain||WD40 repeat	0	2.55877	-2.8276	0.19521
hsa_circ_0004243	chr22	45689711	45702847	+	13136	531	ENSG00000130638;	exon:45689712-45689903,exon:45700282-45700378,exon:45702689-45702847	9,5,11	85211421125	ATXN10	Armadillo-type fold||Armadillo-like helical||Ataxin-10 domain	0	7.18138	-4.8057	0.015143
hsa_circ_0004252	chr15	69417382	69422435	+	5053	482	ENSG00000137807;	exon:69417383-69417511,exon:69421647-69421752	11	60	KIF23	Kinesin motor domain, conserved site||Kinesin-like protein Kif23, Arf6-interacting domain||-||Kinesin motor domain||Kinesin motor domain superfamily||Kinesin-like protein||P-loop containing nucleoside triphosphate hydrolase||Kinesin-like protein Kif23, Arf6-interacting domain superfamily||Kinesin-like protein KIF23	0	2.69454	-2.8881	0.18542
hsa_circ_0004264	chr3	161224929	161235212	+	10283	533	ENSG00000169251;	exon:161224930-161225064,exon:161235122-161235212	8,14,10,8	124159186243	NMD3	NMD3	8.10117	5.68035	0.42532	0.80017
hsa_circ_0004269	chr2	26364301	26375148	+	10847	625	ENSG00000138018;	exon:26364302-26364370,exon:26364832-26364940,exon:26375040-26375148	7,9	234214	SELENOI	CDP-alcohol phosphatidyltransferase||Choline/ethanolamine phosphotransferase	2.42609	2.20462	0.075984	0.97204
hsa_circ_0004273	chr17	62033786	62035608	-	1822	344	ENSG00000108510;	exon:62033787-62033984,exon:62035463-62035608	8,15,7,7	1736184610401320	MED13	-||Mediator complex, subunit Med13||Mediator complex, subunit Med13, N-terminal, metazoa/fungi	7.97705	4.37428	0.76899	0.60131
hsa_circ_0004281	chr10	13659322	13663509	-	4187	463	ENSG00000151474;	exon:13659323-13659490,exon:13663453-13663509	7	369	FRMD4A	FERM, N-terminal||FERM central domain||FERM superfamily, second domain||Band 4.1 domain||PH-like domain superfamily||FERM/acyl-CoA-binding protein superfamily||-||FERM, C-terminal PH-like domain||Ubiquitin-like domain superfamily||FERM domain||FERM conserved site||Domain of unknown function DUF3338	0	2.38412	-2.748	0.20856
hsa_circ_0004293	chr11	118786051	118786518	-	467	467	ENSG00000110367;	exon:118786052-118786518	7,12,11,40,40	77122175100114	DDX6	P-loop containing nucleoside triphosphate hydrolase||RNA helicase, DEAD-box type, Q motif||ATP-dependent RNA helicase DEAD-box, conserved site||Helicase, C-terminal||Helicase superfamily 1/2, ATP-binding domain||DEAD/DEAH box helicase domain	10.8227	23.4219	-0.99632	0.45516
hsa_circ_0004296	chr11	128484822	128490576	-	5754	648	ENSG00000134954;	exon:128484823-128485071,exon:128489290-128489490,exon:128490457-128490576	9	408	ETS1	Winged helix DNA-binding domain superfamily||Ets domain||Transforming protein C-ets||Winged helix-like DNA-binding domain superfamily||Sterile alpha motif/pointed domain superfamily||Pointed domain	3.11926	0	3.1915	0.14154
hsa_circ_0004299	chr7	99388038	99390012	+	1974	331	ENSG00000284292;ENSG00000130429;	exon:99389905-99390012	17	1031	AC004922.1;ARPC1B	-	0	4.83323	-3.0089	NA
hsa_circ_0004303	chr4	168220654	168237795	-	17141	875	ENSG00000137628;	exon:168220655-168220717,exon:168221730-168221881,exon:168237691-168237795	20,13,20,5,21,14	6.6152e+17	DDX60	DEAD/DEAH box helicase domain||Helicase superfamily 1/2, ATP-binding domain||Helicase, C-terminal||-||P-loop containing nucleoside triphosphate hydrolase	19.5689	11.1028	0.78512	0.25215
hsa_circ_0004305	chr2	178535731	178542361	+	6630	1824	ENSG00000237298;	exon:178535732-178535828,exon:178537604-178537691	9,5,11,3,6	144153119136167	--	-	5.39155	6.06915	-0.15193	0.91363
hsa_circ_0004313	chr12	51055834	51056502	+	668	442	ENSG00000050426;	exon:51056350-51056502	6	124	LETMD1	Letm1 ribosome-binding domain||LETM1-like||-	0	2.04353	-2.6084	0.23324
hsa_circ_0004314	chr1	219193081	219218712	+	25631	7507	n/a	intergenic_region:219193082-219193251,intergenic_region:219218518-219218712	24,7,25,25,12	132127152276315	-	0	18.5619	-0.71143	0.56167	0.99586
hsa_circ_0004317	chr5	87331347	87353235	+	21888	793	ENSG00000145715;	exon:87331348-87331500	7,15	218216	RASA1	Ras GTPase-activating protein 1||Ras GTPase-activating domain||SH2 domain||Ras GTPase-activating protein 1, C-terminal SH2 domain||C2 domain||PH-like domain superfamily||Ras GTPase-activating protein 1, N-terminal SH2 domain||SH3-like domain superfamily||Ras GTPase-activating protein, conserved site||Rho GTPase activation protein||Pleckstrin homology domain||Ras GTPase-activating proteins||C2 dom…	0	6.64874	-4.4215	0.030606
hsa_circ_0004326	chr7	47344754	47400914	-	56159	1927	ENSG00000136205;	exon:47344755-47344838,exon:47344924-47345038,exon:47400785-47400914	3,7	226676	TNS3	PH-like domain superfamily||Protein-tyrosine phosphatase, catalytic||PTB/PI domain||Protein-tyrosine phosphatase-like||Protein kinase C-like, phorbol ester/diacylglycerol-binding domain||Tensin-like, SH2 domain||Tensin-type phosphatase domain||Tensin phosphatase, C2 domain||Tensin/EPS8 phosphotyrosine-binding domain||Tensin, phosphotyrosine-binding domain||-||Diacylglycerol/phorbol-ester binding|…	1.21837	1.99016	-0.44943	0.8324
hsa_circ_0004338	chr9	135850136	135883078	-	32942	885	ENSG00000130559;	exon:135850137-135850233,exon:135850322-135850461	9,3,5	89134156	CAMSAP1	Calponin homology domain||Calmodulin-regulated spectrin-associated protein||CKK domain||CAMSAP, spectrin and Ca2+/calmodulin-binding region||CH domain superfamily||PRC-barrel-like superfamily||Calmodulin-regulated spectrin-associated protein, CH domain||CKK domain superfamily	0	5.14302	-4.2548	0.037813
hsa_circ_0004346	chr6	44403808	44408632	+	4824	553	ENSG00000096401;	exon:44403809-44404027	12,7,7	496463574	CDC5L	SANT/Myb domain||Homeobox-like domain superfamily||Pre-mRNA splicing factor component Cdc5p/Cef1||Myb domain	4.15901	4.37428	-0.044647	0.98259
hsa_circ_0004350	chr10	119072889	119073937	-	1048	492	ENSG00000107581;	exon:119072890-119073053,exon:119073441-119073577	3	1226	EIF3A	Proteasome component (PCI) domain||Eukaryotic translation initiation factor 3 subunit A	0	0.734875	-2.026	0.35392
hsa_circ_0004357	chrX	46651109	46653705	-	2596	300	ENSG00000065923;	exon:46651110-46651223,exon:46651316-46651404,exon:46653609-46653705	8,9	50263	SLC9A7	Cation/H+ exchanger||Cation/H+ exchanger, CPA1 family||Na+/H+ exchanger||Na+/H+ exchanger, isoform 6 (NHE6)	2.77829	2.55877	0.06902	0.97459
hsa_circ_0004361	chr13	113520615	113539507	+	18892	465	ENSG00000150403;	exon:113520616-113520733,exon:113534045-113534240,exon:113539357-113539507	6,5	360384	TMCO3	-||Cation/H+ exchanger||Sodium/solute symporter superfamily	0	3.46507	-3.4565	0.10631
hsa_circ_0004364	chr7	130039463	130049144	-	9681	347	ENSG00000091732;	exon:130039464-130039547	4,7	80,48	ZC3HC1	Zinc finger, C3HC-like||Nuclear-interacting partner of ALK/Rsm1-like||-	0	3.35251	-3.4161	0.11099
hsa_circ_0004365	chr7	80789305	80810701	-	21396	907	ENSG00000075223;	exon:80805639-80805758,exon:80810611-80810701	5,3,6	202265348	SEMA3C	Sema domain superfamily||Immunoglobulin-like domain superfamily||PSI domain||WD40/YVTN repeat-like-containing domain superfamily||Immunoglobulin I-set||Immunoglobulin-like domain||Sema domain||Immunoglobulin subtype||Semaphorin||-||Immunoglobulin-like fold	1.73643	2.72761	-0.45035	0.82158
hsa_circ_0004366	chr8	99274197	99275254	+	1057	309	ENSG00000132549;	exon:99274198-99274332,exon:99275081-99275254	3,11,5	475614617	VPS13B	-||Vacuolar protein sorting-associated protein 13, N-terminal domain||Vacuolar protein sorting-associated protein 13, SHR-binding domain||Vacuolar protein sorting-associated protein 13, C-terminal	0	5.37395	-4.3297	0.033786
hsa_circ_0004368	chr6	138943512	138944622	-	1110	352	ENSG00000135597;	exon:138943513-138943576,exon:138943853-138944015,exon:138944498-138944622	29,27,12,13,14	261291212280385	REPS1	RalBP1-associated Eps domain-containing protein 1||EH domain||-||EF-hand domain||EF-Hand 1, calcium-binding site||EF-hand domain pair	19.4291	11.2125	0.73134	0.54492
hsa_circ_0004372	chr13	28174271	28177935	+	3664	260	ENSG00000152520;	exon:28174272-28174393,exon:28176493-28176559,exon:28177865-28177935	10	208	PAN3	Protein kinase-like domain superfamily||Protein kinase domain||PAN2-PAN3 deadenylation complex subunit PAN3||Zinc finger, CCCH-type superfamily||Zinc finger, CCCH-type	3.46584	0	3.321	0.12488
hsa_circ_0004379	chrX	68511848	68522917	+	11069	535	ENSG00000181704;	exon:68511849-68511977	7,4	340566	YIPF6	Yip1 domain	2.431	0.979833	0.81345	0.70038
hsa_circ_0004383	chr6	87210450	87218731	+	8281	5822	ENSG00000188994;	intron:87218596-87218731	5,7,7	57,69,57	ZNF292	Zinc finger C2H2 superfamily||Zinc finger C2H2-type||-	0	5.40781	-4.3596	0.032135
hsa_circ_0004408	chr13	113306484	113310867	+	4383	501	ENSG00000185896;	exon:113306485-113306606	6	2315	LAMP1	Lysosome-associated membrane glycoprotein, conserved site||Lysosome-associated membrane glycoprotein	2.08371	0	2.7753	0.20428
hsa_circ_0004417	chr1	219193081	219241308	+	48227	30103	n/a	intergenic_region:219193082-219193251,intergenic_region:219241199-219241308	11,23,31,13,21,34	7.11091e+16	-	11	18.7267	0.3008	0.5927	0.99586
hsa_circ_0004422	chr17	46066536	46094701	-	28165	28165	ENSG00000120071;	exon:46082441-46082542,exon:46094560-46094701	24,3,2,7,6	180,159,99,128,126	KANSL1	KAT8 regulatory NSL complex subunit 1||PEHE domain||-	9.37461	4.14108	1.0545	0.43219
hsa_circ_0004431	chr3	138681966	138684803	-	2837	368	ENSG00000051382;	exon:138681967-138682045,exon:138683678-138683787	13,6	171295	PIK3CB	C2 domain superfamily||Phosphatidylinositol 3-/4-kinase, catalytic domain||-||Phosphatidylinositol 3-kinase adaptor-binding (PI3K ABD) domain||Ubiquitin-like domain superfamily||Phosphatidylinositol 3-kinase Ras-binding (PI3K RBD) domain||Phosphoinositide 3-kinase, accessory (PIK) domain||Phosphatidylinositol kinase||Phosphatidylinositol 3-/4-kinase, catalytic domain superfamily||Phosphatidylinos…	7.35912	0	4.8129	0.016757
hsa_circ_0004432	chr15	59195460	59218087	-	22627	895	ENSG00000157483;	exon:59195461-59195567,exon:59217891-59218087	5,4,4	6539571144	MYO1E	P-loop containing nucleoside triphosphate hydrolase||Myosin head, motor domain||Class I myosin tail homology domain||Class I myosin, motor domain||-||SH3 domain||Unconventional myosin-Ie/If, SH3 domain||Kinesin motor domain superfamily||SH3-like domain superfamily||IQ motif, EF-hand binding site	1.73292	2.49959	-0.35834	0.85839
hsa_circ_0004456	chr15	61929500	61931259	-	1759	418	ENSG00000129003;	exon:61929501-61929748,exon:61931090-61931259	6	593	VPS13C	Vacuolar protein sorting-associated protein 13, C-terminal||Autophagy-related, C-terminal||Vacuolar protein sorting-associated protein 13, SHR-binding domain||-||VPS13, repeated coiled region||WWE domain superfamily||Vacuolar protein sorting-associated protein 13||Vacuolar protein sorting-associated protein 13, N-terminal domain||Vacuolar protein sorting-associated protein 13, second N-terminal d…	0	1.46975	-2.4128	0.27046
hsa_circ_0004470	chr22	36341369	36349255	-	7886	509	ENSG00000100345;	exon:36341370-36341526	5,10	346382	MYH9	Myosin head, motor domain||RGS domain superfamily||P-loop containing nucleoside triphosphate hydrolase||Myosin S1 fragment, N-terminal||Myosin IQ motif-containing domain superfamily||IQ motif, EF-hand binding site||Myosin, N-terminal, SH3-like||Kinesin motor domain superfamily||Myosin tail	0	4.15253	-3.7096	0.079994
hsa_circ_0004472	chr10	68025545	68044558	-	19013	677	ENSG00000148634;	exon:68025546-68025676,exon:68044404-68044558	5	786	HERC4	HECT domain||-||Regulator of chromosome condensation 1/beta-lactamase-inhibitor protein II||HECT, E3 ligase catalytic domain||Regulator of chromosome condensation, RCC1	1.73643	0	2.6158	0.23207
hsa_circ_0004479	chr12	120782654	120791557	-	8903	401	ENSG00000157837;	exon:120782655-120782767,exon:120791469-120791557	12,3	114,60	SPPL3	Presenilin/signal peptide peptidase||Peptidase A22B, signal peptide peptidase	4.87349	1.02177	1.2654	0.55946
hsa_circ_0004485	chr1	243186258	243225321	-	39063	1313	ENSG00000143702;	exon:243221724-243221813,exon:243225176-243225321	3,15,8	204266515	CEP170	CEP170, C-terminal||-||Centrosomal protein of 170kDa||SMAD/FHA domain superfamily||Forkhead-associated (FHA) domain	1.03975	7.3833	-2.196	0.21953
hsa_circ_0004494	chr13	32732100	32735330	+	3230	283	ENSG00000083642;	exon:32732101-32732224,exon:32732559-32732636,exon:32735172-32735330	3,3	139111	PDS5B	Armadillo-type fold||-	1.03975	0.852924	0.16926	0.93758
hsa_circ_0004496	chr4	176711498	176729746	-	18248	557	ENSG00000150630;	exon:176711499-176711650	10,7,6,8	464619198158	VEGFC	Platelet-derived growth factor, conserved site||CXCXC repeat||Cystine-knot cytokine||PDGF/VEGF domain	6.49224	4.0032	0.58935	0.70691
hsa_circ_0004509	chr5	118928536	118944649	-	16113	379	ENSG00000169570;	exon:118928537-118928729	7	23	DTWD2	-||DTW domain-containing protein 2||DTW	0	2.38412	-2.748	0.20856
hsa_circ_0004510	chr16	28487455	28489386	-	1931	335	ENSG00000261832;ENSG00000188603;	exon:28487456-28487541,exon:28487662-28487741,exon:28488591-28488662,exon:28489290-28489386	10	378	AC138894.1;CLN3	-	0	2.84308	-2.9357	0.17791
hsa_circ_0004524	chr3	138570317	138572932	-	2615	470	ENSG00000114107;	exon:138570318-138570498,exon:138571034-138571157,exon:138571266-138571356,exon:138572859-138572932	9,10,8,2,34	38,61,23,76,60	CEP70	Tetratricopeptide repeat||-||Centrosomal protein of 70kDa||Tetratricopeptide repeat-containing domain	6.59141	11.6219	-0.73136	0.58316
hsa_circ_0004527	chr5	170878096	170924550	+	46454	1450	ENSG00000204764;	exon:170878097-170878243,exon:170924357-170924550	2,9,9,7	6,15,31,26	RANBP17	Armadillo-type fold||Importin-beta, N-terminal domain||-||Armadillo-like helical	0.693168	7.33878	-2.7488	0.10082
hsa_circ_0004531	chr1	230943805	230961303	-	17498	401	ENSG00000143643;	exon:230943806-230943898,exon:230945389-230945454,exon:230954333-230954403,exon:230961209-230961303	6	89	TTC13	-||Tetratricopeptide repeat 1||Tetratricopeptide repeat||Tetratricopeptide repeat-containing domain||Tetratricopeptide-like helical domain superfamily	2.0795	0	2.7736	0.20457
hsa_circ_0004539	chr5	78509783	78510398	-	615	615	ENSG00000145685;	exon:78509784-78510398	4	215	LHFPL2	Lipoma HMGIC fusion partner-like protein	0	0.979833	-2.1934	0.31616
hsa_circ_0004541	chr16	58675939	58676346	-	407	173	ENSG00000103042;	exon:58675940-58676346	4	61	SLC38A7	Amino acid transporter, transmembrane domain||-	1.6245	0	2.5717	0.24009
hsa_circ_0004547	chr22	29121356	29125416	+	4060	279	ENSG00000183762;	exon:29121357-29121481,exon:29125263-29125416	2	265	KREMEN1	Kringle-like fold||CUB domain||-||Carbohydrate-binding WSC||Kremen||Kringle, conserved site||Kringle superfamily||Kringle||Spermadhesin, CUB domain superfamily	0	0.681178	-1.9418	0.37397
hsa_circ_0004550	chr1	235793502	235801097	-	7595	404	ENSG00000143669;	exon:235800320-235800386,exon:235800871-235801097	15,11	9321071	LYST	Armadillo-type fold||BEACH domain superfamily||BEACH domain||Lysosomal-trafficking regulator||WD40-repeat-containing domain superfamily||WD40-repeat-containing domain||WD40 repeat||WD40 repeat, conserved site||PH-BEACH domain||WD40/YVTN repeat-like-containing domain superfamily	5.19876	2.69454	0.54023	0.80299
hsa_circ_0004553	chr9	112252677	112297916	-	45239	678	ENSG00000119314;	exon:112252678-112252788,exon:112297841-112297916	3	1112	PTBP3	-||ROD1, RNA recognition motif 1||Polypyrimidine tract-binding protein1/2/3, RNA recognition motif 2||RNA recognition motif domain||Nucleotide-binding alpha-beta plait domain superfamily||HnRNP-L/PTB||ROD1, RNA recognition motif 4||RNA-binding domain superfamily	1.03975	0	2.3393	0.28524
hsa_circ_0004554	chr2	229802251	229804227	-	1976	556	ENSG00000153827;	exon:229802252-229802459	10	477	TRIP12	WWE domain, subgroup||HECT domain||Armadillo-like helical||-||WWE domain||WWE domain superfamily||Armadillo-type fold||HECT, E3 ligase catalytic domain	0	2.44958	-2.7939	0.2008
hsa_circ_0004555	chr3	23589733	23595250	+	5517	5517	n/a	intergenic_region:23589734-23589962,intergenic_region:23594516-23594603,intergenic_region:23595121-23595250	3	496	-	0	0.852924	-2.1068	0.33531	NA
hsa_circ_0004556	chr6	167022408	167024894	+	2486	340	ENSG00000213066;ENSG00000272980;	exon:167022409-167022635,exon:167024782-167024894	11	312	FGFR1OP;--	-	0	2.69454	-2.8881	0.18542
hsa_circ_0004558	chr6	167022408	167033971	+	11563	546	ENSG00000213066;ENSG00000272980;	exon:167022409-167022635,exon:167024782-167024894	6,11,18	164140266	FGFR1OP;--	-	2.0795	7.53664	-1.3145	0.50748
hsa_circ_0004565	chr3	149846010	149902162	+	56152	516	ENSG00000082996;	exon:149846011-149846140,exon:149895473-149895570,exon:149902072-149902162	23,26,32,19,16,40	5.59846e+19	RNF13	PA domain||Zinc finger, RING-type||Zinc finger, RING/FYVE/PHD-type||-	29.461	20.8184	0.48767	0.32364
hsa_circ_0004578	chr18	21765771	21791557	+	25786	863	ENSG00000101752;	exon:21765772-21765943	6	179	MIB1	Zinc finger, RING/FYVE/PHD-type||Zinc finger, RING-type||Mib-herc2||Ankyrin repeat-containing domain superfamily||Zinc finger, ZZ-type||Ankyrin repeat-containing domain||Mib/herc2 domain superfamily||Ankyrin repeat	2.43674	0	2.9123	0.18207
hsa_circ_0004581	chr3	49305714	49311654	-	5940	433	ENSG00000114316;	exon:49305715-49305888	3	101	USP4	DUSP-like superfamily||Peptidase C19, ubiquitin-specific peptidase, DUSP domain||Ubiquitin carboxyl-terminal hydrolase USP4||Peptidase C19, ubiquitin carboxyl-terminal hydrolase||Ubiquitin specific protease, conserved site||Papain-like cysteine peptidase superfamily||Gametogenetin-binding protein 1||Ubiquitin-like domain, USP-type||Ubiquitin specific protease domain	0	1.02177	-2.194	0.31604
hsa_circ_0004587	chr6	158573419	158589782	+	16363	484	ENSG00000146433;	exon:158573420-158573523,exon:158580940-158580995,exon:158583954-158584044,exon:158585304-158585425,exon:158589672-158589782	29,12,28,29,15,27	2.97318e+17	TMEM181	-	25.6494	20.7556	0.30265	0.58681
hsa_circ_0004592	chr8	98706466	98707311	-	845	333	ENSG00000104375;	exon:98706467-98706634,exon:98707147-98707311	17,46,31,18,18,13	2.71423e+17	STK3	Mst1 SARAH domain||SARAH domain||-||Protein kinase domain||Protein kinase, ATP binding site||Protein kinase-like domain superfamily	33.6234	14.4326	1.2193	0.021991
hsa_circ_0004599	chr5	31448546	31451640	-	3094	308	ENSG00000113360;	exon:31448547-31448607,exon:31449281-31449419,exon:31451533-31451640	5	106	DROSHA	Ribonuclease III||-||Ribonuclease III, endonuclease domain superfamily||Ribonuclease III domain||Double-stranded RNA-binding domain	1.73643	0	2.6158	0.23207
hsa_circ_0004616	chr3	170117225	170122744	-	5519	405	ENSG00000173889;	exon:170117226-170117476,exon:170122591-170122744	11	143	PHC3	Sterile alpha motif/pointed domain superfamily||Zinc finger, FCS-type||-||Sterile alpha motif domain||FCS-type zinc finger superfamily	3.81243	0	3.4466	0.10998
hsa_circ_0004617	chr1	159918762	159920537	-	1775	665	ENSG00000158710;	exon:159918763-159918941	12,23	14914038	TAGLN2	Calponin repeat||CH domain superfamily||Transgelin-2||Calponin homology domain||Smooth muscle protein/calponin	4.87349	6.53908	-0.24618	0.90943
hsa_circ_0004619	chr1	50655441	50744775	-	89334	377	ENSG00000185104;	exon:50655442-50655528,exon:50705786-50705891,exon:50738863-50738954,exon:50744684-50744775	5,7,3	540574684	FAF1	UAS||-||FAS-associated factor 1, UBX domain||UBX domain||Thioredoxin-like superfamily||Ubiquitin-like domain superfamily	4.16252	0.734875	1.7679	0.3678
hsa_circ_0004623	chr14	61720381	61727655	+	7274	738	ENSG00000100644;	exon:61720382-61720572,exon:61727453-61727655	6	1010	HIF1A	Helix-loop-helix DNA-binding domain superfamily||Myc-type, basic helix-loop-helix (bHLH) domain||PAC motif||PAS fold-3||Hypoxia-inducible factor, alpha subunit||PAS domain||PAS domain superfamily||PAS fold||HIF-1 alpha, transactivation domain, C-terminal||Hypoxia-inducible factor-1 alpha	2.0795	0	2.7736	0.20457
hsa_circ_0004630	chr10	12081471	12094271	+	12800	1204	ENSG00000181192;	exon:12094073-12094271	5,7,6	45,103,79	DHTKD1	2-oxoglutarate dehydrogenase E1 component||Dehydrogenase, E1 component||Multifunctional 2-oxoglutarate metabolism enzyme, C-terminal||Thiamin diphosphate-binding fold||Transketolase-like, pyrimidine-binding domain	0	5.16285	-4.2869	0.035913
hsa_circ_0004632	chr12	116918530	116964854	+	46324	10009	ENSG00000174989;	intron:116918531-116918726	7	21	FBXW8	WD40 repeat, conserved site||WD40/YVTN repeat-like-containing domain superfamily||WD40-repeat-containing domain||F-box domain||F-box-like domain superfamily||WD40 repeat||Quinoprotein alcohol dehydrogenase-like superfamily	0	1.71471	-2.4948	0.25447
hsa_circ_0004662	chr6	159682473	159688242	-	5769	462	ENSG00000112096;ENSG00000285441;	exon:159682474-159682638	6,8	1440219558	SOD2;SOD2	-	5.20942	0	4.2432	0.041012
hsa_circ_0004663	chrX	10063444	10079804	+	16360	471	ENSG00000047644;	exon:10063445-10063554,exon:10079725-10079804	7	15	WWC3	C2 domain superfamily||WWC, C2 domain	0	1.71471	-2.4948	0.25447
hsa_circ_0004666	chrX	155415574	155419562	-	3988	216	n/a	intergenic_region:155415575-155415646	7	48	-	0	0	2.9196	0.18093	NA
hsa_circ_0004669	chr4	48684672	48687160	-	2488	2488	ENSG00000075539;	intron:48684673-48684795	13,7,15	65,84,204	FRYL	Armadillo-type fold||Cell morphogenesis central region||Cell morphogenesis protein C-terminal||-||Cell morphogenesis protein N-terminal	4.51471	6.64874	-0.36724	0.85922
hsa_circ_0004671	chr7	17868406	17897446	-	29040	825	ENSG00000071189;	exon:17868407-17868490,exon:17873528-17873616,exon:17893332-17893434,exon:17897334-17897446	7,23,9,23,36,10	2.40217e+17	SNX13	Sorting nexin-13, PX domain||SNX13, RGS domain||Phox homologous domain||RGS domain||-||Sorting nexin, C-terminal||PX domain superfamily||Phox-associated domain||RGS domain superfamily	13.9497	20.5182	-0.52976	0.44756
hsa_circ_0004684	chr7	140041643	140058034	-	16391	856	ENSG00000059378;	exon:140057899-140058034	6,4,4	6951013794	PARP12	Poly(ADP-ribose) polymerase, catalytic domain||Winged helix-like DNA-binding domain superfamily||-||WWE domain||Zinc finger, CCCH-type||WWE domain superfamily	5.21222	0	4.5031	0.026718
hsa_circ_0004687	chr5	6651841	6662966	+	11125	420	ENSG00000145545;	exon:6651842-6652008,exon:6662816-6662966	3	36	SRD5A1	3-oxo-5-alpha-steroid 4-dehydrogenase/very-long-chain enoyl-CoA reductase||-||3-oxo-5-alpha-steroid 4-dehydrogenase||3-oxo-5-alpha-steroid 4-dehydrogenase, C-terminal	0	0.734875	-2.026	0.35392
hsa_circ_0004688	chr9	122855183	122855878	-	695	361	ENSG00000056586;	exon:122855184-122855397,exon:122855732-122855878	3	225	RC3H2	Roquin-2||Zinc finger, RING-type, conserved site||Zinc finger, RING/FYVE/PHD-type||Zinc finger, RING-type||-||RING-type zinc-finger, LisH dimerisation motif||Zinc finger, CCCH-type superfamily||Zinc finger, CCCH-type	1.04186	0	2.3402	0.28504
hsa_circ_0004689	chr1	185214506	185231708	+	17202	469	ENSG00000116668;	exon:185214507-185214655,exon:185221849-185222036,exon:185231577-185231708	8,6,13,13	116,256,68,73	SWT1	PIN-like domain superfamily||-||PIN domain	4.85779	8.12366	-0.6364	0.65864
hsa_circ_0004692	chr3	47037665	47067118	-	29453	1290	ENSG00000181555;	exon:47037666-47037777,exon:47067070-47067118	4,7,14	67,80,93	SETD2	WW domain||Set2 Rpb1 interacting domain||Set2 Rpb1 interacting domain superfamily||Ferritin-like superfamily||-||AWS domain||TFIIS/LEDGF domain superfamily||WW domain superfamily||Post-SET domain||SET domain	3.81523	3.42942	0.11171	0.952
hsa_circ_0004698	chr7	38207446	38219660	+	12214	707	ENSG00000010270;	exon:38207447-38207729,exon:38219565-38219660	2,3	684974	STARD3NL	MENTAL domain	0	1.41605	-2.5545	0.2427
hsa_circ_0004702	chr17	64821766	64824872	-	3106	2905	ENSG00000214176;	exon:64822254-64822393	4	168	--	-	0	1.36236	-2.355	0.28211
hsa_circ_0004709	chr1	35413971	35415714	+	1743	361	ENSG00000146463;	exon:35413972-35414083,exon:35415466-35415714	8,10,4	196162278	ZMYM4	Protein of unknown function DUF3504||TRASH domain||-||Zinc finger, MYM-type	2.77829	4.54312	-0.53108	0.77466
hsa_circ_0004720	chr19	5039835	5047669	+	7834	485	ENSG00000127663;	exon:5039836-5040011	12	132	KDM4B	Zinc finger, RING/FYVE/PHD-type||JmjN domain||JmjC domain||Zinc finger, PHD-type||Zinc finger, FYVE/PHD-type||Tudor domain||Extended PHD (ePHD) domain	0	4.08707	-3.3616	0.11906
hsa_circ_0004726	chr2	85368685	85371562	+	2877	408	ENSG00000115459;	exon:85368686-85368754,exon:85371440-85371562	11,5,3	105,57,84	ELMOD3	ELMO domain||-||ELMO domain-containing protein 3	3.82014	2.15641	0.60817	0.75163
hsa_circ_0004752	chr1	42773562	42775479	+	1917	490	ENSG00000164008;ENSG00000283580;	exon:42773563-42773649	12,8,18,7,8,5	68,67,78,90,114,74	C1orf50;AC098484.3	-	13.8903	5.88338	1.1974	0.17017
hsa_circ_0004767	chr17	4066446	4072756	-	6310	564	ENSG00000074755;	exon:4066447-4066536,exon:4072608-4072756	3,6	111160	ZZEF1	APC10/DOC domain||EF-hand domain pair||Zinc finger, ZZ-type||-||EF-hand domain||Galactose-binding-like domain superfamily	1.04186	1.70585	-0.42806	0.84128
hsa_circ_0004770	chr20	51674152	51690819	-	16667	395	ENSG00000054793;	exon:51674153-51674313,exon:51676132-51676208,exon:51689064-51689139,exon:51690739-51690819	4,8,16	279630783	ATP9A	P-type ATPase, subfamily IV||HAD superfamily||P-type ATPase, C-terminal||P-type ATPase, phosphorylation site||Probable phospholipid-transporting ATPase IIA||P-type ATPase, A domain superfamily||P-type ATPase, cytoplasmic domain N||P-type ATPase||P-type ATPase, transmembrane domain superfamily||HAD-like superfamily||P-type ATPase, N-terminal	1.38914	6.1938	-1.6663	0.35999
hsa_circ_0004771	chr21	15014343	15043574	-	29231	203	ENSG00000180530;	exon:15043495-15043574	7,7,6,10	104127272251	NRIP1	-||Nuclear receptor-interacting protein 1, repression domain 1||Nuclear receptor-interacting protein 1, repression domain 3||Nuclear receptor-interacting protein 1, repression domain 2||Nuclear receptor-interacting protein 1||Nuclear receptor-interacting protein 1, repression domain 4	4.85709	4.49312	0.098887	0.95131
hsa_circ_0004776	chr2	189791789	189805754	+	13965	438	ENSG00000064933;	exon:189791790-189791941,exon:189805635-189805754	8	104	PMS1	Histidine kinase/HSP90-like ATPase superfamily||High mobility group box domain superfamily||Histidine kinase/HSP90-like ATPase||Ribosomal protein S5 domain 2-type fold||High mobility group box domain||Ribosomal protein S5 domain 2-type fold, subgroup||DNA mismatch repair protein, S5 domain 2-like||DNA mismatch repair, conserved site||PMS1 protein homologue 1||DNA mismatch repair protein MutL/Mlh/…	0	2.27446	-2.7156	0.21415
hsa_circ_0004786	chr19	45521321	45522818	+	1497	478	ENSG00000125753;	exon:45521322-45521406,exon:45522168-45522217	8,3	54295343	VASP	WH1/EVH1 domain||-||Vasodilator-stimulated phosphoprotein||VASP tetramerisation domain superfamily||Vasodilator-stimulated phosphoprotein/ENA/VASP-like||PH-like domain superfamily||VASP tetramerisation	0	3.00934	-3.2924	0.1261
hsa_circ_0004790	chr13	114040999	114057474	-	16474	5518	ENSG00000185989;	intron:114041000-114041094,intron:114052052-114052155,intron:114057233-114057474	9	81	RASA3	Ras GTPase-activating proteins||Rho GTPase activation protein||Ras GTPase-activating protein, conserved site||Pleckstrin homology domain||C2 domain superfamily||PH-like domain superfamily||Zinc finger, Btk motif||RASA3, PH domain||C2 domain||Ras GTPase-activating domain	3.11926	0	3.1915	0.14154
hsa_circ_0004791	chr16	47497398	47547548	+	50150	634	ENSG00000102893;	exon:47497399-47497488,exon:47499756-47499894,exon:47511665-47511772,exon:47515521-47515601,exon:47547433-47547548	4,3,11,23	109142208215	PHKB	Six-hairpin glycosidase superfamily||Phosphorylase kinase alpha/beta subunit||GH15-like domain||-	1.38914	9.78319	-2.4072	0.11105
hsa_circ_0004794	chr14	50635213	50645014	-	9801	586	ENSG00000151748;	exon:50644744-50645014	8	170	SAV1	Scaffold protein salvador||SARAH domain||WW domain||-||WW domain superfamily	2.77267	0	3.0577	0.16018
hsa_circ_0004803	chr4	2490336	2500738	+	10402	361	ENSG00000063978;	exon:2490337-2490502	7	351	RNF4	Zinc finger, RING-type, conserved site||-||Zinc finger, RING/FYVE/PHD-type||Zinc finger, RING-type	0	1.71471	-2.4948	0.25447
hsa_circ_0004804	chr9	125929654	125935607	+	5953	327	ENSG00000167081;	exon:125929655-125929845,exon:125935472-125935607	2	372	PBX3	Homeobox domain||Homeobox KN domain||-||PBX||Homeobox-like domain superfamily||Homeobox, conserved site	0	0.489917	-1.7474	0.42322
hsa_circ_0004805	chr17	4282797	4307123	-	24326	504	ENSG00000132388;	exon:4282798-4282921	6,7,5,13,9	246229306281433	UBE2G1	-||Ubiquitin-conjugating enzyme, active site||Ubiquitin-conjugating enzyme/RWD-like||Ubiquitin-conjugating enzyme E2	4.5098	7.60357	-0.66905	0.61164
hsa_circ_0004813	chr2	171046173	171050174	-	4001	437	ENSG00000198586;	exon:171046174-171046362,exon:171050064-171050174	9	23	TLK1	-||Serine/threonine-protein kinase, active site||Protein kinase-like domain superfamily||Protein kinase, ATP binding site||Protein kinase domain	0	2.20462	-2.6957	0.2176
hsa_circ_0004814	chr2	101417533	101422472	-	4939	430	ENSG00000196460;	exon:101417534-101417684,exon:101418851-101418964,exon:101421700-101421777,exon:101422362-101422472	11,15,19	118116183	RFX8	Winged helix DNA-binding domain superfamily||DNA-binding RFX-type winged-helix domain||Winged helix-like DNA-binding domain superfamily||-	3.82014	10.5107	-0.96129	0.64241
hsa_circ_0004820	chr2	183128286	183130545	+	2259	299	ENSG00000163002;	exon:183128287-183128457	7	44	NUP35	Nucleotide-binding alpha-beta plait domain superfamily||-||RNA-recognition motif (RRM) Nup35-type domain||Nucleoporin, NUP53||RNA-binding domain superfamily	0	1.99016	-2.5968	0.23534
hsa_circ_0004821	chr2	222900673	222909150	+	8477	525	ENSG00000123983;	exon:222900674-222900780	2	266	ACSL3	AMP-dependent synthetase/ligase||-||AMP-binding, conserved site	0	0.681178	-1.9418	0.37397
hsa_circ_0004829	chr14	31112415	31114340	-	1925	660	ENSG00000092148;	exon:31112416-31112543,exon:31114286-31114340	10	51	HECTD1	Ankyrin repeat-containing domain superfamily||-||Armadillo-like helical||HECT domain||Mib-herc2||Galactose-binding-like domain superfamily||Ankyrin repeat-containing domain||HECT, E3 ligase catalytic domain||Mib/herc2 domain superfamily||Armadillo-type fold||Coagulation factor 5/8 C-terminal domain||Ankyrin repeat||SUN domain	0	2.44958	-2.7939	0.2008
hsa_circ_0004833	chr16	18797924	18798834	-	910	254	ENSG00000170540;ENSG00000260342;	exon:18797925-18798044,exon:18798701-18798834	2	376	ARL6IP1;AC138811.2	-	0	0.681178	-1.9418	0.37397
hsa_circ_0004836	chr2	20307977	20333063	-	25086	6586	ENSG00000055917;	exon:20327310-20327378,exon:20331730-20331937,exon:20332967-20333063	8,7,3	171196352	PUM2	Pumilio RNA-binding repeat||Armadillo-type fold||-||Armadillo-like helical||Pumilio homology domain||Pumilio, RNA binding domain	0	5.44974	-4.3468	0.032896
hsa_circ_0004839	chr1	54040755	54047372	-	6617	518	ENSG00000116209;	exon:54040756-54040837,exon:54041724-54041805,exon:54047267-54047372	4,8	20332524	TMEM59	Uncharacterised protein family, TMEM59	1.38634	2.72471	-0.61743	0.76784
hsa_circ_0004840	chr5	52861446	52865817	+	4371	442	ENSG00000213949;	exon:52861447-52861559,exon:52865690-52865817	5	3603	ITGA1	Integrin alpha-2||von Willebrand factor A-like domain superfamily||FG-GAP repeat||Integrin alpha chain, C-terminal cytoplasmic region, conserved site||Integrin alpha chain||Integrin alpha beta-propellor||Integrin domain superfamily||Integrin alpha, N-terminal||von Willebrand factor, type A	1.73643	0	2.6158	0.23207
hsa_circ_0004843	chr12	56603358	56605327	-	1969	786	ENSG00000076108;	exon:56603359-56603418	4,5	69,76	BAZ2A	Bromodomain||BAZ2A/BAZ2B, bromodomain||Zinc finger, FYVE/PHD-type||DDT domain||Zinc finger, PHD-finger||WHIM2 domain||Zinc finger, PHD-type||Zinc finger, RING/FYVE/PHD-type||Bromodomain, conserved site||AT hook, DNA-binding motif||Methyl-CpG DNA binding||WHIM1 domain||Bromodomain-like superfamily||DNA-binding domain superfamily||Bromodomain adjacent to zinc finger domain protein 2A||-	1.38634	1.42154	-0.018982	0.99291
hsa_circ_0004849	chr1	213077695	213117410	+	39715	331	ENSG00000136643;	exon:213077696-213077816,exon:213104454-213104569,exon:213117317-213117410	5,8,19,12,18,15	1.71241e+17	RPS6KC1	Phox homologous domain||RPK118-like, kinase domain||Protein kinase domain||MIT domain superfamily||MIT||Protein kinase-like domain superfamily||PX domain superfamily||Ribosomal protein S6 kinase delta-1	11.394	12.879	-0.16321	0.83301
hsa_circ_0004870	chr20	35714184	35725155	-	10971	680	ENSG00000131051;	exon:35714185-35714389	7	511	RBM39	RNA-binding domain superfamily||RNA recognition motif domain, eukaryote||RNA recognition motif domain||Nucleotide-binding alpha-beta plait domain superfamily||Splicing factor, RBM39-like||-||Splicing factor RBM39, linker	0	1.99016	-2.5968	0.23534
hsa_circ_0004872	chr22	21799011	21807846	-	8835	490	ENSG00000100030;	exon:21799012-21799128,exon:21807664-21807846	7,19,8,4,14	8.27105e+18	MAPK1	Protein kinase, ATP binding site||Protein kinase-like domain superfamily||Mitogen-activated protein (MAP) kinase, conserved site||Protein kinase domain||Mitogen-activated protein (MAP) kinase, ERK1/2||Serine/threonine-protein kinase, active site	9.0161	7.29136	0.2891	0.80347
hsa_circ_0004877	chr1	51405904	51408332	-	2428	402	ENSG00000085832;	exon:51408135-51408332	4	236	EPS15	EF-hand domain pair||EF-Hand 1, calcium-binding site||EH domain||EF-hand domain||-||Ubiquitin interacting motif	1.38634	0	2.4961	0.25426
hsa_circ_0004887	chr20	56381432	56384324	-	2892	386	ENSG00000087586;	exon:56381433-56381571	7,3	33,44	AURKA	Protein kinase, ATP binding site||Protein kinase-like domain superfamily||Protein kinase domain||Serine/threonine-protein kinase, active site||Aurora kinase A||Aurora kinase	2.84287	0.734875	1.2055	0.56754
hsa_circ_0004888	chr2	169603641	169614724	+	11083	616	ENSG00000138398;	exon:169603642-169603694,exon:169604026-169604102,exon:169614464-169614493,exon:169614585-169614724	6	64	PPIG	Cyclophilin-type peptidyl-prolyl cis-trans isomerase domain||-||Cyclophilin-like domain superfamily||Cyclophilin-type peptidyl-prolyl cis-trans isomerase, conserved site||Cyclophilin-type peptidyl-prolyl cis-trans isomerase	0	1.46975	-2.4128	0.27046
hsa_circ_0004889	chr15	57091788	57095163	+	3375	3375	ENSG00000140262;	intron:57091789-57091891,intron:57093491-57093598,intron:57095077-57095163	7,25,5,13,12	109106134135178	TCF12	-||Helix-loop-helix DNA-binding domain superfamily||Myc-type, basic helix-loop-helix (bHLH) domain	11.0956	8.33845	0.38992	0.71393
hsa_circ_0004901	chr12	98677424	98686873	+	9449	511	ENSG00000120868;	exon:98683143-98683274,exon:98686742-98686873	10	171	APAF1	CARD domain||G-protein beta WD-40 repeat||WD40 repeat, conserved site||WD40/YVTN repeat-like-containing domain superfamily||Apoptotic Protease-Activating Factor 1, CARD domain||Winged helix-like DNA-binding domain superfamily||Quinoprotein alcohol dehydrogenase-like superfamily||Apoptotic protease-activating factor 1||NB-ARC||Death-like domain superfamily||WD40-repeat-containing domain superfamil…	0	2.84308	-2.9357	0.17791
hsa_circ_0004908	chr6	83018972	83044659	-	25687	645	ENSG00000118420;	exon:83018973-83019136,exon:83022479-83022561,exon:83023969-83024038,exon:83044428-83044659	8,8	43,20	UBE3D	Ubiquitin-conjugating enzyme E2-binding protein||-	0	4.23413	-3.7489	0.076308
hsa_circ_0004912	chr3	52412810	52414587	+	1777	255	ENSG00000010318;	exon:52412811-52412920,exon:52414496-52414587	9	18	PHF7	Extended PHD (ePHD) domain||Zinc finger, PHD-type, conserved site||Zinc finger, FYVE/PHD-type||Zinc finger, RING/FYVE/PHD-type||Zinc finger, RING-type||Zinc finger, PHD-type||-	0	2.20462	-2.6957	0.2176
hsa_circ_0004920	chr2	208285725	208288818	+	3093	298	ENSG00000115020;	exon:208285726-208285933,exon:208288729-208288818	14	346	PIKFYVE	FYVE zinc finger||DEP domain||Chaperonin Cpn60/TCP-1 family||Zinc finger, FYVE/PHD-type||Phosphatidylinositol-4-phosphate 5-kinase, core||Phosphatidylinositol-4-phosphate 5-kinase, N-terminal||Winged helix DNA-binding domain superfamily||GroEL-like apical domain superfamily||TCP-1-like chaperonin intermediate domain superfamily||-||Winged helix-like DNA-binding domain superfamily||Zinc finger, RI…	0	3.42942	-3.157	0.14549
hsa_circ_0004926	chr20	62854015	62860308	-	6293	733	ENSG00000101190;	exon:62854016-62854157	4	70	TCFL5	Helix-loop-helix DNA-binding domain superfamily||Myc-type, basic helix-loop-helix (bHLH) domain	1.38914	0	2.4971	0.25407
hsa_circ_0004927	chr1	173992754	173993135	-	381	381	ENSG00000135870;	exon:173992755-173993135	15,9,22,19	140222332262	RC3H1	Zinc finger, RING/FYVE/PHD-type||Zinc finger, RING-type||Roquin-1||Zinc finger, CCCH-type superfamily||RING-type zinc-finger, LisH dimerisation motif||Zinc finger, RING-type, conserved site||Zinc finger, CCCH-type	6.09186	13.9743	-0.99336	0.55199
hsa_circ_0004936	chr13	48077152	48090418	-	13266	674	ENSG00000136146;	exon:48077153-48077311,exon:48090352-48090418	5	190	MED4	-||Mediator complex, subunit Med4	0	1.22479	-2.3147	0.29038
hsa_circ_0004945	chr16	89544647	89548113	+	3466	339	ENSG00000197912;	exon:89544648-89544772,exon:89548003-89548113	5	79	SPG7	AAA+ ATPase domain||-||Peptidase M41-like||Peptidase M41, FtsH extracellular||ATPase, AAA-type, core||Peptidase, FtsH||Peptidase M41||P-loop containing nucleoside triphosphate hydrolase	1.73292	0	2.6148	0.23224
hsa_circ_0004951	chr15	50643339	50663046	-	19707	532	ENSG00000092439;	exon:50657781-50657819,exon:50662967-50663046	4,5,3,4	246289394652	TRPM7	TRPM, tetramerisation domain||MHCK/EF2 kinase||Ion transport domain||Protein kinase-like domain superfamily||TRPM, tetramerisation domain superfamily||Transient receptor potential cation channel subfamily M member 7	1.6245	3.5357	-0.8703	0.63954
hsa_circ_0004961	chr7	2229983	2230727	-	744	339	ENSG00000002822;	exon:2229984-2230143,exon:2230549-2230727	7,7	18,8	MAD1L1	Spindle assembly checkpoint component Mad1	0	4.37428	-3.7744	0.074054
hsa_circ_0004979	chr18	76849525	76851939	+	2414	308	ENSG00000130856;	exon:76849526-76849668,exon:76851775-76851939	18,43,29,31,51,29	35,49,35,48,55,88	ZNF236	Zinc finger C2H2-type||Zinc finger C2H2 superfamily||-	32.2945	32.1618	0.015093	0.97336
hsa_circ_0004985	chr12	45891779	45893721	+	1942	441	ENSG00000189079;	exon:45893630-45893721	15,2	103138	ARID2	ARID DNA-binding domain superfamily||Armadillo-type fold||ARID DNA-binding domain||DNA-binding RFX-type winged-helix domain||Winged helix DNA-binding domain superfamily||Winged helix-like DNA-binding domain superfamily||-||Zinc finger C2H2-type	6.78503	0	4.6233	0.023249
hsa_circ_0004987	chr8	144160969	144200541	+	39572	1317	ENSG00000179832;	exon:144160970-144161089,exon:144199122-144199200,exon:144200428-144200541	8	202	MROH1	Armadillo-type fold||HEAT, type 2||HEAT repeat||Armadillo-like helical	0	2.27446	-2.7156	0.21415
hsa_circ_0004990	chr6	85572136	85574378	-	2242	277	ENSG00000271793;ENSG00000135317;	exon:85572137-85572215,exon:85574258-85574378	2	812	AL589666.1;SNX14	-	0	0.681178	-1.9418	0.37397
hsa_circ_0004995	chr10	884446	890829	-	6383	5249	ENSG00000107929;	intron:884447-884506,intron:890584-890829	6,2,6	140288282	LARP4B	La-type HTH domain||Winged helix DNA-binding domain superfamily||RNA-binding domain superfamily||LARP5, RNA recognition motif||Winged helix-like DNA-binding domain superfamily||-	2.0795	2.03837	0.01652	0.99346
hsa_circ_0004996	chr1	179131310	179133374	-	2064	234	ENSG00000143322;	exon:179131311-179131481,exon:179133312-179133374	3,6	687834	ABL2	Protein kinase, ATP binding site||F-actin binding||SH3-like domain superfamily||Protein kinase domain||Serine-threonine/tyrosine-protein kinase, catalytic domain||Tyrosine-protein kinase, active site||SH2 domain||SH2 domain superfamily||SH3 domain||Protein kinase-like domain superfamily||Tyrosine-protein kinase ABL, SH2 domain||Tyrosine-protein kinase, catalytic domain	0	2.72761	-3.1735	0.14179
hsa_circ_0005019	chr15	101235081	101235577	-	496	496	ENSG00000131873;	exon:101235082-101235577	17,6,11,21,13	140235496500359	CHSY1	Chondroitin N-acetylgalactosaminyltransferase||Nucleotide-diphospho-sugar transferases||-	8.98361	12.9014	-0.48989	0.67841
hsa_circ_0005022	chr16	56939236	56940245	+	1009	474	ENSG00000051108;	exon:56939237-56939359	5	1988	HERPUD1	-||Ubiquitin domain||Ubiquitin-like domain superfamily	0	1.42154	-2.3882	0.27538
hsa_circ_0005042	chr8	25298943	25310532	+	11589	712	ENSG00000147459;	exon:25310407-25310532	6,9	630406	DOCK5	Armadillo-type fold||Dedicator of cytokinesis, N-terminal domain||DHR-1 domain||SH3-like domain superfamily||Dedicator of cytokinesis, C-terminal||Dedicator of cytokinesis||C2 domain superfamily||SH3 domain||-||DHR-2 domain	2.0795	2.55877	-0.16883	0.93793
hsa_circ_0005046	chr3	5170502	5174414	+	3912	388	ENSG00000134108;	exon:5170503-5170583	29,32,7,5,9,16	7.3611e+18	ARL8B	-||Small GTPase superfamily, ARF/SAR type||Small GTPase superfamily, ARF type||P-loop containing nucleoside triphosphate hydrolase||Small GTP-binding protein domain	25.3168	8.18105	1.5663	0.027895
hsa_circ_0005050	chr2	61485767	61490776	-	5009	621	ENSG00000082898;	exon:61490642-61490776	10,3,12,2	6667858821103	XPO1	Armadillo-type fold||Exportin-1/Importin-beta-like||Importin-beta, N-terminal domain||CRM1 C-terminal domain||-||Armadillo-like helical	4.51261	3.90161	0.17286	0.91913
hsa_circ_0005059	chr2	240552913	240555055	-	2142	334	ENSG00000144504;	exon:240552914-240553057	14	87	ANKMY1	Ankyrin repeat-containing domain||Ankyrin repeat-containing domain superfamily||Ankyrin repeat||-||MORN motif||Zinc finger, MYND-type	0	3.98031	-3.3377	0.12197
hsa_circ_0005060	chr8	30786210	30799755	-	13545	852	ENSG00000104695;	exon:30786211-30786307	5,6,6	596665873	PPP2CB	Metallo-dependent phosphatase-like||Calcineurin-like phosphoesterase domain, ApaH type||Serine/threonine-specific protein phosphatase/bis(5-nucleosyl)-tetraphosphatase||-	1.73292	3.51328	-0.73191	0.70756
hsa_circ_0005063	chr19	19024618	19031082	-	6464	1740	ENSG00000064607;	exon:19030982-19031082	3	284	SUGP2	G-patch domain||SWAP/Surp||SWAP/Surp superfamily||-	0	0.852924	-2.1068	0.33531
hsa_circ_0005073	chr15	72760406	72780322	-	19916	5635	ENSG00000159322;	intron:72760407-72760527,intron:72780197-72780322	18,3,4	102810421337	ADPGK	ADP-specific phosphofructokinase/glucokinase||-||Ribokinase-like	6.25114	2.0016	1.1102	0.58763
hsa_circ_0005076	chr21	34102834	34125480	+	22647	22647	ENSG00000243927;	exon:34102835-34102908,exon:34103497-34103519,exon:34125341-34125480	12,3	17541565	MRPS6	Translation elongation factor EF1B/ribosomal protein S6||Ribosomal protein S6 superfamily||Ribosomal protein S6	4.15901	0.734875	1.3779	0.52539
hsa_circ_0005077	chr17	59731420	59773885	+	42465	740	ENSG00000062716;	exon:59731421-59731522,exon:59735338-59735473,exon:59773754-59773885	5,5,8,7	505591788681	VMP1	SNARE associated Golgi protein||-	1.73643	5.69212	-1.3815	0.41749
hsa_circ_0005114	chr8	104068511	104148848	+	80337	80337	ENSG00000176406;	exon:104148607-104148848	11	18	RIMS2	PDZ superfamily||Zinc finger, FYVE/PHD-type||Rab-binding domain||C2 domain||Zinc finger, RING/FYVE/PHD-type||Zinc finger, FYVE-related||C2 domain superfamily||PDZ domain||Regulating synaptic membrane exocytosis protein 2||Rim-like	3.81243	0	3.4466	0.10998
hsa_circ_0005115	chr6	107912715	107924932	-	12217	349	ENSG00000025796;	exon:107912716-107912774,exon:107924818-107924932	7,2,5	207297512	SEC63	Sec63 domain||Immunoglobulin E-set||C2 domain superfamily||Translocation protein Sec63||-||Chaperone J-domain superfamily||DnaJ domain	2.84287	1.79341	0.45287	0.82023
hsa_circ_0005125	chr10	27131858	27136385	-	4527	428	ENSG00000136758;	exon:27131859-27131941,exon:27136276-27136385	7	1520	YME1L1	ATPase, AAA-type, core||ATPase, AAA-type, conserved site||P-loop containing nucleoside triphosphate hydrolase||Peptidase M41||Peptidase, FtsH||AAA+ ATPase domain||-||Peptidase M41-like	0	1.71471	-2.4948	0.25447
hsa_circ_0005129	chr3	57583897	57584464	-	567	191	ENSG00000168374;	exon:57583898-57584007,exon:57584384-57584464	11,5	491541	ARF4	-||Small GTPase superfamily, ARF/SAR type||Small GTPase superfamily, ARF type||P-loop containing nucleoside triphosphate hydrolase||Small GTP-binding protein domain	3.82014	1.70295	0.66971	0.75731
hsa_circ_0005142	chr9	83682950	83686155	-	3205	268	ENSG00000135018;	exon:83682951-83683066,exon:83686004-83686155	7,4	10991970	UBQLN1	Ubiquitin domain||Ubiquitin-like domain superfamily||Heat shock chaperonin-binding||UBA-like superfamily||Ubiquilin||Ubiquilin-1||Ubiquitin-associated domain	0	2.96999	-3.285	0.12699
hsa_circ_0005147	chr15	25405460	25415842	-	10382	4162	ENSG00000114062;	exon:25405461-25405502,exon:25407067-25407262,exon:25409088-25409207,exon:25411908-25411971,exon:25415710-25415842	17,20,10,14,14	221346287395563	UBE3A	-||HECT domain||Ubiquitin-protein ligase E3A||HECT, E3 ligase catalytic domain||Ubiquitin-protein ligase E3A, N-terminal zinc-binding domain	13.8358	10.8156	0.32531	0.78079
hsa_circ_0005164	chr10	74838682	74843478	+	4796	949	ENSG00000156650;	exon:74838683-74838752	8	24	KAT6B	Armadillo-type fold||Zinc finger, FYVE/PHD-type||Histone acetyltransferase domain, MYST-type||Winged helix DNA-binding domain superfamily||Linker histone H1/H5, domain H15||Zinc finger, PHD-type||Zinc finger, PHD-finger||Acyl-CoA N-acyltransferase||-||Zinc finger, RING/FYVE/PHD-type||Winged helix-like DNA-binding domain superfamily	2.77829	0	3.0597	0.15988
hsa_circ_0005171	chr9	105705596	105722621	+	17025	430	ENSG00000095209;	exon:105705597-105705753,exon:105722534-105722621	11,4,4	16918371080	TMEM38B	TRIC channel	3.82014	2.49959	0.46634	0.80681
hsa_circ_0005175	chr22	26457858	26458577	-	719	242	ENSG00000100099;	exon:26457859-26457967,exon:26458445-26458577	16	42	HPS4	-||Hermansky-Pudlak syndrome 4 protein	5.55657	0	3.1739	NA
hsa_circ_0005178	chr14	102999564	103012188	-	12624	421	ENSG00000198752;	exon:102999565-102999713,exon:103012097-103012188	8,5	138151	CDC42BPB	KELK-motif containing domain||Protein kinase domain||Pleckstrin homology domain||AGC-kinase, C-terminal||Protein kinase, ATP binding site||Diacylglycerol/phorbol-ester binding||Citron homology (CNH) domain||Serine/threonine-protein kinase MRCK beta||CRIB domain||PH-like domain superfamily||Protein kinase-like domain superfamily||Serine/threonine-protein kinase, active site||Myotonic dystrophy pro…	0	4.14625	-3.6931	0.081586
hsa_circ_0005189	chr8	130159863	130187285	-	27422	530	ENSG00000153317;	exon:130159864-130159964,exon:130187236-130187285	9	501	ASAP1	Arf GTPase activating protein||AH/BAR domain superfamily||Ankyrin repeat||Ankyrin repeat-containing domain||ASAP1, SH3 domain||ASAP1, BAR domain||PH-like domain superfamily||ARFGAP/RecO-like zinc finger||ArfGAP domain superfamily||ASAP, PH domain||Ankyrin repeat-containing domain superfamily||SH3-like domain superfamily||Pleckstrin homology domain||SH3 domain||-	3.12557	0	3.1938	0.14124
hsa_circ_0005198	chr13	24498115	24503777	-	5662	592	ENSG00000102699;	exon:24503645-24503777	5	241	PARP4	VIT domain||Poly(ADP-ribose) polymerase, catalytic domain||BRCT domain||Poly(ADP-ribose) polymerase, regulatory domain||von Willebrand factor, type A||von Willebrand factor A-like domain superfamily||BRCT domain superfamily||Poly(ADP-ribose) polymerase, regulatory domain superfamily||Poly [ADP-ribose] polymerase 4	0	1.70295	-2.4772	0.25784
hsa_circ_0005199	chr1	10095460	10105744	+	10284	598	ENSG00000130939;	exon:10095461-10095596,exon:10098592-10098668,exon:10101108-10101195,exon:10105516-10105744	3,3,7,6,22	116,96,121,143,203	UBE4B	U box domain||Ubiquitin conjugation factor E4, core||Zinc finger, RING/FYVE/PHD-type||-	2.08161	9.47905	-1.9327	0.15708
hsa_circ_0005202	chr9	85575314	85596449	-	21135	1168	ENSG00000135049;	exon:85575315-85575475,exon:85596362-85596449	3,4	145285	AGTPBP1	Armadillo-like helical||Peptidase M14, carboxypeptidase A||Cytosolic aminopeptidase 1||Armadillo-type fold	0	2.0016	-2.8661	0.18782
hsa_circ_0005210	chr6	138941334	138947913	-	6579	982	ENSG00000135597;	exon:138941335-138941489,exon:138947790-138947913	5,9,12	357443631	REPS1	RalBP1-associated Eps domain-containing protein 1||EH domain||-||EF-hand domain||EF-Hand 1, calcium-binding site||EF-hand domain pair	0	7.20122	-4.8168	0.014825
hsa_circ_0005214	chr6	135300499	135323324	-	22825	320	ENSG00000135541;	exon:135300500-135300558,exon:135318519-135318616,exon:135323162-135323324	8,7,8,7,14	301287411276355	AHI1	WD40-repeat-containing domain superfamily||WD40-repeat-containing domain||WD40 repeat||SH3-like domain superfamily||WD40/YVTN repeat-like-containing domain superfamily||-||SH3 domain||Jouberin, SH3 domain	8.45267	5.81354	0.48998	0.6878
hsa_circ_0005218	chr9	93471140	93497599	+	26459	459	ENSG00000048828;	exon:93471141-93471387,exon:93476256-93476338,exon:93497471-93497599	7,4,8,13	8288999331217	FAM120A	Constitutive coactivator of PPAR-gamma||PIN-like domain superfamily	3.81734	5.45892	-0.43209	0.78995
hsa_circ_0005221	chr17	81596115	81608822	-	12707	685	ENSG00000182446;	exon:81596116-81596242,exon:81597245-81597316,exon:81606691-81606814,exon:81608728-81608822	4	1086	NPLOC4	NPL4, zinc-binding putative||Nuclear pore localisation protein Npl4, ubiquitin-like domain||Ubiquitin-like domain superfamily||Zinc finger, RanBP2-type||-||Nuclear pore localisation protein NPL4, C-terminal||Zinc finger, RanBP2-type superfamily||Nuclear protein localization protein 4||MPN domain	0	1.13723	-2.2663	0.30053
hsa_circ_0005227	chr2	161179613	161204793	+	25180	376	ENSG00000136560;	exon:161179614-161179761,exon:161203487-161203595,exon:161204675-161204793	8,8,5,9	798582695640	TANK	-||Tbk1/Ikki binding domain	2.77829	6.35088	-0.98775	0.54188
hsa_circ_0005231	chr8	116655855	116658980	-	3125	418	ENSG00000147677;	exon:116655856-116656005,exon:116657215-116657314,exon:116658813-116658980	6,9,8,12,11,32	2.04525e+23	EIF3H	-||MPN domain||Eukaryotic translation initiation factor 3 subunit H||JAB1/MPN/MOV34 metalloenzyme domain	8.33499	15.0531	-0.829	0.29153
hsa_circ_0005238	chr21	15833347	15842540	+	9193	344	ENSG00000155313;	exon:15833348-15833548	7,4	629263	USP25	Papain-like cysteine peptidase superfamily||Ubiquitin specific protease, conserved site||UBA-like superfamily||Peptidase C19, ubiquitin carboxyl-terminal hydrolase||Ubiquitin specific protease domain||Ubiquitin interacting motif||-	2.431	1.36236	0.54843	0.79422
hsa_circ_0005251	chr7	22976209	22991139	-	14930	654	ENSG00000122591;	exon:22976210-22976305,exon:22976693-22976808,exon:22977341-22977421,exon:22991061-22991139	24,26,40,8,13	314,399,271,90,124	FAM126A	Hyccin	32.6398	6.42071	2.2129	0.035575
hsa_circ_0005263	chr13	49196876	49198574	+	1698	761	ENSG00000102531;	exon:49196877-49196990,exon:49197725-49197874,exon:49198362-49198574	14,4	649906	FNDC3A	Fibronectin type III||-||Immunoglobulin-like fold||Fibronectin type III superfamily	5.68574	1.13723	1.2977	0.54934
hsa_circ_0005272	chr4	153270334	153276130	+	5796	423	ENSG00000109654;	exon:153270335-153270519,exon:153275893-153276130	13,9	308260	TRIM2	Immunoglobulin E-set||RING-type zinc-finger, LisH dimerisation motif||Zinc finger, RING/FYVE/PHD-type||NHL repeat, subgroup||Zinc finger, RING-type||Immunoglobulin-like fold||Six-bladed beta-propeller, TolB-like||NHL repeat||Filamin/ABP280 repeat-like||Zinc finger, RING-type, conserved site||Filamin/ABP280 repeat||B-box-type zinc finger||B-box, C-terminal	0	6.63228	-4.4233	0.030486
hsa_circ_0005282	chr11	68803999	68812576	-	8577	414	ENSG00000110090;	exon:68804000-68804101,exon:68812437-68812576	8	136	CPT1A	Carnitine O-palmitoyltransferase, N-terminal||Acyltransferase ChoActase/COT/CPT	0	1.95967	-2.5922	0.23619
hsa_circ_0005288	chr1	176149005	176176007	-	27002	364	ENSG00000143207;	exon:176162869-176162988,exon:176163827-176163891,exon:176175910-176176007	6	158	COP1	WD40-repeat-containing domain superfamily||WD40-repeat-containing domain||Zinc finger, RING-type, conserved site||WD40 repeat||-||Zinc finger, RING-type||Zinc finger, RING/FYVE/PHD-type||WD40 repeat, conserved site||WD40/YVTN repeat-like-containing domain superfamily	2.0795	0	2.7736	0.20457
hsa_circ_0005298	chr4	25255064	25263849	+	8785	655	ENSG00000281028;ENSG00000038210;	exon:25255065-25255265,exon:25260524-25260591,exon:25263750-25263849	3	221	AC104662.2;PI4K2B	-	1.21837	0	2.4143	0.27015
hsa_circ_0005315	chr2	8770669	8776892	-	6223	308	ENSG00000134313;	exon:8776748-8776892	8,12,4	326376610	KIDINS220	-||Sterile alpha motif/pointed domain superfamily||Ankyrin repeat-containing domain||KAP family P-loop domain||Ankyrin repeat-containing domain superfamily||Ankyrin repeat	6.93729	0.979833	2.1787	0.22545
hsa_circ_0005319	chr3	179401120	179426242	-	25122	1157	ENSG00000114450;	exon:179401121-179401319	6	282	GNB4	G-protein, beta subunit||WD40/YVTN repeat-like-containing domain superfamily||G-protein beta WD-40 repeat||WD40 repeat, conserved site||WD40 repeat||WD40-repeat-containing domain superfamily||WD40-repeat-containing domain||Guanine nucleotide-binding protein, beta subunit	0	1.70585	-2.4864	0.25608
hsa_circ_0005324	chr3	33606590	33644903	-	38313	982	ENSG00000163539;	exon:33606591-33606758	9	128	CLASP2	Armadillo-type fold||HEAT, type 2||CLASP N-terminal domain||-||Armadillo-like helical||TOG domain	3.11926	0	3.1915	0.14154
hsa_circ_0005325	chr19	34430575	34434968	+	4393	321	ENSG00000126261;	exon:34430576-34430659,exon:34434868-34434968	8,7	299314	UBA2	Ubiquitin-activating enzyme E1, Cys active site||Ubiquitin activating enzyme, alpha domain superfamily||-||THIF-type NAD/FAD binding fold||SUMO-activating enzyme subunit 2, C-terminal domain||Ubiquitin-activating enzyme, catalytic cysteine domain||Ubiquitin-activating enzyme E1, conserved site||Ubiquitin/SUMO-activating enzyme ubiquitin-like domain||Ubiquitin-activating enzyme||SUMO-activating en…	2.77267	1.99016	0.27384	0.89948
hsa_circ_0005328	chr6	163455278	163478896	+	23618	260	ENSG00000112531;	exon:163455279-163455421	2	405	QKI	Protein quaking, putative nuclear localisation signal||K Homology domain, type 1 superfamily||-||STAR protein, homodimerisation region||K Homology domain||K Homology domain, type 1	0	0.681178	-1.9418	0.37397
hsa_circ_0005330	chr16	70532478	70544533	+	12055	759	ENSG00000189091;	exon:70532479-70532620,exon:70535308-70535420,exon:70544438-70544533	3,4	348467	SF3B3	WD40-repeat-containing domain superfamily||-||Cleavage/polyadenylation specificity factor, A subunit, C-terminal||WD40/YVTN repeat-like-containing domain superfamily	0	2.0016	-2.8661	0.18782
hsa_circ_0005331	chr7	18634626	18666476	+	31850	935	ENSG00000048052;	exon:18634627-18634742,exon:18644671-18644793	7,14	11441621	HDAC9	Histone deacetylase family||Ureohydrolase domain superfamily||Histone deacetylase class II, eukaryotic||Histone deacetylase domain||Histone deacetylase domain superfamily||-||Histone deacetylase, glutamine rich N-terminal domain	0	5.41957	-4.1158	0.047689
hsa_circ_0005336	chr17	27303366	27311616	+	8250	897	ENSG00000109046;	exon:27303367-27303635,exon:27311509-27311616	3	925	WSB1	SOCS box-like domain superfamily||WD40/YVTN repeat-like-containing domain superfamily||G-protein beta WD-40 repeat||WD40 repeat, conserved site||Quinoprotein alcohol dehydrogenase-like superfamily||-||SOCS box domain||WD40 repeat||WD40-repeat-containing domain||WD40-repeat-containing domain superfamily	0	1.02177	-2.194	0.31604
hsa_circ_0005342	chr3	149902071	149921227	+	19156	291	ENSG00000082996;	exon:149902072-149902162,exon:149921134-149921227	15,8	318442	RNF13	PA domain||Zinc finger, RING-type||Zinc finger, RING/FYVE/PHD-type||-	6.09186	2.27446	0.80796	0.70906
hsa_circ_0005346	chr8	47969797	47976866	+	7069	1506	ENSG00000104738;	exon:47976686-47976866	8	52	MCM4	MCM domain||MCM N-terminal domain||P-loop containing nucleoside triphosphate hydrolase||Nucleic acid-binding, OB-fold||-||Mini-chromosome maintenance protein||MCM OB domain||Mini-chromosome maintenance, conserved site||Mini-chromosome maintenance complex protein 4	3.24899	0	3.2286	0.13663
hsa_circ_0005367	chr3	47736033	47772936	-	36903	381	ENSG00000173473;	exon:47736034-47736126,exon:47738029-47738110,exon:47745908-47745993,exon:47772817-47772936	14	51	SMARCC1	SWIRM domain||-||Winged helix-like DNA-binding domain superfamily||Homeobox-like domain superfamily||Chromo/chromo shadow domain||SANT/Myb domain||SMARCC, SWIRM-associated domain||SANT domain||SMARCC, C-terminal||SWI/SNF complex subunit SMARCC1||SMARCC, N-terminal||BRCT domain superfamily	4.85218	0	3.1153	NA
hsa_circ_0005376	chr8	42925556	42943445	+	17889	257	ENSG00000168172;	exon:42925557-42925629,exon:42930122-42930172,exon:42943313-42943445	7,3	145156	HOOK3	Calponin homology domain||CH domain superfamily||-||Hook-like protein family	0	2.72503	-3.1826	0.14053
hsa_circ_0005379	chr10	5785141	5800705	-	15564	674	ENSG00000057608;	exon:5785142-5785273,exon:5785852-5786050,exon:5800598-5800705	60,59,74,79,140,129	1.99124e+23	GDI2	GDP dissociation inhibitor||FAD/NAD(P)-binding domain superfamily||Rab GDI protein	70.5045	98.3093	-0.4817	0.055957
hsa_circ_0005386	chr22	29636750	29642285	+	5535	333	ENSG00000186575;	exon:29636751-29636876,exon:29639090-29639212,exon:29642202-29642285	5,4	207279	NF2	Ezrin/radixin/moesin, C-terminal||FERM domain||FERM central domain||Moesin tail domain superfamily||Band 4.1 domain||FERM/acyl-CoA-binding protein superfamily||Moesin/ezrin/radixin homologue 2||-||Ezrin/radixin/moesin||FERM, C-terminal PH-like domain||Ubiquitin-like domain superfamily||FERM conserved site||FERM, N-terminal||FERM superfamily, second domain||PH-like domain superfamily||Ezrin/radixi…	1.73643	1.36236	0.2314	0.91336
hsa_circ_0005394	chr16	11774235	11782388	-	8153	937	ENSG00000122299;	exon:11781425-11781464,exon:11782287-11782388	3	185	ZC3H7A	Tetratricopeptide-like helical domain superfamily||-||Zinc finger C2H2 superfamily||Zinc finger, CCCH-type||Zinc finger, CCCH-type superfamily	0	0.734875	-2.026	0.35392
hsa_circ_0005398	chr5	79668891	79682061	+	13170	309	ENSG00000164329;	exon:79668892-79669028,exon:79681982-79682061	2,3	549689	TENT2	PAP/25A-associated	0.694571	0.852924	-0.1629	0.94018
hsa_circ_0005399	chr5	61472680	61473037	+	357	357	ENSG00000130449;	exon:61472681-61473037	60,56,19,58,71,43	1.05164e+17	ZSWIM6	Zinc finger, SWIM-type	50.4005	50.4732	-0.0022436	0.99691
hsa_circ_0005405	chr9	33351559	33352719	+	1160	305	ENSG00000086102;	exon:33351560-33351790,exon:33352646-33352719	9,20,8,15,4,18	66,94,91,84,99,126	NFX1	Zinc finger, NF-X1-type||Zinc finger, PHD-finger||Transcriptional repressor NF-X1, R3H domain||Zinc finger, RING-type||Zinc finger, PHD-type, conserved site||Transcription factor NFX1 family||R3H domain superfamily||R3H domain	13.3735	10.6553	0.32171	0.69311
hsa_circ_0005406	chr1	28459084	28466535	+	7451	574	ENSG00000204138;	exon:28466382-28466535	7	90	PHACTR4	Phosphatase and actin regulator 4||-||RPEL repeat	2.42609	0	2.9196	0.18093
hsa_circ_0005420	chr16	11779165	11782388	-	3223	340	ENSG00000122299;	exon:11779166-11779363,exon:11782287-11782388	6,3	95135	ZC3H7A	Tetratricopeptide-like helical domain superfamily||-||Zinc finger C2H2 superfamily||Zinc finger, CCCH-type||Zinc finger, CCCH-type superfamily	0	2.77841	-3.1912	0.13938
hsa_circ_0005423	chr1	154588550	154597267	-	8717	951	ENSG00000160710;	exon:154588551-154588673,exon:154589369-154589462,exon:154597123-154597267	5,2	36881447	ADAR	Double-stranded RNA-specific adenosine deaminase (DRADA)||Winged helix DNA-binding domain superfamily||-||Adenosine deaminase/editase||Double-stranded RNA-binding domain||Winged helix-like DNA-binding domain superfamily	1.73292	0.681178	0.82042	0.70242
hsa_circ_0005435	chr3	47729024	47772936	-	43912	451	ENSG00000173473;	exon:47729025-47729094,exon:47736034-47736126,exon:47772817-47772936	10,11,18,14	73,55,66,65	SMARCC1	SWIRM domain||-||Winged helix-like DNA-binding domain superfamily||Homeobox-like domain superfamily||Chromo/chromo shadow domain||SANT/Myb domain||SMARCC, SWIRM-associated domain||SANT domain||SMARCC, C-terminal||SWI/SNF complex subunit SMARCC1||SMARCC, N-terminal||BRCT domain superfamily	3.47286	12.2934	-1.5741	0.28725
hsa_circ_0005438	chr8	81025219	81030089	-	4870	4870	ENSG00000076641;	intron:81025220-81025296,intron:81026223-81026340,intron:81029996-81030089	15,7	171207	PAG1	Phosphoprotein associated with glycosphingolipid-enriched microdomains 1	5.20928	1.71471	0.90609	0.67577
hsa_circ_0005443	chr9	104883038	104889195	-	6157	355	ENSG00000165029;	exon:104883039-104883157,exon:104884427-104884568,exon:104889102-104889195	5	1305	ABCA1	ABC transporter, conserved site||ABC transporter A||P-loop containing nucleoside triphosphate hydrolase||ABC transporter-like||AAA+ ATPase domain	0	1.42154	-2.3882	0.27538
hsa_circ_0005462	chr4	168236251	168237795	-	1544	369	ENSG00000137628;	exon:168236252-168236373,exon:168237286-168237427,exon:168237691-168237795	12,5,12	621680350	DDX60	DEAD/DEAH box helicase domain||Helicase superfamily 1/2, ATP-binding domain||Helicase, C-terminal||-||P-loop containing nucleoside triphosphate hydrolase	6.60992	3.41169	0.63325	0.75896
hsa_circ_0005465	chr12	122377388	122380558	-	3170	763	ENSG00000130779;	exon:122380368-122380558	3	111	CLIP1	-||CLIP1, zinc knuckle||CAP Gly-rich domain superfamily||CAP Gly-rich domain	0	0.734875	-2.026	0.35392
hsa_circ_0005468	chr11	125643791	125644643	+	852	419	ENSG00000149554;	exon:125643792-125643900,exon:125644091-125644268,exon:125644512-125644643	9	207	CHEK1	Checkpoint kinase 1, catalytic domain||Serine/threonine-protein kinase, active site||-||Protein kinase domain||Protein kinase-like domain superfamily||Protein kinase, ATP binding site	3.11926	0	3.1915	0.14154
hsa_circ_0005476	chr5	88220562	88245792	-	25230	5319	ENSG00000164180;	intron:88220563-88220719,intron:88245684-88245792	6,5	99,94	TMEM161B	Transmembrane protein 161A/B||Ribonuclease H superfamily||Integrase, catalytic core||Ribonuclease H-like superfamily||-	2.43674	1.70295	0.33903	0.87119
hsa_circ_0005480	chr4	150102477	150102812	+	335	335	ENSG00000170390;	exon:150102478-150102812	6,7	47,51	DCLK2	Protein kinase, ATP binding site||Protein kinase-like domain superfamily||Protein kinase domain||Doublecortin domain superfamily||-||Doublecortin domain||Serine/threonine-protein kinase, active site	0	3.42056	-3.4619	0.10564
hsa_circ_0005494	chr3	194459470	194462236	-	2766	525	ENSG00000133657;	exon:194459471-194459541,exon:194459789-194459971,exon:194460658-194460831,exon:194462140-194462236	3,6,14,20,16	2.79948e+19	ATP13A3	HAD-like superfamily||P-type ATPase||P-type ATPase, transmembrane domain superfamily||P-type ATPase, subfamily V||Cation-transporting P-type ATPase, C-terminal||Cation-transporting P-type ATPase, N-terminal||HAD superfamily||P-type ATPase, A domain superfamily||P-type ATPase, cytoplasmic domain N||P-type ATPase, phosphorylation site	3.29788	14.3737	-1.9932	0.058458
hsa_circ_0005505	chr12	66203710	66228370	+	24660	754	ENSG00000090376;	exon:66203711-66203893	4,21,8,5,10	174,291,406,65,125	IRAK3	Interleukin-1 receptor-associated kinase 3||Protein kinase-like domain superfamily||Death-like domain superfamily||Protein kinase domain||Death domain	11.6902	4.15253	1.3758	0.2407
hsa_circ_0005519	chr7	17868406	17875790	-	7384	397	ENSG00000071189;	exon:17868407-17868490,exon:17873528-17873616,exon:17875669-17875790	3,2,13,15	4385426771167	SNX13	Sorting nexin-13, PX domain||SNX13, RGS domain||Phox homologous domain||RGS domain||-||Sorting nexin, C-terminal||PX domain superfamily||Phox-associated domain||RGS domain superfamily	1.04186	8.05155	-2.4326	0.136
hsa_circ_0005522	chr1	213117316	213129889	+	12574	457	ENSG00000136643;	exon:213117317-213117410,exon:213123082-213123127	4,4	177221	RPS6KC1	Phox homologous domain||RPK118-like, kinase domain||Protein kinase domain||MIT domain superfamily||MIT||Protein kinase-like domain superfamily||PX domain superfamily||Ribosomal protein S6 kinase delta-1	1.6245	0.979833	0.42075	0.84422
hsa_circ_0005535	chr7	17845594	17850964	-	5370	328	ENSG00000071189;	exon:17845595-17845694,exon:17850347-17850435,exon:17850826-17850964	6,7,2,5	268387364611	SNX13	Sorting nexin-13, PX domain||SNX13, RGS domain||Phox homologous domain||RGS domain||-||Sorting nexin, C-terminal||PX domain superfamily||Phox-associated domain||RGS domain superfamily	4.5098	2.10272	0.88042	0.62062
hsa_circ_0005542	chr2	45546731	45553730	-	6999	465	ENSG00000068784;	exon:45546732-45546839	7,16,2	78,91,42	SRBD1	Nucleic acid-binding, OB-fold||Ribonuclease H-like superfamily||Tex-like protein, HTH domain superfamily||RNA-binding domain, S1||YqgF/RNase H-like domain superfamily||YqgF/RNase H-like domain||Tex-like protein, N-terminal||RuvA domain 2-like||S1 domain||Tex-like domain superfamily||Tex protein, YqgF-like domain	7.97635	0.568616	2.9783	0.093732
hsa_circ_0005546	chr19	15268904	15273133	-	4229	457	ENSG00000141867;	exon:15268905-15269042	4	56	BRD4	Bromodomain protein 4, C-terminal||Bromodomain||Bromodomain-like superfamily||NET domain||Bromodomain, conserved site||-||NET domain superfamily	0	1.36236	-2.355	0.28211
hsa_circ_0005549	chr1	145942712	145947782	+	5072	305	ENSG00000271601;	exon:145942713-145942853	5	287	LIX1L	Limb expression 1	1.73643	0	2.6158	0.23207
hsa_circ_0005563	chr2	231206197	231216793	+	10596	545	ENSG00000135931;	exon:231206198-231206289,exon:231208127-231208252,exon:231216638-231216793	11,8	1223341	ARMC9	Armadillo-like helical||-||LIS1 homology motif||Armadillo-type fold	3.81243	2.72471	0.28294	0.89608
hsa_circ_0005564	chr8	38424508	38426245	-	1737	315	ENSG00000077782;	exon:38424509-38424699,exon:38426122-38426245	3	609	FGFR1	Tyrosine-protein kinase, catalytic domain||Fibroblast growth factor receptor 1, catalytic domain||Protein kinase-like domain superfamily||-||Protein kinase domain||Serine-threonine/tyrosine-protein kinase, catalytic domain||Immunoglobulin subtype 2||Immunoglobulin subtype||Immunoglobulin-like fold||Tyrosine-protein kinase, active site||Immunoglobulin I-set||Fibroblast growth factor receptor famil…	0	1.02177	-2.194	0.31604
hsa_circ_0005567	chr1	51402434	51408332	-	5898	607	ENSG00000085832;	exon:51402435-51402525,exon:51403419-51403532,exon:51408135-51408332	21,17,12,19,10,40	2.32185e+17	EPS15	EF-hand domain pair||EF-Hand 1, calcium-binding site||EH domain||EF-hand domain||-||Ubiquitin interacting motif	18.5915	19.1126	-0.050075	0.93605
hsa_circ_0005571	chr19	18175039	18175697	+	658	351	ENSG00000268173;ENSG00000216490;	exon:18175040-18175222,exon:18175605-18175697	3,9,2	103831303215514	AC007192.1;IFI30	-	1.21837	3.63392	-1.1224	0.57185
hsa_circ_0005572	chr9	20758089	20770238	+	12149	514	ENSG00000188352;	exon:20758090-20758191	4	449	FOCAD	-||Domain of unknown function DUF3730||Focadhesin||Armadillo-type fold	0	1.13723	-2.2663	0.30053
hsa_circ_0005582	chr16	23621361	23623130	-	1769	279	ENSG00000083093;	exon:23621362-23621478,exon:23622969-23623130	3	258	PALB2	WD40/YVTN repeat-like-containing domain superfamily||Partner and localiser of BRCA2, WD40 domain||WD40-repeat-containing domain superfamily||-	0	0.734875	-2.026	0.35392
hsa_circ_0005583	chr11	108301647	108304852	+	3205	497	ENSG00000149311;	exon:108301648-108301789	6	523	ATM	PIK-related kinase, FAT||Phosphatidylinositol 3-/4-kinase, catalytic domain||Telomere-length maintenance and DNA damage repair||PIK-related kinase||-||FATC domain||Phosphatidylinositol 3/4-kinase, conserved site||Serine/threonine-protein kinase ATM||Armadillo-type fold||Protein kinase-like domain superfamily||Phosphatidylinositol 3-/4-kinase, catalytic domain superfamily	0	1.46975	-2.4128	0.27046
hsa_circ_0005584	chr18	54159764	54205157	-	45393	706	ENSG00000134046;	exon:54204998-54205157	5	368	MBD2	DNA-binding domain superfamily||Methyl-CpG-binding domain protein 2/3, p55-binding region||-||Methyl-CpG binding protein 2/3, C-terminal domain||Methyl-CpG DNA binding	0	1.70295	-2.4772	0.25784
hsa_circ_0005585	chr5	43675510	43704400	+	28890	623	ENSG00000112992;	exon:43675511-43675670,exon:43704343-43704400	10,17,14,19	208258411347	NNT	Alanine dehydrogenase/NAD(P) transhydrogenase, conserved site-1||NAD(P) transhydrogenase, alpha subunit||Alanine dehydrogenase/pyridine nucleotide transhydrogenase, conserved site-2||NAD(P)-binding domain superfamily||NAD(P) transhydrogenase, alpha subunit, C-terminal||NADP transhydrogenase beta-like domain||-||DHS-like NAD/FAD-binding domain superfamily||Alanine dehydrogenase/pyridine nucleotide…	4.06124	14.4245	-1.572	0.30992
hsa_circ_0005589	chr11	118583808	118584644	+	836	371	ENSG00000095139;	exon:118584480-118584644	4,6,6,5,6	596563705831836	ARCN1	Longin-like domain superfamily||AP-2 complex subunit mu, C-terminal superfamily||AP complex, mu/sigma subunit||Coatomer delta subunit||Mu homology domain	3.46865	4.93482	-0.42514	0.78169
hsa_circ_0005598	chr19	58392975	58393487	+	512	339	ENSG00000083845;	exon:58392976-58393185	16,19,23,7	813142517002711	RPS5	Ribosomal protein S5/S7, eukaryotic/archaeal||Ribosomal protein S7 domain||Ribosomal protein S5/S7||Ribosomal protein S7, conserved site||Ribosomal protein S7 domain superfamily	6.49799	14.725	-0.95816	0.57829
hsa_circ_0005605	chr3	100295086	100298045	+	2959	399	ENSG00000036054;	exon:100295087-100295211,exon:100297923-100298045	7,3	11851162	TBC1D23	Rhodanese-like domain superfamily||Rab-GTPase-TBC domain||Rhodanese-like domain||Rab-GTPase-TBC domain superfamily	0	2.72503	-3.1826	0.14053
hsa_circ_0005623	chr16	68266592	68275249	+	8657	775	ENSG00000103064;	exon:68266593-68266721,exon:68273795-68273904	7	362	SLC7A6	-||Amino acid/polyamine transporter I	0	1.99016	-2.5968	0.23534
hsa_circ_0005624	chr10	70152262	70161931	-	9669	826	ENSG00000079332;	exon:70161619-70161738,exon:70161858-70161931	5	460	SAR1A	Small GTPase superfamily, ARF/SAR type||P-loop containing nucleoside triphosphate hydrolase||Small GTPase superfamily, SAR1-type||Small GTP-binding protein domain	0	1.70295	-2.4772	0.25784
hsa_circ_0005625	chr2	61876094	61880394	-	4300	647	ENSG00000115484;	exon:61880286-61880394	6,7	12671649	CCT4	TCP-1-like chaperonin intermediate domain superfamily||GroEL-like equatorial domain superfamily||T-complex protein 1, delta subunit||GroEL-like apical domain superfamily||Chaperonin TCP-1, conserved site||Chaperone tailless complex polypeptide 1 (TCP-1)||Chaperonin Cpn60/TCP-1 family	0	3.75824	-3.5723	0.093627
hsa_circ_0005630	chr8	37870419	37877551	-	7132	3262	ENSG00000156675;	exon:37870420-37870528	9,10,6,25,6	90,90,124,111,219	RAB11FIP1	Rab-binding domain FIP-RBD||Rab11-family interacting protein class I||C2 domain||C2 domain superfamily||FIP-RBD, C-terminal domain superfamily	7.12797	10.621	-0.54064	0.62852
hsa_circ_0005633	chr10	27142386	27145590	-	3204	262	ENSG00000136758;	exon:27142387-27142485,exon:27145428-27145590	7	1143	YME1L1	ATPase, AAA-type, core||ATPase, AAA-type, conserved site||P-loop containing nucleoside triphosphate hydrolase||Peptidase M41||Peptidase, FtsH||AAA+ ATPase domain||-||Peptidase M41-like	2.84287	0	3.074	0.15783
hsa_circ_0005638	chr16	71658232	71679535	-	21303	1389	ENSG00000040199;	exon:71658233-71658363,exon:71679389-71679535	8	53	PHLPP2	Leucine-rich repeat domain superfamily||PPM-type phosphatase domain||-||Leucine-rich repeat||Leucine-rich repeat, typical subtype||PPM-type phosphatase domain superfamily	0	2.27446	-2.7156	0.21415
hsa_circ_0005646	chr9	20923659	20933132	+	9473	584	ENSG00000188352;	intron:20923660-20923768,intron:20933014-20933132	8,10,7	215240198	FOCAD	-||Domain of unknown function DUF3730||Focadhesin||Armadillo-type fold	0	7.2825	-4.8333	0.014365
hsa_circ_0005649	chr5	65992709	66014725	+	22016	542	ENSG00000112851;	exon:65992710-65992907,exon:66012057-66012127,exon:66013549-66013638,exon:66014669-66014725	8	1148	ERBIN	PDZ domain||PDZ superfamily||Leucine-rich repeat domain superfamily||Leucine-rich repeat, typical subtype||Erbin||Leucine-rich repeat	0	2.72471	-2.8799	0.18672
hsa_circ_0005653	chr18	196636	204692	+	8056	701	ENSG00000101557;	exon:196637-196767,exon:197616-197696,exon:203098-203190,exon:204564-204692	3,4,5,8	378157210359	USP14	Ubiquitin specific protease domain||Ubiquitin specific protease, conserved site||Papain-like cysteine peptidase superfamily||Ubiquitin conserved site||-||Peptidase C19, ubiquitin carboxyl-terminal hydrolase||Ubiquitin domain||Ubiquitin-like domain superfamily	1.03975	4.74356	-1.6939	0.34831
hsa_circ_0005654	chr4	120754552	120811449	-	56897	758	ENSG00000138738;	exon:120754553-120754638,exon:120756016-120756142,exon:120799661-120799745,exon:120811370-120811449	10,11,8	4,2,6	PRDM5	PR-domain zinc finger protein PRDM5-like||SET domain||-||Zinc finger C2H2-type||Zinc finger C2H2 superfamily	3.46584	6.02094	-0.53543	0.79345
hsa_circ_0005656	chr16	11003073	11024921	+	21848	466	ENSG00000038532;	exon:11003074-11003305,exon:11024821-11024921	3	121	CLEC16A	CLEC16A/TT9, N-terminal||-||CLEC16A/TT9	0	0.852924	-2.1068	0.33531
hsa_circ_0005667	chr1	247156999	247159813	-	2814	406	ENSG00000196418;	exon:247157000-247157217,exon:247159006-247159066,exon:247159687-247159813	7,12,17	392585736	ZNF124	Krueppel-associated box||KRAB domain superfamily||Zinc finger C2H2 superfamily||Zinc finger C2H2-type	0	9.96011	-5.3604	0.0048305
hsa_circ_0005679	chr22	42826939	42835493	-	8554	364	ENSG00000242247;	exon:42826940-42826999,exon:42831549-42831636,exon:42834242-42834325	10,2,8	172912372336	ARFGAP3	Arf GTPase activating protein||ARFGAP/RecO-like zinc finger||-||ArfGAP domain superfamily	4.16602	2.27446	0.65399	0.73114
hsa_circ_0005689	chr2	229858771	229860531	-	1760	1760	ENSG00000153827;	exon:229860406-229860531	8,17,6,12	81280154184	TRIP12	WWE domain, subgroup||HECT domain||Armadillo-like helical||-||WWE domain||WWE domain superfamily||Armadillo-type fold||HECT, E3 ligase catalytic domain	9.14092	4.98303	0.71929	0.66648
hsa_circ_0005693	chr17	38361710	38377842	+	16075	701	ENSG00000274211;	exon:38361711-38361775,exon:38377714-38377842	6,5	82109	SOCS7	SH2 domain superfamily||SH2 domain||Suppressor of cytokine signalling 7||SOCS7, SH2 domain||SOCS7, SOCS box domain||SOCS box-like domain superfamily||SOCS box domain	2.0795	1.42154	0.34877	0.86885
hsa_circ_0005694	chr5	353729	376716	+	22987	289	ENSG00000063438;	exon:353730-353911,exon:360858-360922,exon:376610-376716	28,10,12,48,46,65	1.74315e+17	AHRR	PAS domain superfamily||PAS domain||PAS fold||Aryl hydrocarbon receptor/Aryl hydrocarbon receptor repressor||Aryl hydrocarbon receptor repressor||-||Helix-loop-helix DNA-binding domain superfamily||Myc-type, basic helix-loop-helix (bHLH) domain	19.0033	45.3487	-1.2576	0.0088118
hsa_circ_0005699	chr16	19616113	19652090	+	35977	1198	ENSG00000103544;	exon:19616114-19616191,exon:19616686-19616808,exon:19626177-19626223,exon:19651976-19652090	6,10,6	51,57,67	VPS35L	-||UPF0505 family	5.54956	2.04353	1.1355	0.53521
hsa_circ_0005701	chr11	60919685	60920988	+	1303	348	ENSG00000110108;	exon:60919686-60919930,exon:60920886-60920988	3	321	TMEM109	-	0	1.02177	-2.194	0.31604
hsa_circ_0005715	chr18	9208656	9239556	+	30900	18196	ENSG00000101745;	exon:9208657-9208803,exon:9239477-9239556	11,8,6	66,87,91	ANKRD12	-||Ankyrin repeat-containing domain superfamily||Ankyrin repeat||Ankyrin repeat-containing domain	0	7.49069	-4.8697	0.013447
hsa_circ_0005729	chr18	32111753	32113860	+	2107	282	ENSG00000134758;	exon:32113745-32113860	5,3	30,43	RNF138	Zinc finger, MIZ-type||Zinc finger C2HC RNF-type||Zinc finger, RING/FYVE/PHD-type||Zinc finger, RING-type||Drought induced 19 protein type, zinc-binding domain	1.73292	0.734875	0.73013	0.73351
hsa_circ_0005731	chr19	35019190	35019533	+	343	262	ENSG00000089351;	exon:35019191-35019309,exon:35019391-35019533	12,3	175,44	GRAMD1A	-||GRAM domain||VASt domain||PH-like domain superfamily	4.15901	1.02177	1.1441	0.59779
hsa_circ_0005746	chr19	55245119	55245678	-	559	391	ENSG00000105063;	exon:55245120-55245185,exon:55245492-55245678	6,5	443436	PPP6R1	SIT4 phosphatase-associated protein family||Armadillo-type fold	2.08371	1.70295	0.19964	0.92438
hsa_circ_0005772	chr10	863742	885760	-	22018	469	ENSG00000107929;	exon:863743-863883,exon:864123-864270,exon:884447-884506,exon:885641-885760	5	463	LARP4B	La-type HTH domain||Winged helix DNA-binding domain superfamily||RNA-binding domain superfamily||LARP5, RNA recognition motif||Winged helix-like DNA-binding domain superfamily||-	0	1.70295	-2.4772	0.25784
hsa_circ_0005776	chr18	76927036	76960855	+	33819	1392	ENSG00000130856;	exon:76927037-76927182,exon:76960679-76960855	7	55	ZNF236	Zinc finger C2H2-type||Zinc finger C2H2 superfamily||-	0	1.71471	-2.4948	0.25447
hsa_circ_0005786	chr17	1083519	1100735	-	17216	393	ENSG00000159842;	exon:1083520-1083627,exon:1091665-1091850,exon:1100637-1100735	8,6	510462	ABR	Active breakpoint cluster region-related protein, PH domain||Bcr-Abl oncoprotein oligomerisation domain superfamily||Dbl homology (DH) domain superfamily||Bcr-Abl oncoprotein oligomerisation||PH-like domain superfamily||Guanine-nucleotide dissociation stimulator, CDC24, conserved site||C2 domain||Rho GTPase-activating protein domain||-||C2 domain superfamily||Abr/Bcr||Pleckstrin homology domain||…	2.77829	2.04353	0.25985	0.90458
hsa_circ_0005797	chr3	130930415	130941699	+	11284	525	ENSG00000017260;	exon:130930416-130930526,exon:130932022-130932138	17,14,8,4	579681872788	ATP2C1	-||P-type ATPase, cytoplasmic domain N||P-type ATPase, A domain superfamily||P-type ATPase, phosphorylation site||HAD superfamily||Cation-transporting P-type ATPase, N-terminal||Cation-transporting P-type ATPase, C-terminal||Calcium-transporting ATPase type 2C member 1||P-type ATPase, transmembrane domain superfamily||P-type ATPase||HAD-like superfamily||P-type ATPase, subfamily IIA, PMR1-type	5.89193	8.02254	-0.35459	0.83591
hsa_circ_0005807	chr1	37866458	37874088	-	7630	531	ENSG00000204084;	exon:37866459-37866543,exon:37868501-37868614	4,5,15	18,22,22	INPP5B	INPP5B, PH domain||Rho GTPase activation protein||Endonuclease/exonuclease/phosphatase superfamily||OCRL1/INPP5B, INPP5c domain||Immunoglobulin-like fold||Inositol polyphosphate-related phosphatase||Rho GTPase-activating protein domain||Endonuclease/exonuclease/phosphatase	1.38634	5.09591	-1.4104	0.45374
hsa_circ_0005831	chr13	28174271	28220378	+	46107	570	ENSG00000152520;	exon:28174272-28174393,exon:28176493-28176559,exon:28220231-28220378	8,3	144154	PAN3	Protein kinase-like domain superfamily||Protein kinase domain||PAN2-PAN3 deadenylation complex subunit PAN3||Zinc finger, CCCH-type superfamily||Zinc finger, CCCH-type	0	3.57764	-3.4836	0.10333
hsa_circ_0005835	chr16	19616113	19616808	+	695	201	ENSG00000103544;	exon:19616114-19616191,exon:19616686-19616808	6,6,6	51114113	VPS35L	-||UPF0505 family	2.0795	3.1756	-0.44376	0.8199
hsa_circ_0005836	chr14	39154210	39158402	-	4192	202	ENSG00000182400;	exon:39158285-39158402	3	119	TRAPPC6B	Transport protein particle (TRAPP) component||TRAPP complex, Trs33 subunit||NO signalling/Golgi transport ligand-binding domain superfamily||-	1.21837	0	2.4143	0.27015
hsa_circ_0005842	chr3	188758631	188760282	+	1651	1651	ENSG00000145012;	intron:188758632-188758768	9	92	LPP	Lipoma-preferred partner||Zinc finger, LIM-type	3.12557	0	3.1938	0.14124
hsa_circ_0005845	chr2	231214830	231216793	+	1963	327	ENSG00000135931;	exon:231214831-231215001	5	585	ARMC9	Armadillo-like helical||-||LIS1 homology motif||Armadillo-type fold	0	1.42154	-2.3882	0.27538
hsa_circ_0005846	chr22	35809779	35810004	-	225	225	ENSG00000100320;	exon:35809780-35810004	4	80	RBFOX2	RNA recognition motif domain||RNA-binding domain superfamily||RNA binding protein Fox-1||Fox-1 C-terminal domain||FOX1, RNA recognition motif||Nucleotide-binding alpha-beta plait domain superfamily	1.38634	0	2.4961	0.25426
hsa_circ_0005853	chr2	223884647	223895630	-	10983	335	ENSG00000085449;	exon:223884648-223884749	3	562	WDFY1	Zinc finger, FYVE-related||Zinc finger, RING/FYVE/PHD-type||WD40/YVTN repeat-like-containing domain superfamily||G-protein beta WD-40 repeat||WD40 repeat, conserved site||Zinc finger, FYVE/PHD-type||WD40 repeat||FYVE zinc finger||WD40-repeat-containing domain superfamily||WD40-repeat-containing domain	0	0.852924	-2.1068	0.33531
hsa_circ_0005861	chr11	62839113	62839867	-	754	590	ENSG00000133316;	exon:62839114-62839235	12,3,4,13	112167121156	WDR74	WD40 repeat||WD40-repeat-containing domain superfamily||-||WDR74/Nsa1||WD40/YVTN repeat-like-containing domain superfamily	5.91535	5.05836	0.18666	0.90585
hsa_circ_0005875	chr3	132618633	132631479	-	12846	873	ENSG00000274810;ENSG00000240303;	exon:132618634-132618772,exon:132631341-132631479	2	52	NPHP3-ACAD11;ACAD11	-	0	0.681178	-1.9418	0.37397
hsa_circ_0005881	chr4	1900625	1939778	+	39153	1910	ENSG00000109685;	exon:1938451-1938532,exon:1939654-1939778	6,9,8,11	44,73,73,59	NSD2	Post-SET domain||High mobility group box domain||SET domain||AWS domain||Zinc finger, RING/FYVE/PHD-type||Zinc finger, RING-type||Zinc finger, PHD-type||-||Zinc finger, PHD-finger||Zinc finger, PHD-type, conserved site||High mobility group box domain superfamily||Zinc finger, FYVE/PHD-type||PWWP domain	2.08371	8.03431	-1.6474	0.28703
hsa_circ_0005894	chr16	28829400	28831072	+	1672	580	ENSG00000168488;	exon:28829401-28829492	4	16	ATXN2L	LsmAD domain||Ataxin-2, C-terminal||Ataxin 2, SM domain||-	1.38914	0	2.4971	0.25407
hsa_circ_0005897	chr6	47253255	47286595	-	33340	1413	ENSG00000146072;	exon:47253256-47253521	9,3	63159	TNFRSF21	Tumour necrosis factor receptor 21||TNFR/NGFR cysteine-rich region||Tumor necrosis factor receptor 21, death domain||Death-like domain superfamily||Tyrosine-protein kinase ephrin type A/B receptor-like||Death domain||Tumor necrosis factor receptor 21, N-terminal	0	3.29365	-3.3977	0.11318
hsa_circ_0005898	chr10	93381218	93389154	-	7936	420	ENSG00000138119;	exon:93381219-93381396	17	281	MYOF	Ferlin, third C2 domain||Ferlin, fifth C2 domain||C2 domain superfamily||Ferlin B-domain||-||C2 domain||Ferlin, C-terminal domain||Ferlin, first C2 domain||Ferlin A-domain||Ferlin, sixth C2 domain||Ferlin family||Ferlin, fourth C2 domain||Ferlin, second C2 domain||Myoferlin||Peroxin/Ferlin domain||FerIin domain	5.90386	0	3.1994	NA
hsa_circ_0005899	chr1	235830225	235833667	-	3442	289	ENSG00000143669;	exon:235830226-235830424,exon:235833578-235833667	5,19,9,10,13	9.03122e+18	LYST	Armadillo-type fold||BEACH domain superfamily||BEACH domain||Lysosomal-trafficking regulator||WD40-repeat-containing domain superfamily||WD40-repeat-containing domain||WD40 repeat||WD40 repeat, conserved site||PH-BEACH domain||WD40/YVTN repeat-like-containing domain superfamily	8.32153	9.09284	-0.11016	0.92041
hsa_circ_0005904	chr2	171448680	171458075	+	9395	411	ENSG00000115827;	exon:171448681-171448817,exon:171453128-171453213,exon:171457971-171458075	14	55	DCAF17	-||DDB1- and CUL4-associated factor 17	4.85218	0	3.1153	NA
hsa_circ_0005909	chr1	180824752	180825344	+	592	371	ENSG00000143324;	exon:180824753-180824943	2	369	XPR1	SPX domain||EXS, C-terminal	0	0.568616	-1.8387	0.39955
hsa_circ_0005918	chr11	72984087	72989097	-	5010	318	ENSG00000137478;	exon:72984088-72984216,exon:72985062-72985116,exon:72988964-72989097	8,7,2	124133148	FCHSD2	-||SH3 domain||FCH domain||F-BAR and double SH3 domains protein||F-BAR and double SH3 domains protein 2||SH3-like domain superfamily||FCHSD2, SH3 domain 2||F-BAR domain||FCHSD, SH3 domain 1||AH/BAR domain superfamily	5.20437	0.681178	2.1958	0.25062
hsa_circ_0005927	chr8	42401787	42403461	+	1674	379	ENSG00000078668;	exon:42401788-42402015	6	228	VDAC3	Eukaryotic porin/Tom40||Porin, eukaryotic type||Porin domain superfamily||-||Voltage-dependent anion-selective channel protein 3	0	1.46975	-2.4128	0.27046
hsa_circ_0005934	chr8	98706466	98722969	-	16503	15991	ENSG00000104375;	exon:98706467-98706634	3,7	171279	STK3	Mst1 SARAH domain||SARAH domain||-||Protein kinase domain||Protein kinase, ATP binding site||Protein kinase-like domain superfamily	0	2.73648	-3.1859	0.14008
hsa_circ_0005937	chr7	111935539	111945798	-	10259	365	ENSG00000128512;	exon:111935540-111935628,exon:111944811-111944871,exon:111945717-111945798	6,5	353185	DOCK4	C2 domain superfamily||SH3 domain||Dedicator of cytokinesis||-||DHR-2 domain||SH3-like domain superfamily||Dedicator of cytokinesis, C-terminal||DHR-1 domain||Dedicator of cytokinesis 4, SH3 domain||Dedicator of cytokinesis B, C2 domain||Dedicator of cytokinesis 4||Dedicator of cytokinesis, N-terminal domain	2.0795	1.42154	0.34877	0.86885
hsa_circ_0005939	chr7	156826604	156836885	-	10281	253	ENSG00000105983;	exon:156826605-156826744	12,12,9	67,56,71	LMBR1	LMBR1-like membrane protein||Lipocalin-interacting membrane receptor||-	4.16743	6.29169	-0.3958	0.84737
hsa_circ_0005941	chr16	53873785	53888951	+	15166	344	ENSG00000140718;	exon:53873786-53873865,exon:53879844-53879987	4	23	FTO	FTO, C-terminal domain superfamily||-||Alpha-ketoglutarate-dependent dioxygenase FTO, C-terminal||Alpha-ketoglutarate-dependent dioxygenase AlkB-like superfamily||Alpha-ketoglutarate-dependent dioxygenase FTO||Alpha-ketoglutarate-dependent dioxygenase FTO, catalytic domain	0	1.36236	-2.355	0.28211
hsa_circ_0005948	chr1	153759525	153765063	+	5538	941	ENSG00000143624;	exon:153759526-153759613,exon:153764944-153765063	8	143	INTS3	Integrator complex subunit 3||-	3.24899	0	3.2286	0.13663
hsa_circ_0005954	chr6	110887504	110890356	+	2852	317	ENSG00000123505;	exon:110887505-110887591,exon:110890275-110890356	6,10,13,12,2,5	2.38246e+17	AMD1	-||S-adenosylmethionine decarboxylase, conserved site||S-adenosylmethionine decarboxylase||S-adenosylmethionine decarboxylase, core	10.4152	5.88048	0.79601	0.44694
hsa_circ_0005955	chr21	37420298	37472880	+	52582	283	ENSG00000157540;	exon:37472684-37472880	17,16,7,14,11	574991544674966	DYRK1A	Protein kinase, ATP binding site||Protein kinase-like domain superfamily||Protein kinase domain||-||Dual specificity tyrosine-phosphorylation-regulated kinase 1A||Serine/threonine-protein kinase, active site	12.4495	9.05897	0.4185	0.72105
hsa_circ_0005965	chr4	107682014	107694006	-	11992	494	ENSG00000138801;	exon:107682015-107682133,exon:107693771-107694006	7	2111	PAPSS1	ATP-sulfurylase PUA-like domain||PUA-like superfamily||Sulphate adenylyltransferase||Rossmann-like alpha/beta/alpha sandwich fold||P-loop containing nucleoside triphosphate hydrolase||Sulphate adenylyltransferase catalytic domain||Adenylyl-sulfate kinase	0	1.99016	-2.5968	0.23534
hsa_circ_0005966	chr13	20002849	20006586	+	3737	665	ENSG00000121741;	exon:20006374-20006586	9,10	110185	ZMYM2	Protein of unknown function DUF3504||TRASH domain||Zinc finger, MYM-type	3.12557	2.44958	0.19834	0.92707
hsa_circ_0005975	chr10	91992118	92008275	+	16157	959	ENSG00000095564;	exon:92008123-92008275	3	555	BTAF1	Armadillo-type fold||P-loop containing nucleoside triphosphate hydrolase||Helicase superfamily 1/2, ATP-binding domain||Helicase, C-terminal||Domain of unknown function DUF3535||SNF2-related, N-terminal domain||SNF2-like, N-terminal domain superfamily||Armadillo-like helical	0	0.852924	-2.1068	0.33531
hsa_circ_0005982	chr8	140818276	140890769	-	72493	899	ENSG00000169398;	exon:140818277-140818354,exon:140818880-140819020,exon:140890543-140890769	12,5,6,28,7	121198187232188	PTK2	Tyrosine-protein kinase, catalytic domain||Protein kinase-like domain superfamily||PH-like domain superfamily||FERM superfamily, second domain||Focal adhesion kinase, targeting (FAT) domain||-||Serine-threonine/tyrosine-protein kinase, catalytic domain||Protein kinase domain||Ubiquitin-like domain superfamily||FERM central domain||FERM/acyl-CoA-binding protein superfamily||Band 4.1 domain||Focal …	6.60992	11.7189	-0.78235	0.48286
hsa_circ_0006007	chr4	102722870	102726683	-	3813	372	ENSG00000109323;	exon:102722871-102723041,exon:102723862-102723967,exon:102726589-102726683	14	186	MANBA	LRRC37A/B like protein 1, C-terminal||Glycoside hydrolase superfamily||Immunoglobulin-like fold||-||Glycoside hydrolase family 2, catalytic domain||Beta-Galactosidase/glucuronidase domain superfamily||Galactose-binding-like domain superfamily	5.68574	0	3.1813	NA
hsa_circ_0006012	chr16	28111816	28125848	-	14032	735	ENSG00000169180;	exon:28121670-28121762,exon:28125689-28125848	5	628	XPO6	Armadillo-type fold||Exportin-1/Importin-beta-like||Importin-beta, N-terminal domain||-||Armadillo-like helical	0	1.42154	-2.3882	0.27538
hsa_circ_0006020	chrX	16818573	16820255	+	1682	396	ENSG00000086712;	exon:16818574-16818877,exon:16820164-16820255	5	4	TXLNG	Taxilin family	0	1.42154	-2.3882	0.27538
hsa_circ_0006022	chr8	55950458	55953984	+	3526	506	ENSG00000254087;	exon:55950459-55950557,exon:55953832-55953984	9,6	1032483	LYN	SH2 domain superfamily||SH3 domain||SH2 domain||Tyrosine-protein kinase Lyn, SH2 domain||Tyrosine-protein kinase, active site||Serine-threonine/tyrosine-protein kinase, catalytic domain||SH3-like domain superfamily||Protein kinase domain||Protein kinase, ATP binding site||Tyrosine-protein kinase Lyn, SH3 domain||Tyrosine-protein kinase, catalytic domain||Protein kinase-like domain superfamily	3.11926	1.46975	0.61149	0.77793
hsa_circ_0006030	chr12	121743628	121752223	+	8595	392	ENSG00000188735;	exon:121743629-121743747	5	16	TMEM120B	-||TMPIT-like	0	1.22479	-2.3147	0.29038
hsa_circ_0006033	chr2	61493893	61495613	-	1720	357	ENSG00000082898;	exon:61493894-61494091	3,3,4	241437405	XPO1	Armadillo-type fold||Exportin-1/Importin-beta-like||Importin-beta, N-terminal domain||CRM1 C-terminal domain||-||Armadillo-like helical	1.04186	1.83276	-0.53826	0.795
hsa_circ_0006034	chr5	128138596	128152805	+	14209	955	ENSG00000064651;	exon:128138597-128138724,exon:128152706-128152805	2	216	SLC12A2	Amino acid permease, N-terminal||-||Amino acid permease/ SLC12A domain||Na/K/Cl co-transporter 1||Na/K/Cl co-transporter||SLC12A transporter, C-terminal||SLC12A transporter family	0	0.681178	-1.9418	0.37397
hsa_circ_0006037	chr2	64572945	64585545	+	12600	392	ENSG00000119844;	exon:64572946-64573068,exon:64579486-64579546,exon:64585422-64585545	8,6,6	309520394	AFTPH	Aftiphilin, clathrin-binding box||-	5.33271	2.04353	1.0773	0.55942
hsa_circ_0006041	chr7	66240324	66286709	+	46385	1145	ENSG00000169902;	exon:66286511-66286709	24,17,25,36,46	137107339382228	TPST1	P-loop containing nucleoside triphosphate hydrolase||Protein-tyrosine sulfotransferase	14.2268	30.0179	-0.9971	0.3728
hsa_circ_0006043	chr12	62543096	62553174	+	10078	846	ENSG00000061987;	exon:62552881-62553174	3,3	298444	MON2	Armadillo-type fold||Mon2, dimerisation and cyclophilin-binding domain||Mon2, C-terminal||Protein Mon2-like||Sec7, C-terminal||Guanine nucleotide exchange factor, N-terminal||-	0	1.87469	-2.7955	0.19956
hsa_circ_0006053	chr9	124312508	124327445	+	14937	532	ENSG00000119408;	exon:124326330-124326438,exon:124327338-124327445	3	1727	NEK6	Protein kinase domain||Serine-threonine/tyrosine-protein kinase, catalytic domain||Protein kinase-like domain superfamily||Protein kinase, ATP binding site||Serine/threonine-protein kinase, active site	0	1.02177	-2.194	0.31604
hsa_circ_0006056	chr8	90017123	90036940	+	19817	596	ENSG00000104325;	exon:90019086-90019172,exon:90020909-90021056,exon:90036841-90036940	7	2776	DECR1	-||Short-chain dehydrogenase/reductase SDR||NAD(P)-binding domain superfamily	0	1.71471	-2.4948	0.25447
hsa_circ_0006060	chr8	142343965	142345892	-	1927	657	ENSG00000171045;	exon:142345743-142345892	10	48	TSNARE1	SNARE||Syntaxin, N-terminal domain||Myb/SANT-like DNA-binding domain||Target SNARE coiled-coil homology domain||-	3.47286	0	3.3234	0.12458
hsa_circ_0006062	chr21	37420298	37430400	+	10102	10102	ENSG00000157540;	exon:37420299-37420384,exon:37428867-37428908,exon:37430269-37430400	6,6	212337	DYRK1A	Protein kinase, ATP binding site||Protein kinase-like domain superfamily||Protein kinase domain||-||Dual specificity tyrosine-phosphorylation-regulated kinase 1A||Serine/threonine-protein kinase, active site	0	3.51328	-3.4828	0.10331
hsa_circ_0006101	chr2	200920221	200937966	-	17745	1013	ENSG00000115942;	exon:200920222-200920393	6	45	ORC2	-||Origin recognition complex, subunit 2	2.0795	0	2.7736	0.20457
hsa_circ_0006105	chr17	1354210	1362008	-	7798	451	ENSG00000108953;	exon:1354211-1354347,exon:1361902-1362008	12	805	YWHAE	14-3-3 protein, conserved site||14-3-3 domain superfamily||14-3-3 protein||14-3-3 domain||-	0	2.9395	-2.9802	0.17107
hsa_circ_0006107	chr6	170543600	170549113	-	5513	320	ENSG00000008018;	exon:170543601-170543730,exon:170546103-170546184,exon:170549006-170549113	6,14,3	214023942564	PSMB1	Proteasome subunit beta 1||Proteasome B-type subunit||Nucleophile aminohydrolases, N-terminal||Proteasome, subunit alpha/beta||Proteasome beta-type subunit, conserved site	6.93589	0.852924	2.3434	0.19555
hsa_circ_0006109	chr6	30650993	30651466	+	473	473	ENSG00000204564;	exon:30650994-30651100,exon:30651266-30651466	2,11,3	32,12,23	C6orf136	Protein of unknown function DUF2358||-	0.694571	3.86226	-1.7219	0.38753
hsa_circ_0006125	chr1	51440346	51448135	-	7789	479	ENSG00000085832;	exon:51440347-51440432,exon:51446960-51447105,exon:51448046-51448135	5,9	4921112	EPS15	EF-hand domain pair||EF-Hand 1, calcium-binding site||EH domain||EF-hand domain||-||Ubiquitin interacting motif	2.03062	2.20462	-0.092664	0.96455
hsa_circ_0006126	chr1	178123047	178125501	+	2454	2454	ENSG00000075391;	intron:178123048-178123182,intron:178125327-178125501	7	77	RASAL2	Domain of unknown function DUF3498||C2 domain superfamily||Ras GTPase-activating proteins||Rho GTPase activation protein||Ras GTPase-activating protein, conserved site||Pleckstrin homology domain||Ras GTPase-activating domain||C2 domain	0	2.38412	-2.748	0.20856
hsa_circ_0006127	chr16	30728965	30729572	+	607	469	ENSG00000282034;ENSG00000080603;	exon:30729370-30729572	10,21,4,17	19,18,23,38	AC106886.5;SRCAP	-	11.3395	6.19559	0.69637	0.69218
hsa_circ_0006132	chr3	122703741	122708268	+	4527	538	ENSG00000173193;	exon:122708190-122708268	9,4	1372251	PARP14	WWE domain superfamily||PARP-14, RNA recognition motif 2||Nucleotide-binding alpha-beta plait domain superfamily||Macro domain||WWE domain||Poly(ADP-ribose) polymerase, catalytic domain||-	3.12557	0.979833	1.0723	0.60742
hsa_circ_0006137	chr14	34862043	34862322	-	279	279	ENSG00000198604;	exon:34862044-34862322	3,4	333280	BAZ1A	Zinc finger, PHD-type, conserved site||Bromodomain adjacent to zinc finger domain protein 1A, bromodomain||Bromodomain||DDT domain||Zinc finger, FYVE/PHD-type||WSTF/Acf1/Cbp146||WHIM1 domain||Bromodomain-like superfamily||-||Zinc finger, PHD-type||WHIM2 domain||Zinc finger, PHD-finger||Zinc finger, RING/FYVE/PHD-type||Bromodomain, conserved site	2.42819	0	3.2245	0.13584
hsa_circ_0006140	chr15	25393745	25415842	-	22097	15877	ENSG00000114062;	exon:25411908-25411971,exon:25415710-25415842	6	6	UBE3A	-||HECT domain||Ubiquitin-protein ligase E3A||HECT, E3 ligase catalytic domain||Ubiquitin-protein ligase E3A, N-terminal zinc-binding domain	2.08371	0	2.7753	0.20428
hsa_circ_0006146	chr6	116692054	116726622	+	34568	1115	ENSG00000196911;	exon:116692055-116692156,exon:116726495-116726622	15,20	90101	KPNA5	Importin subunit alpha||Importin-alpha, importin-beta-binding domain||Armadillo-like helical||Armadillo||Atypical Arm repeat||Armadillo-type fold||Importin-alpha, importin-beta-binding domain superfamily	5.19876	4.89917	0.048017	0.9823
hsa_circ_0006151	chr10	68468122	68470163	-	2041	367	ENSG00000138346;	exon:68468123-68468306	8	65	DNA2	P-loop containing nucleoside triphosphate hydrolase||-||Dna2||DNA replication factor Dna2, N-terminal	0	2.27446	-2.7156	0.21415
hsa_circ_0006156	chr3	172247532	172251541	+	4009	526	ENSG00000075420;	exon:172247533-172247776	9	316	FNDC3B	Immunoglobulin-like fold||-||Fibronectin type III||Fibronectin type III superfamily	3.65512	0	3.3777	0.118
hsa_circ_0006157	chr5	38990948	39003622	-	12674	388	ENSG00000164327;	exon:38990949-38991075,exon:38996819-38996882,exon:39002535-39002666,exon:39003558-39003622	20,10,25,9,19	1.49614e+17	RICTOR	Rapamycin-insensitive companion of mTOR, domain 4||Pianissimo family||Rapamycin-insensitive companion of mTOR, middle domain||Armadillo-type fold||Rapamycin-insensitive companion of mTOR, N-terminal domain||Rapamycin-insensitive companion of mTOR, phosphorylation-site||-||Rapamycin-insensitive companion of mTOR, domain 5	10.4116	15.7277	-0.53931	0.64728
hsa_circ_0006163	chr3	113488944	113506605	-	17661	611	ENSG00000163611;ENSG00000285943;	exon:113488945-113489063,exon:113493206-113493312	2,3,8	68,37,54	SPICE1;AC112128.1	-	0.693168	2.98143	-1.4175	0.4863
hsa_circ_0006168	chr4	77773080	77776392	-	3312	395	ENSG00000138767;	exon:77773081-77773166,exon:77776271-77776392	14,4,9,34,16	22,48,49,52,81	CNOT6L	Leucine-rich repeat, typical subtype||Endonuclease/exonuclease/phosphatase superfamily||Leucine-rich repeat||Endonuclease/exonuclease/phosphatase||Leucine-rich repeat domain superfamily||CCR4-NOT transcription complex subunit 6-like||-	7.07488	16.6511	-1.1405	0.353
hsa_circ_0006171	chr16	71663898	71679535	-	15637	1095	ENSG00000040199;	exon:71679389-71679535	3	57	PHLPP2	Leucine-rich repeat domain superfamily||PPM-type phosphatase domain||-||Leucine-rich repeat||Leucine-rich repeat, typical subtype||PPM-type phosphatase domain superfamily	0	1.02177	-2.194	0.31604
hsa_circ_0006178	chr13	95832926	95859675	-	26749	788	ENSG00000102595;	exon:95859591-95859675	2	129	UGGT2	Glycosyl transferase, family 8||Nucleotide-diphospho-sugar transferases||UDP-glucose:Glycoprotein Glucosyltransferase	0	0.681178	-1.9418	0.37397
hsa_circ_0006184	chr12	51004787	51010766	-	5979	467	ENSG00000110911;	exon:51004788-51004907,exon:51005311-51005436,exon:51008476-51008624,exon:51010695-51010766	10	326	SLC11A2	NRAMP family||-	0	2.44958	-2.7939	0.2008
hsa_circ_0006186	chr19	34451980	34467014	+	15034	870	ENSG00000126261;	exon:34451981-34452147,exon:34466878-34467014	13,5,14	283290529	UBA2	Ubiquitin-activating enzyme E1, Cys active site||Ubiquitin activating enzyme, alpha domain superfamily||-||THIF-type NAD/FAD binding fold||SUMO-activating enzyme subunit 2, C-terminal domain||Ubiquitin-activating enzyme, catalytic cysteine domain||Ubiquitin-activating enzyme E1, conserved site||Ubiquitin/SUMO-activating enzyme ubiquitin-like domain||Ubiquitin-activating enzyme||SUMO-activating en…	4.51471	5.13236	-0.12339	0.95218
hsa_circ_0006188	chr1	117911993	117918736	-	6743	383	ENSG00000196505;	exon:117911994-117912082,exon:117912530-117912683,exon:117913420-117913499,exon:117918597-117918736	6,10,8	152321416	GDAP2	CRAL-TRIO lipid binding domain superfamily||CRAL-TRIO lipid binding domain||GDAP2, macro domain||Macro domain	2.43674	5.68035	-0.85122	0.67273
hsa_circ_0006194	chr2	223998114	223998342	-	228	228	ENSG00000135919;	exon:223998115-223998342	5	1867	SERPINE2	Serpin superfamily||Serpin, conserved site||-||Serpin domain||Serpin family	1.73643	0	2.6158	0.23207
hsa_circ_0006211	chr19	34431860	34467014	+	35154	1519	ENSG00000126261;	exon:34466878-34467014	4,7	59,38	UBA2	Ubiquitin-activating enzyme E1, Cys active site||Ubiquitin activating enzyme, alpha domain superfamily||-||THIF-type NAD/FAD binding fold||SUMO-activating enzyme subunit 2, C-terminal domain||Ubiquitin-activating enzyme, catalytic cysteine domain||Ubiquitin-activating enzyme E1, conserved site||Ubiquitin/SUMO-activating enzyme ubiquitin-like domain||Ubiquitin-activating enzyme||SUMO-activating en…	0	3.35251	-3.4161	0.11099
hsa_circ_0006222	chr12	48083590	48098124	-	14534	548	ENSG00000079387;	exon:48097994-48098124	4	38	SENP1	-||Ulp1 protease family, C-terminal catalytic domain||Papain-like cysteine peptidase superfamily	0	1.36236	-2.355	0.28211
hsa_circ_0006229	chr7	47344754	47346356	-	1602	369	ENSG00000136205;	exon:47344755-47344838,exon:47344924-47345038,exon:47346187-47346356	13	756	TNS3	PH-like domain superfamily||Protein-tyrosine phosphatase, catalytic||PTB/PI domain||Protein-tyrosine phosphatase-like||Protein kinase C-like, phorbol ester/diacylglycerol-binding domain||Tensin-like, SH2 domain||Tensin-type phosphatase domain||Tensin phosphatase, C2 domain||Tensin/EPS8 phosphotyrosine-binding domain||Tensin, phosphotyrosine-binding domain||-||Diacylglycerol/phorbol-ester binding|…	0	3.696	-3.2404	0.13432
hsa_circ_0006254	chr11	34947505	34970286	+	22781	723	ENSG00000110435;	exon:34947506-34947606,exon:34970139-34970286	9,6,7	464537642	PDHX	E3-binding domain superfamily||2-oxoacid dehydrogenase acyltransferase, catalytic domain||2-oxo acid dehydrogenase, lipoyl-binding site||Peripheral subunit-binding domain||Chloramphenicol acetyltransferase-like domain superfamily||Biotin/lipoyl attachment||Single hybrid motif	5.20508	1.71471	1.2091	0.515
hsa_circ_0006255	chr17	44084554	44087696	-	3142	706	ENSG00000108840;	exon:44084555-44084675	8	685	HDAC5	Histone deacetylase 5||Histone deacetylase class II, eukaryotic||Histone deacetylase domain superfamily||Histone deacetylase family||Ureohydrolase domain superfamily||-||Histone deacetylase, glutamine rich N-terminal domain||Histone deacetylase domain	0	2.27446	-2.7156	0.21415
hsa_circ_0006258	chr12	100282942	100298175	+	15233	508	ENSG00000136021;	exon:100282943-100283147,exon:100298031-100298175	12,29,31,25,50,30	1.32225e+17	SCYL2	Protein kinase domain||Armadillo-type fold||Protein kinase-like domain superfamily||Armadillo-like helical||-	25.6889	30.0789	-0.2165	0.65878
hsa_circ_0006295	chr4	75774675	75790797	+	16122	685	ENSG00000138768;	exon:75774676-75774796,exon:75790643-75790797	5,5	11811182	USO1	Uso1/p115-like vesicle tethering protein, C-terminal||Armadillo-like helical||Vesicle tethering protein Uso1/P115-like , head domain||Armadillo||Armadillo-type fold	0	2.64633	-3.1607	0.14349
hsa_circ_0006302	chr8	38114191	38121149	+	6958	580	ENSG00000129691;	exon:38114192-38114287	11,6,15,2	91,75,96,102	ASH2L	Histone methyltransferase complex subunit ASH2||SPRY domain||-||B30.2/SPRY domain||Concanavalin A-like lectin/glucanase domain superfamily	3.81243	6.79807	-0.69558	0.66115
hsa_circ_0006308	chr5	38990948	39021136	-	30188	486	ENSG00000164327;	exon:38990949-38991075,exon:39002535-39002666,exon:39003558-39003622,exon:39021039-39021136	12,4,7,7,5,15	9.67116e+20	RICTOR	Rapamycin-insensitive companion of mTOR, domain 4||Pianissimo family||Rapamycin-insensitive companion of mTOR, middle domain||Armadillo-type fold||Rapamycin-insensitive companion of mTOR, N-terminal domain||Rapamycin-insensitive companion of mTOR, phosphorylation-site||-||Rapamycin-insensitive companion of mTOR, domain 5	8.68872	7.48004	0.19159	0.85063
hsa_circ_0006323	chr1	97515725	97549744	-	34019	401	ENSG00000188641;	exon:97549560-97549744	4	202	DPYD	4Fe-4S ferredoxin-type, iron-sulphur binding domain||Dihydroorotate dehydrogenase domain||FAD/NAD(P)-binding domain superfamily||Alpha-helical ferredoxin||Aldolase-type TIM barrel||4Fe-4S ferredoxin, iron-sulphur binding, conserved site||FAD/NAD(P)-binding domain||Dihydroprymidine dehydrogenase domain II	0	0.979833	-2.1934	0.31616
hsa_circ_0006324	chr1	197642710	197658369	-	15659	376	ENSG00000213047;	exon:197642711-197642821,exon:197658300-197658369	9,16,7	185364334	DENND1B	dDENN domain||-||cDENN domain||uDENN domain||Tripartite DENN domain	3.12557	6.26363	-0.68716	0.73495
hsa_circ_0006341	chr20	51656937	51690819	-	33882	864	ENSG00000054793;	exon:51656938-51657150,exon:51689064-51689139,exon:51690739-51690819	5,3,4,17,13	340501597705838	ATP9A	P-type ATPase, subfamily IV||HAD superfamily||P-type ATPase, C-terminal||P-type ATPase, phosphorylation site||Probable phospholipid-transporting ATPase IIA||P-type ATPase, A domain superfamily||P-type ATPase, cytoplasmic domain N||P-type ATPase||P-type ATPase, transmembrane domain superfamily||HAD-like superfamily||P-type ATPase, N-terminal	3.07037	9.38005	-1.4638	0.26825
hsa_circ_0006345	chr9	4823547	4827033	+	3486	248	ENSG00000120158;	exon:4823548-4823619,exon:4826858-4827033	4	317	RCL1	RNA 3'-terminal phosphate cyclase/enolpyruvate transferase, alpha/beta||RNA 3'-terminal phosphate cyclase-like, conserved site||RNA 3'-terminal phosphate cyclase||RNA 3'-terminal phosphate cyclase, insert domain superfamily||RNA 3'-terminal phosphate cyclase domain superfamily||RNA 3'-terminal phosphate cyclase, insert domain||RNA 3'-terminal phosphate cyclase type 2||RNA 3'-terminal phosphate cy…	0	0.979833	-2.1934	0.31616
hsa_circ_0006346	chr3	128795359	128807671	+	12312	536	ENSG00000075785;	exon:128795360-128795420,exon:128797943-128798069,exon:128807543-128807671	18,11,13,16,22,10	5.73891e+18	RAB7A	P-loop containing nucleoside triphosphate hydrolase||Small GTP-binding protein domain||Small GTPase superfamily	15.636	14.1538	0.14214	0.83555
hsa_circ_0006348	chr2	29131257	29135666	+	4409	515	ENSG00000115295;	exon:29131258-29131397	12	270	CLIP4	Ankyrin repeat-containing domain superfamily||CAP-Gly domain-containing linker protein 4||Ankyrin repeat||CAP Gly-rich domain||CAP Gly-rich domain superfamily||Ankyrin repeat-containing domain||-	0	3.41169	-3.1412	0.14769
hsa_circ_0006355	chrX	155506897	155537118	-	30221	13300	ENSG00000224533;ENSG00000185973;	intron:155506898-155507134	8,4,7,6	23,24,19,37	--;TMLHE	-	4.16462	3.85387	0.10078	0.95259
hsa_circ_0006364	chrX	47846104	47895940	+	49836	440	ENSG00000197779;	exon:47846105-47846321,exon:47895845-47895940	11,10,24,6,12	28,34,32,41,49	ZNF81	Zinc finger C2H2 superfamily||Zinc finger C2H2-type||Krueppel-associated box||KRAB domain superfamily	7.94022	12.8195	-0.63293	0.60177
hsa_circ_0006373	chr1	40189054	40202614	+	13560	573	ENSG00000117000;	exon:40189055-40189209,exon:40190772-40190853,exon:40195632-40195764,exon:40202412-40202614	3.91511e+16	6.34811e+17	RLF	Zinc finger C2H2-type||Zinc finger C2H2 superfamily	112.295	124.269	-0.14205	0.78734
hsa_circ_0006374	chr11	118581245	118584644	+	3399	815	ENSG00000095139;	exon:118581246-118581509,exon:118584480-118584644	3,12	8331167	ARCN1	Longin-like domain superfamily||AP-2 complex subunit mu, C-terminal superfamily||AP complex, mu/sigma subunit||Coatomer delta subunit||Mu homology domain	0	3.96127	-3.6347	0.087348
hsa_circ_0006380	chr15	57231151	57234107	+	2956	456	ENSG00000140262;	exon:57231152-57231257,exon:57232291-57232430,exon:57232712-57232856,exon:57234043-57234107	14,10,14,9,6	478431401563974	TCF12	-||Helix-loop-helix DNA-binding domain superfamily||Myc-type, basic helix-loop-helix (bHLH) domain	8.32784	8.79677	-0.056224	0.95959
hsa_circ_0006381	chr5	61472680	61494410	+	21730	657	ENSG00000130449;	exon:61494260-61494410	4,8,15	165187208	ZSWIM6	Zinc finger, SWIM-type	4.40278	5.10884	-0.137	0.94748
hsa_circ_0006387	chr4	88649839	88658491	+	8652	920	ENSG00000138641;	exon:88658415-88658491	7	30	HERC3	HECT, E3 ligase catalytic domain||Regulator of chromosome condensation 1/beta-lactamase-inhibitor protein II||Regulator of chromosome condensation, RCC1||HECT domain	0	1.99016	-2.5968	0.23534
hsa_circ_0006389	chr18	56923921	56939393	+	15472	538	ENSG00000091157;	exon:56939311-56939393	5	129	WDR7	Armadillo-type fold||WD40-repeat-containing domain superfamily||WD40-repeat-containing domain||WD40 repeat||WD40 repeat, conserved site||WD40/YVTN repeat-like-containing domain superfamily||-||Quinoprotein alcohol dehydrogenase-like superfamily	1.73292	0	2.6148	0.23224
hsa_circ_0006392	chr19	3425105	3435207	+	10102	396	ENSG00000141905;	exon:3425106-3425177,exon:3433518-3433592	6,7	6,4	NFIC	CTF transcription factor/nuclear factor 1||CTF transcription factor/nuclear factor 1, DNA-binding domain||CTF transcription factor/nuclear factor 1, N-terminal||CTF transcription factor/nuclear factor 1, conserved site||MAD homology 1, Dwarfin-type	0	3.75824	-3.5723	0.093627
hsa_circ_0006393	chr14	61720381	61721823	+	1442	422	ENSG00000100644;	exon:61721509-61721654,exon:61721739-61721823	4,6	1139513	HIF1A	Helix-loop-helix DNA-binding domain superfamily||Myc-type, basic helix-loop-helix (bHLH) domain||PAC motif||PAS fold-3||Hypoxia-inducible factor, alpha subunit||PAS domain||PAS domain superfamily||PAS fold||HIF-1 alpha, transactivation domain, C-terminal||Hypoxia-inducible factor-1 alpha	1.38634	2.04353	-0.33787	0.87316
hsa_circ_0006395	chr1	77633114	77641655	-	8541	642	ENSG00000036549;	exon:77641384-77641446,exon:77641522-77641655	4,7	154110	AC118549.1	Homeobox-like domain superfamily||Zinc finger, ZZ-type||SANT/Myb domain||ZZ-type zinc finger-containing protein 3||Myb domain||-	1.38914	2.38412	-0.48369	0.8182
hsa_circ_0006396	chr12	111679150	111683307	-	4157	551	ENSG00000089234;	exon:111683146-111683307	3,7	128100	BRAP	BRCA1-associated 2||Zinc finger, RING/FYVE/PHD-type||Zinc finger, RING-type||Zinc finger, UBP-type||RNA-binding domain superfamily||BRAP2, RNA recognition motif	3.46795	0	3.6433	0.087614
hsa_circ_0006409	chr10	100937401	100944128	+	6727	321	ENSG00000119906;	exon:100937402-100937477,exon:100938595-100938736,exon:100944026-100944128	6	62	SLF2	-||FAM178 family	0	2.04353	-2.6084	0.23324
hsa_circ_0006417	chr11	65435052	65437657	+	2605	2605	ENSG00000245532;	exon:65435053-65435145,exon:65436538-65436666,exon:65437572-65437657	5,14,10	945846991	--	-	6.8828	2.84308	0.86103	0.6741
hsa_circ_0006426	chr1	52978216	52980543	+	2327	299	ENSG00000116171;	exon:52978217-52978367,exon:52980396-52980543	5	93	SCP2	Thiolase, conserved site||SCP2 sterol-binding domain superfamily||Thiolase||Thiolase, N-terminal||-||Thiolase, C-terminal||Thiolase, acyl-enzyme intermediate active site||Thiolase-like||SCP2 sterol-binding domain	0	1.70295	-2.4772	0.25784
hsa_circ_0006427	chr1	93567278	93567851	-	573	325	ENSG00000137936;	exon:93567279-93567491,exon:93567740-93567851	2	3	BCAR3	Ras guanine-nucleotide exchange factors catalytic domain||Ras guanine nucleotide exchange factor domain superfamily||Breast cancer anti-estrogen resistance protein 3||Ras guanine-nucleotide exchange factor catalytic domain superfamily||SH2 domain superfamily||SH2 domain	0	0.568616	-1.8387	0.39955
hsa_circ_0006432	chr4	158825915	158835476	+	9561	620	ENSG00000052795;	exon:158833528-158833628,exon:158835405-158835476	2,4	19941193	FNIP2	Folliculin-interacting protein, N-terminal domain||Folliculin-interacting protein family||Tripartite DENN domain, FNIP1/2-type||Folliculin-interacting protein, middle domain||Folliculin-interacting protein, C-terminal domain	0.694571	1.13723	-0.40466	0.85163
hsa_circ_0006434	chr16	18841564	18845651	-	4087	700	ENSG00000157106;	exon:18845429-18845651	5	170	SMG1	FATC domain||Phosphatidylinositol 3/4-kinase, conserved site||Armadillo-type fold||Protein kinase-like domain superfamily||Serine/threonine-protein kinase SMG1, N-terminal||Phosphatidylinositol 3-/4-kinase, catalytic domain superfamily||Serine/threonine-protein kinase SMG1||SMG1, PIKK catalytic domain||Phosphatidylinositol 3-/4-kinase, catalytic domain||PIK-related kinase||-	2.03062	0	2.7402	0.21022
hsa_circ_0006446	chr19	34194477	34196763	+	2286	294	ENSG00000257103;	exon:34194478-34194641,exon:34196634-34196763	5,6	158118	LSM14A	DFDF domain||Lsm14-like, N-terminal||FFD box||TFG box||FDF domain||LSM domain superfamily||-	1.73292	1.46975	0.14243	0.94648
hsa_circ_0006448	chr19	5016256	5041251	+	24995	540	ENSG00000127663;	exon:5016257-5016339	14,2,6	166126147	KDM4B	Zinc finger, RING/FYVE/PHD-type||JmjN domain||JmjC domain||Zinc finger, PHD-type||Zinc finger, FYVE/PHD-type||Tudor domain||Extended PHD (ePHD) domain	4.862	2.03837	0.93947	0.61745
hsa_circ_0006450	chr1	70184784	70189273	-	4489	386	ENSG00000066557;	exon:70184785-70184914,exon:70187265-70187338	5	160	LRRC40	Leucine-rich repeat domain superfamily||Leucine rich repeat 4||Leucine-rich repeat||Leucine-rich repeat, typical subtype	0	1.70295	-2.4772	0.25784
hsa_circ_0006452	chr19	45022052	45028992	+	6940	487	ENSG00000104856;	exon:45022053-45022210,exon:45028888-45028992	2,7,5	396387388	RELB	NF-kappa-B/Dorsal||IPT domain||Rel homology dimerisation domain||NFkappaB IPT domain||p53-like transcription factor, DNA-binding||RelB leucine zipper||Rel homology domain (RHD), DNA-binding domain||Rel homology domain (RHD), DNA-binding domain superfamily||Immunoglobulin-like fold||-||RelB transactivation domain||Rel homology domain, conserved site||Immunoglobulin E-set||Transcription factor RelB	0.693168	3.21495	-1.5106	0.4547
hsa_circ_0006460	chr7	140776911	140794467	-	17556	714	ENSG00000157764;	exon:140776912-140777088	7	168	BRAF	Protein kinase-like domain superfamily||Protein kinase C-like, phorbol ester/diacylglycerol-binding domain||Serine/threonine-protein kinase, active site||Protein kinase, ATP binding site||Ubiquitin-like domain superfamily||Protein kinase domain||Serine-threonine/tyrosine-protein kinase, catalytic domain||Raf-like Ras-binding||Diacylglycerol/phorbol-ester binding||-	2.431	0	2.9215	0.18064
hsa_circ_0006471	chr19	11513055	11514221	-	1166	642	ENSG00000130159;	exon:11513056-11513279	12,5	75149	ECSIT	-||ECSIT, C-terminal domain||ECSIT	4.87349	1.42154	1.0014	0.64402
hsa_circ_0006473	chr4	147946616	147966839	+	20223	413	ENSG00000071205;	exon:147946617-147946704,exon:147955316-147955374,exon:147965024-147965129,exon:147966680-147966839	5,13,11,2,9	414437429540650	ARHGAP10	GRAF2, SH3 domain||Rho GTPase activation protein||SH3-like domain superfamily||Pleckstrin homology domain||SH3 domain||Rho GTPase-activating protein 10||AH/BAR domain superfamily||Rho GTPase-activating protein domain||PH-like domain superfamily	10.3578	2.77324	1.6915	0.18749
hsa_circ_0006493	chr2	61493893	61497007	-	3114	486	ENSG00000082898;	exon:61493894-61494091,exon:61496879-61497007	6,5	320494	XPO1	Armadillo-type fold||Exportin-1/Importin-beta-like||Importin-beta, N-terminal domain||CRM1 C-terminal domain||-||Armadillo-like helical	2.08371	1.22479	0.47259	0.82342
hsa_circ_0006499	chr5	103096540	103097781	-	1241	655	ENSG00000145723;	exon:103097590-103097781	7	119	GIN1	Zinc finger, H2C2-type, histone UAS binding||Ribonuclease H superfamily||-||Integrase, catalytic core||Ribonuclease H-like superfamily	0	1.71471	-2.4948	0.25447
hsa_circ_0006508	chr17	59731420	59738947	+	7527	440	ENSG00000062716;	exon:59731421-59731522,exon:59735338-59735473,exon:59737453-59737543,exon:59738837-59738947	10,9,16,14,17,25	3.62621e+17	VMP1	SNARE associated Golgi protein||-	12.7322	15.7254	-0.29966	0.65562
hsa_circ_0006531	chr3	50065030	50066502	+	1472	357	ENSG00000004534;	exon:50065031-50065126,exon:50066242-50066502	15,10,20,9,8,10	14,47,36,43,60,52	RBM6	RNA recognition motif domain||RNA-binding protein 6||-||RBM6, OCRE domain||G-patch domain||RBM6, RNA recognition motif 1||RNA-binding domain superfamily||Nucleotide-binding alpha-beta plait domain superfamily||RBM6, RNA recognition motif 2	16.4964	7.78935	1.0531	0.16154
hsa_circ_0006543	chr4	82870324	82881940	-	11616	886	ENSG00000138674;	exon:82870325-82870424,exon:82871944-82872086,exon:82880799-82880922,exon:82881858-82881940	4	1000	SEC31A	WD40/YVTN repeat-like-containing domain superfamily||Ancestral coatomer element 1, Sec16/Sec31||WD40 repeat||-||WD40-repeat-containing domain||WD40-repeat-containing domain superfamily	0	1.36236	-2.355	0.28211
hsa_circ_0006545	chr10	124940373	124943307	+	2934	2934	n/a	intergenic_region:124940374-124940547	8,7	87,63	-	0	0	4.2534	0.040407	NA
hsa_circ_0006554	chr6	136694139	136697387	-	3248	447	ENSG00000197442;	exon:136694140-136694310,exon:136697219-136697387	5,2	457307	MAP3K5	Protein kinase-like domain superfamily||Protein kinase, ATP binding site||Domain of unknown function DUF4071||Protein kinase domain||Sterile alpha motif/pointed domain superfamily||Serine/threonine-protein kinase, active site	2.03062	0.489917	1.1915	0.57844
hsa_circ_0006556	chr9	19356971	19358160	+	1189	379	ENSG00000137145;	exon:19356972-19357154,exon:19357965-19358160	4	444	DENND4C	-||dDENN domain||Tripartite DENN domain||uDENN domain||MABP domain||Tetratricopeptide-like helical domain superfamily||cDENN domain	0	1.13723	-2.2663	0.30053
hsa_circ_0006584	chr12	28304625	28307749	+	3124	1490	ENSG00000123106;	exon:28304626-28304711,exon:28305649-28305806,exon:28307645-28307749	9	61	CCDC91	-||Coiled-coil domain-containing protein 91	0	2.20462	-2.6957	0.2176
hsa_circ_0006588	chr11	118779631	118786518	-	6887	636	ENSG00000110367;	exon:118779632-118779736,exon:118781121-118781184	3,7,14,17	366235258346	DDX6	P-loop containing nucleoside triphosphate hydrolase||RNA helicase, DEAD-box type, Q motif||ATP-dependent RNA helicase DEAD-box, conserved site||Helicase, C-terminal||Helicase superfamily 1/2, ATP-binding domain||DEAD/DEAH box helicase domain	1.03975	10.5287	-2.8772	0.049267
hsa_circ_0006604	chr2	231288659	231291443	+	2784	2784	ENSG00000135931;	exon:231291353-231291443	5,4	763280	ARMC9	Armadillo-like helical||-||LIS1 homology motif||Armadillo-type fold	2.03062	1.36236	0.36514	0.86313
hsa_circ_0006605	chr8	25366869	25369641	+	2772	401	ENSG00000147459;	exon:25366870-25366970,exon:25368192-25368250,exon:25368571-25368725,exon:25369556-25369641	6	255	DOCK5	Armadillo-type fold||Dedicator of cytokinesis, N-terminal domain||DHR-1 domain||SH3-like domain superfamily||Dedicator of cytokinesis, C-terminal||Dedicator of cytokinesis||C2 domain superfamily||SH3 domain||-||DHR-2 domain	0	2.04353	-2.6084	0.23324
hsa_circ_0006612	chr20	18543018	18554390	+	11372	637	ENSG00000101310;	exon:18551089-18551175,exon:18554235-18554390	4	248	SEC23B	Gelsolin-like domain superfamily||Protein transport protein Sec23||Sec23/Sec24, helical domain||ADF-H/Gelsolin-like domain superfamily||Sec23/Sec24 beta-sandwich||Gelsolin-like domain||Sec23/Sec24 helical domain superfamily||Sec23, C-terminal||von Willebrand factor A-like domain superfamily||Zinc finger, Sec23/Sec24-type||Sec23/Sec24, trunk domain||Zinc finger, Sec23/Sec24-type superfamily	0	1.13723	-2.2663	0.30053
hsa_circ_0006618	chr4	82878729	82881940	-	3211	406	ENSG00000138674;	exon:82878730-82878928,exon:82880799-82880922,exon:82881858-82881940	7,3,11,21,19,19	1.20615e+23	SEC31A	WD40/YVTN repeat-like-containing domain superfamily||Ancestral coatomer element 1, Sec16/Sec31||WD40 repeat||-||WD40-repeat-containing domain||WD40-repeat-containing domain superfamily	7.69715	17.2084	-1.1212	0.14697
hsa_circ_0006620	chr13	48253807	48261321	+	7514	781	ENSG00000136156;	exon:48253808-48253936	8	1065	ITM2B	BRICHOS domain||-	0	1.95967	-2.5922	0.23619
hsa_circ_0006626	chr20	49855437	49878063	+	22626	589	ENSG00000197818;	exon:49855438-49855581,exon:49877981-49878063	4	210	SLC9A8	Na+/H+ exchanger||Cation/H+ exchanger, CPA1 family||Cation/H+ exchanger||Na+/H+ exchanger, isoform 8	1.38914	0	2.4971	0.25407
hsa_circ_0006629	chr11	85974707	85983973	-	9266	560	ENSG00000073921;	exon:85974708-85974812,exon:85983866-85983973	5,17,10,5	73880110561621	PICALM	-||ENTH domain||AP180 N-terminal homology (ANTH) domain||ENTH/VHS||Phosphatidylinositol-binding clathrin assembly protein||Phosphoinositide-binding clathrin adaptor, domain 2	7.62836	4.63068	0.63734	0.6694
hsa_circ_0006631	chr17	4085669	4086655	-	986	304	ENSG00000074755;	exon:4086486-4086655	4	49	ZZEF1	APC10/DOC domain||EF-hand domain pair||Zinc finger, ZZ-type||-||EF-hand domain||Galactose-binding-like domain superfamily	1.38914	0	2.4971	0.25407
hsa_circ_0006633	chr1	59339957	59378837	+	38880	353	ENSG00000172456;	exon:59339958-59340069,exon:59378749-59378837	10	55	FGGY	Carbohydrate kinase, FGGY, C-terminal||Carbohydrate kinase, FGGY, N-terminal||-||FGGY carbohydrate kinase, pentulose kinase||Carbohydrate kinase, FGGY	3.47286	0	3.3234	0.12458
hsa_circ_0006639	chr5	94868332	94924021	-	55689	1224	ENSG00000175471;	exon:94868333-94868452,exon:94917896-94917973,exon:94921702-94921806,exon:94923962-94924021	5,11,16,7,22,12	4.54535e+17	MCTP1	C2 domain||Phosphoribosyltransferase C-terminal||C2 domain superfamily	11.3961	11.5784	-0.01841	0.98186
hsa_circ_0006646	chr8	140879470	140890769	-	11299	394	ENSG00000169398;	exon:140879471-140879637	2,9,5	268279270	PTK2	Tyrosine-protein kinase, catalytic domain||Protein kinase-like domain superfamily||PH-like domain superfamily||FERM superfamily, second domain||Focal adhesion kinase, targeting (FAT) domain||-||Serine-threonine/tyrosine-protein kinase, catalytic domain||Protein kinase domain||Ubiquitin-like domain superfamily||FERM central domain||FERM/acyl-CoA-binding protein superfamily||Band 4.1 domain||Focal …	0	4.46474	-4.0484	0.050757
hsa_circ_0006648	chrX	1282677	1290509	+	7832	7832	ENSG00000198223;	exon:1282678-1282779	4	156	CSF2RA	Type I cytokine receptor, cytokine-binding domain||Fibronectin type III superfamily||Short hematopoietin receptor, family 2, conserved site||-||Fibronectin type III||Immunoglobulin-like fold	0	0.979833	-2.1934	0.31616
hsa_circ_0006667	chr3	183650295	183672484	+	22189	1663	ENSG00000114796;	exon:183672296-183672484	4,11,20	386190447	KLHL24	BTB/Kelch-associated||Kelch-type beta propeller||BTB-kelch protein||SKP1/BTB/POZ domain superfamily||Kelch-like protein 24||Kelch repeat type 1||BTB/POZ domain	1.6245	8.64565	-1.7142	0.38715
hsa_circ_0006677	chr1	66891153	66905375	-	14222	473	ENSG00000152763;	exon:66891154-66891266	2	23	WDR78	WD40/YVTN repeat-like-containing domain superfamily||-||WD40-repeat-containing domain superfamily||WD40-repeat-containing domain||WD40 repeat	0	0.568616	-1.8387	0.39955
hsa_circ_0006681	chr4	6994183	7001251	+	7068	427	ENSG00000132405;	exon:6999085-6999202,exon:7001145-7001251	10,8	45161	TBC1D14	-||Rab-GTPase-TBC domain||Rab-GTPase-TBC domain superfamily	4.06124	1.95967	0.59185	0.78474
hsa_circ_0006687	chr9	85677435	85712566	-	35131	469	ENSG00000135049;	exon:85677436-85677582,exon:85692689-85692813,exon:85712502-85712566	8,9	250113	AGTPBP1	Armadillo-like helical||Peptidase M14, carboxypeptidase A||Cytosolic aminopeptidase 1||Armadillo-type fold	2.77267	3.0653	-0.077036	0.97164
hsa_circ_0006689	chr12	128808787	128815070	-	6283	712	ENSG00000139370;	exon:128808788-128808956	7,4	276154	SLC15A4	MFS transporter superfamily||-||Proton-dependent oligopeptide transporter family||PTR2 family proton/oligopeptide symporter, conserved site	2.431	1.36236	0.54843	0.79422
hsa_circ_0006690	chr17	63764015	63766194	-	2179	566	ENSG00000108588;	exon:63764016-63764190	5	9	CCDC47	Protein of unknown function DUF1682||-	0	1.42154	-2.3882	0.27538
hsa_circ_0006693	chr4	73078641	73092300	-	13659	2081	ENSG00000132466;	exon:73078642-73078890	11,6	182286	ANKRD17	K Homology domain, type 1 superfamily||K Homology domain||Ankyrin repeat-containing domain||K Homology domain, type 1||Ankyrin repeat||Ankyrin repeat-containing domain superfamily	5.89965	0	4.4547	0.030064
hsa_circ_0006700	chr15	30908117	30914091	+	5974	577	ENSG00000198690;	exon:30908118-30908258	4,9,5	124104134	FAN1	Zinc finger, Rad18-type putative||-||Fanconi-associated nuclease 1-like||VRR-NUC domain||tRNA endonuclease-like domain superfamily	4.5084	1.70295	1.0684	0.57466
hsa_circ_0006702	chr9	92256679	92269983	-	13304	932	ENSG00000196305;	exon:92256680-92256800,exon:92269878-92269983	8,11,23,14,24	9.63136e+18	IARS	Rossmann-like alpha/beta/alpha sandwich fold||Isoleucine-tRNA ligase, type 2||Methionyl/Valyl/Leucyl/Isoleucyl-tRNA synthetase, anticodon-binding||Aminoacyl-tRNA synthetase, class I, conserved site||Aminoacyl-tRNA synthetase, class Ia, anticodon-binding||Isoleucine-tRNA ligase||Valyl/Leucyl/Isoleucyl-tRNA synthetase, editing domain||-||Isoleucyl tRNA synthetase type 2, anticodon-binding domain||A…	15.0406	10.6472	0.45721	0.70694
hsa_circ_0006719	chr16	31090774	31091342	-	568	568	ENSG00000255439;	intron:31090775-31091342	28	483	AC135050.2	Vitamin K epoxide reductase||Serine proteases, trypsin family, histidine active site||Peptidase S1, PA clan||Serine proteases, trypsin domain||-	9.70436	0	3.3928	NA
hsa_circ_0006723	chr11	47422573	47422973	-	400	293	ENSG00000165916;	exon:47422574-47422722,exon:47422830-47422973	4,6	275375	PSMC3	26S Proteasome regulatory subunit 6A||26S proteasome regulatory subunit P45-like||-||P-loop containing nucleoside triphosphate hydrolase||ATPase, AAA-type, conserved site||AAA+ ATPase domain||ATPase, AAA-type, core	0	3.0682	-3.3094	0.12392
hsa_circ_0006725	chr5	95763507	95783963	+	20456	575	ENSG00000164292;	exon:95763508-95763620,exon:95783797-95783963	16,8,16,14,5,11	6.62796e+18	RHOBTB3	-||SKP1/BTB/POZ domain superfamily||P-loop containing nucleoside triphosphate hydrolase||BTB/POZ domain||Rho-related BTB domain-containing protein 3||Small GTPase superfamily	14.8216	8.88433	0.72085	0.36665
hsa_circ_0006731	chr3	143985542	143989837	+	4295	632	ENSG00000181744;	exon:143985543-143985846	5	241	C3orf58	FAM69, protein-kinase domain||Uncharacterised protein family UPF0672	0	1.70295	-2.4772	0.25784
hsa_circ_0006734	chr2	203083218	203084569	+	1351	414	ENSG00000144426;	exon:203084463-203084569	6	58	NBEAL1	Armadillo-type fold||BEACH domain superfamily||BEACH domain||Domain of unknown function DUF4704||Concanavalin A-like lectin/glucanase domain superfamily||WD40 repeat||WD40-repeat-containing domain superfamily||WD40-repeat-containing domain||PH-BEACH domain||WD40/YVTN repeat-like-containing domain superfamily	0	1.46975	-2.4128	0.27046
hsa_circ_0006756	chr20	21354788	21368590	+	13802	648	ENSG00000088930;	exon:21365573-21365704,exon:21368463-21368590	4,5	7961067	XRN2	Putative 5-3 exonuclease||5'-3' exoribonuclease||5'-3' exoribonuclease type 2	1.6245	1.70295	-0.040348	0.98482
hsa_circ_0006757	chr6	34606554	34606904	-	350	350	ENSG00000196821;	exon:34606555-34606904	10,11,8,7,12,15	3.1354e+17	C6orf106	UBA-like superfamily||Next to BRCA1, central domain||Immunoglobulin-like fold	10.6541	9.47019	0.15603	0.85105
hsa_circ_0006768	chr6	87215902	87245644	+	29742	852	ENSG00000188994;	exon:87215903-87215962,exon:87216299-87216377	5,5,8	88104132	ZNF292	Zinc finger C2H2 superfamily||Zinc finger C2H2-type||-	0	5.08415	-4.2637	0.037187
hsa_circ_0006773	chr7	27629370	27649633	-	20263	393	ENSG00000106049;	exon:27632336-27632445,exon:27649473-27649633	11,6,11,14,6	20,15,27,24,30	HIBADH	6-phosphogluconate dehydrogenase, NADP-binding||3-hydroxyisobutyrate dehydrogenase-related||-||3-hydroxyisobutyrate dehydrogenase, NAD-binding domain||6-phosphogluconate dehydrogenase, domain 2||3-hydroxyisobutyrate dehydrogenase||NAD(P)-binding domain superfamily||6-phosphogluconate dehydrogenase-like, C-terminal domain superfamily||3-hydroxyisobutyrate dehydrogenase-related, conserved site	10.3635	6.238	0.69225	0.54516
hsa_circ_0006796	chr1	180984676	181005463	-	20787	656	ENSG00000135823;	exon:180984677-180984771,exon:180988239-180988345	10,2,7,6,9,29	1.13151e+17	STX6	Syntaxin/epimorphin, conserved site||Syntaxin 6, N-terminal||Target SNARE coiled-coil homology domain||SNARE	7.1819	11.7061	-0.68783	0.47788
hsa_circ_0006801	chr3	149895472	149921227	+	25755	379	ENSG00000082996;	exon:149895473-149895570,exon:149902072-149902162,exon:149911978-149912083,exon:149921134-149921227	31,15,17,20,26,32	4.87781e+18	RNF13	PA domain||Zinc finger, RING-type||Zinc finger, RING/FYVE/PHD-type||-	23.6911	22.0425	0.090573	0.86482
hsa_circ_0006845	chr16	69695135	69695379	+	244	244	ENSG00000102908;	exon:69695136-69695379	2,4	210182	NFAT5	-||Immunoglobulin-like fold||Rel homology domain (RHD), DNA-binding domain||Rel homology domain (RHD), DNA-binding domain superfamily||Immunoglobulin E-set||Nuclear factor of activated T cells (NFAT)||Nuclear factor of activated T-cells 5||p53-like transcription factor, DNA-binding||Rel homology dimerisation domain||IPT domain	0.693168	0.979833	-0.29042	0.8934
hsa_circ_0006847	chr16	29904851	29905959	+	1108	286	ENSG00000174939;	exon:29904852-29904965,exon:29905788-29905959	2	327	ASPHD1	Aspartyl/asparaginyl beta-hydroxylase family||Isopenicillin N synthase-like||-||Aspartyl/asparaginy/proline hydroxylase	0	0.681178	-1.9418	0.37397
hsa_circ_0006848	chr1	42265114	42278672	-	13558	400	ENSG00000198815;	exon:42265115-42265189,exon:42278348-42278672	72,104,55,60,84,98	1.45016e+23	FOXJ3	Winged helix DNA-binding domain superfamily||Fork head domain conserved site1||Fork head domain||Winged helix-like DNA-binding domain superfamily||Fork head domain conserved site 2||-	84.4208	68.3231	0.30033	0.28124
hsa_circ_0006851	chr1	150929966	150941428	+	11462	287	ENSG00000143379;	exon:150929967-150930118,exon:150939940-150939974,exon:150941329-150941428	13	252	SETDB1	Tudor domain||Methyl-CpG DNA binding||DNA-binding domain superfamily||Pre-SET domain||Post-SET domain||SET domain||-||Histone-lysine N-methyltransferase SETDB1	4.51471	0	3.0833	0.1576
hsa_circ_0006855	chr11	62781893	62782825	+	932	429	ENSG00000162227;	exon:62781894-62781968,exon:62782693-62782825	5,4	87,90	TAF6L	-||Histone-fold||Transcription initiation factor TFIID subunit 6||TATA box binding protein associated factor (TAF)||TAF6, C-terminal HEAT repeat domain	0	2.84018	-3.2181	0.13575
hsa_circ_0006856	chr6	136694139	136698682	-	4543	641	ENSG00000197442;	exon:136694140-136694310,exon:136695951-136696057,exon:136698489-136698682	39,20,27,5,19,23	3.86544e+17	MAP3K5	Protein kinase-like domain superfamily||Protein kinase, ATP binding site||Domain of unknown function DUF4071||Protein kinase domain||Sterile alpha motif/pointed domain superfamily||Serine/threonine-protein kinase, active site	32.1423	12.7388	1.2875	0.026588
hsa_circ_0006873	chr20	3907925	3912634	+	4709	784	ENSG00000125779;	exon:3912458-3912634	5	184	PANK2	Type II pantothenate kinase||-	1.73643	0	2.6158	0.23207
hsa_circ_0006877	chr19	11120091	11120522	+	431	295	ENSG00000130164;	exon:11120092-11120233,exon:11120370-11120522	16	146	LDLR	LDL receptor-like superfamily||Low-density lipoprotein (LDL) receptor class A, conserved site||EGF-like, conserved site||Growth factor receptor cysteine-rich domain superfamily||-||EGF-like calcium-binding, conserved site||LDLR class B repeat||EGF-like calcium-binding domain||Six-bladed beta-propeller, TolB-like||Low-density lipoprotein (LDL) receptor class A repeat||EGF-like domain||EGF-type asp…	6.49799	0	3.2371	NA
hsa_circ_0006879	chr2	231235223	231240041	+	4818	257	ENSG00000135931;	exon:231235224-231235381	4,9	370459	ARMC9	Armadillo-like helical||-||LIS1 homology motif||Armadillo-type fold	0	3.92113	-3.618	0.08898
hsa_circ_0006887	chr6	129611532	129618852	-	7320	336	ENSG00000146376;	exon:129611533-129611610,exon:129616212-129616303,exon:129618687-129618852	9,3,10	62,26,212	ARHGAP18	Rho GTPase-activating protein domain||Rho GTPase activation protein	4.16532	2.44958	0.5686	0.76306
hsa_circ_0006893	chr3	170113359	170122744	-	9385	565	ENSG00000173889;	exon:170122591-170122744	5	131	PHC3	Sterile alpha motif/pointed domain superfamily||Zinc finger, FCS-type||-||Sterile alpha motif domain||FCS-type zinc finger superfamily	0	1.22479	-2.3147	0.29038
hsa_circ_0006903	chr12	132734384	132735512	-	1128	298	ENSG00000176915;	exon:132734385-132734492	2	783	ANKLE2	Ribonuclease H1, N-terminal||Ankyrin repeat and LEM domain-containing protein 2||LEM/LEM-like domain superfamily||Ribonuclease H1, N-terminal domain superfamily||Ankyrin repeat-containing domain||Ankyrin repeat and LEM domain-containing protein 2, LEM domain||-||Ankyrin repeat-containing domain superfamily||LEM domain	0	0.489917	-1.7474	0.42322
hsa_circ_0006915	chr8	73673106	73709162	-	36056	427	ENSG00000040341;	exon:73673107-73673242,exon:73709032-73709162	7	118	STAU2	Staufen, C-terminal||Double-stranded RNA-binding domain||-	0	1.71471	-2.4948	0.25447
hsa_circ_0006916	chr5	79439009	79457018	-	18009	522	ENSG00000152413;	exon:79439010-79439149,exon:79447053-79447138	4,17,5	111119154	HOMER1	-||Testis-specific protein TEX28/transmembrane and coiled-coil domains protein||WH1/EVH1 domain||PH-like domain superfamily	0	7.42038	-4.8318	0.014553
hsa_circ_0006922	chr20	32366383	32371874	+	5491	2946	ENSG00000171456;	exon:32371778-32371874	31,27,11,15,10	28,26,11,26,17	ASXL1	ASX-like protein 1||Protein ASX-like, PHD domain||ASX homology domain||Polycomb protein ASX/ASX-like||HB1/Asxl, restriction endonuclease HTH domain||-	20.1236	10.4607	0.86602	0.4834
hsa_circ_0006932	chr11	119131534	119133219	+	1685	728	ENSG00000172273;	exon:119133095-119133219	2,2	158,77	HINFP	-||Zinc finger C2H2 superfamily||Zinc finger C2H2-type	0.693168	0.681178	0.036948	0.98645
hsa_circ_0006936	chr6	149771161	149773169	+	2008	137	ENSG00000120265;	exon:149771162-149771266,exon:149772045-149772247,exon:149773138-149773169	3,12,5	129115121653	PCMT1	Protein-L-isoaspartate(D-aspartate) O-methyltransferase||S-adenosyl-L-methionine-dependent methyltransferase||-	0	5.65825	-4.4059	0.030049
hsa_circ_0006950	chr8	115619131	115623758	-	4627	1087	ENSG00000104447;	exon:115623601-115623758	2,6	311489	TRPS1	-||Zinc finger, GATA-type||Zinc finger, NHR/GATA-type||Transcription factor GATA||Zinc finger C2H2 superfamily||Zinc finger C2H2-type||Transcription factor TRPS1	0	2.15093	-2.933	0.17716
hsa_circ_0006952	chr18	51054780	51067187	+	12407	854	ENSG00000141646;	exon:51054781-51054993,exon:51067019-51067187	9,3,5,3	668699472641	SMAD4	SMAD/FHA domain superfamily||SMAD-like domain superfamily||MAD homology, MH1||-||SMAD domain, Dwarfin-type||SMAD MH1 domain superfamily||MAD homology 1, Dwarfin-type||Dwarfin	4.16532	2.55587	0.57333	0.74725
hsa_circ_0006956	chr10	84417770	84425893	+	8123	254	ENSG00000107771;	exon:84417771-84417861,exon:84425731-84425893	4,9	231244	CCSER2	Serine-rich coiled-coil domain-containing protein 2||-||Serine-rich coiled-coil domain-containing protein	1.6245	2.20462	-0.29802	0.88719
hsa_circ_0006958	chr16	89098590	89102759	+	4169	1015	ENSG00000176715;	exon:89098591-89098763,exon:89102604-89102759	6,13,4,5	68111116137	ACSF3	AMP-binding enzyme, C-terminal domain||AMP-binding, conserved site||-||AMP-dependent synthetase/ligase	6.58931	2.58715	1.1293	0.48939
hsa_circ_0006961	chr7	140794307	140808995	-	14688	636	ENSG00000157764;	exon:140794308-140794467,exon:140800362-140800481	3,10	59102	BRAF	Protein kinase-like domain superfamily||Protein kinase C-like, phorbol ester/diacylglycerol-binding domain||Serine/threonine-protein kinase, active site||Protein kinase, ATP binding site||Ubiquitin-like domain superfamily||Protein kinase domain||Serine-threonine/tyrosine-protein kinase, catalytic domain||Raf-like Ras-binding||Diacylglycerol/phorbol-ester binding||-	0	3.86485	-3.5918	0.091709
hsa_circ_0006962	chr1	224404429	224424654	-	20225	672	ENSG00000162923;	exon:224404430-224404570	4,3	8821096	WDR26	Translation initiation factor, beta propellor-like domain||-||WD40/YVTN repeat-like-containing domain superfamily||G-protein beta WD-40 repeat||WD40 repeat||CTLH, C-terminal LisH motif||WD40-repeat-containing domain||WD40-repeat-containing domain superfamily||LIS1 homology motif	0	2.21528	-2.9544	0.17379
hsa_circ_0006965	chr2	108771700	108773046	+	1346	443	ENSG00000153201;	exon:108771701-108771871	9,7	152247	RANBP2	Tetratricopeptide repeat||Cyclophilin-type peptidyl-prolyl cis-trans isomerase, conserved site||Cyclophilin-like domain superfamily||Tetratricopeptide-like helical domain superfamily||Zinc finger, RanBP2-type superfamily||PH-like domain superfamily||Nup358/RanBP2 E3 ligase domain||Ran binding domain||Cyclophilin-type peptidyl-prolyl cis-trans isomerase domain||-||Tetratricopeptide repeat-containi…	3.12557	1.99016	0.37227	0.86363
hsa_circ_0006968	chr17	61776400	61780401	-	4001	303	ENSG00000136492;	exon:61776401-61776562,exon:61778120-61778179,exon:61780261-61780401	8	19	BRIP1	Helicase superfamily 1/2, ATP-binding domain, DinG/Rad3-type||Helicase superfamily 1/2, ATP-binding domain||DEAD2||ATP-dependent helicase Rad3/Chl1-like||Helicase-like, DEXD box c2 type||-||ATP-dependent helicase, C-terminal||P-loop containing nucleoside triphosphate hydrolase	3.24899	0	3.2286	0.13663
hsa_circ_0006971	chrX	14850504	14859334	-	8830	545	ENSG00000181544;	exon:14853039-14853167,exon:14859182-14859334	9	14	FANCB	Fanconi anemia group B protein||-	0	2.55877	-2.8276	0.19521
hsa_circ_0006978	chr13	49168612	49178654	+	10042	580	ENSG00000102531;	exon:49168613-49168751,exon:49178568-49178654	7,12,12,14,20,16	5.35541e+17	FNDC3A	Fibronectin type III||-||Immunoglobulin-like fold||Fibronectin type III superfamily	11.1693	14.3737	-0.34782	0.62663
hsa_circ_0006987	chr19	34430575	34438766	+	8191	443	ENSG00000126261;	exon:34430576-34430659,exon:34438645-34438766	9,3,13	478501499	UBA2	Ubiquitin-activating enzyme E1, Cys active site||Ubiquitin activating enzyme, alpha domain superfamily||-||THIF-type NAD/FAD binding fold||SUMO-activating enzyme subunit 2, C-terminal domain||Ubiquitin-activating enzyme, catalytic cysteine domain||Ubiquitin-activating enzyme E1, conserved site||Ubiquitin/SUMO-activating enzyme ubiquitin-like domain||Ubiquitin-activating enzyme||SUMO-activating en…	3.11926	4.71777	-0.4016	0.84428
hsa_circ_0006990	chr18	9931809	9937066	+	5257	338	ENSG00000101558;	exon:9936986-9937066	12,14,8,16,45	6729138879251750	VAPA	Vesicle-associated membrane-protein-associated protein||Vesicle-associated membrane protein-associated protein A||PapD-like superfamily||Major sperm protein (MSP) domain||-||Immunoglobulin-like fold	12.5082	16.4725	-0.36134	0.78085
hsa_circ_0006993	chr6	104744159	104750472	-	6313	302	ENSG00000085382;	exon:104744160-104744230	10,4	63108	HACE1	-||HECT domain||Ankyrin repeat-containing domain||HECT, E3 ligase catalytic domain||Ankyrin repeat-containing domain superfamily||Ankyrin repeat	5.45038	0	4.2994	0.037914
hsa_circ_0006999	chr3	156694019	156696025	+	2006	330	ENSG00000163659;	exon:156694020-156694188,exon:156695865-156696025	6,21,22	231290119	TIPARP	Poly(ADP-ribose) polymerase, catalytic domain||Zinc finger, CCCH-type||WWE domain||WWE domain superfamily	0	13.4031	-5.8699	0.0013302
hsa_circ_0007001	chr11	46493607	46508370	-	14763	362	ENSG00000110497;	exon:46493608-46493708,exon:46494124-46494204,exon:46508191-46508370	2,8,13	100105178	AMBRA1	WD40 repeat, conserved site||WD40/YVTN repeat-like-containing domain superfamily||-||WD40-repeat-containing domain superfamily||WD40-repeat-containing domain||WD40 repeat	0.693168	5.90917	-2.2974	0.22132
hsa_circ_0007018	chr16	69155870	69167185	+	11315	780	ENSG00000141076;	exon:69155871-69155993,exon:69167075-69167185	2	53	UTP4	WD40/YVTN repeat-like-containing domain superfamily||WD40 repeat||Quinoprotein alcohol dehydrogenase-like superfamily||WD40-repeat-containing domain superfamily||WD40-repeat-containing domain||Anaphase-promoting complex subunit 4, WD40 domain	0.694571	0	2.1059	0.33522
hsa_circ_0007046	chr2	69363544	69374113	-	10569	342	ENSG00000198380;	exon:69363545-69363670,exon:69370001-69370108,exon:69374006-69374113	6	895	GFPT1	Glucosamine-fructose-6-phosphate aminotransferase, isomerising||Nucleophile aminohydrolases, N-terminal||Glutamine amidotransferase type 2 domain||GlmS/AgaS, SIS domain 1||GlmS/FrlB, SIS domain 2||Sugar isomerase (SIS)	0	2.04353	-2.6084	0.23324
hsa_circ_0007052	chr2	121605700	121606180	-	480	480	ENSG00000074054;	exon:121605701-121606180	13,16,12	267212234	CLASP1	TOG domain||CLIP-associating protein 1||CLASP N-terminal domain||Armadillo-like helical||HEAT, type 2||Armadillo-type fold	4.51471	8.38892	-0.58778	0.7767
hsa_circ_0007061	chr11	46493607	46512813	-	19206	449	ENSG00000110497;	exon:46493608-46493708,exon:46512727-46512813	3,6	86149	AMBRA1	WD40 repeat, conserved site||WD40/YVTN repeat-like-containing domain superfamily||-||WD40-repeat-containing domain superfamily||WD40-repeat-containing domain||WD40 repeat	0	2.49152	-3.0857	0.15411
hsa_circ_0007067	chr5	129104955	129107062	+	2107	441	ENSG00000066583;	exon:129106946-129107062	8,5	418693	ISOC1	Isochorismatase-like superfamily||Isochorismatase-like	2.77267	1.22479	0.75272	0.719
hsa_circ_0007084	chr10	21713771	21727928	+	14157	364	ENSG00000078403;	exon:21713772-21713950,exon:21726244-21726355,exon:21727856-21727928	6,7,15,15,6	52,115,66,84,112	MLLT10	Zinc finger, RING/FYVE/PHD-type||-||Zinc finger, PHD-type||Zinc finger, PHD-finger||Zinc finger, FYVE/PHD-type||Zinc finger, PHD-type, conserved site||Extended PHD (ePHD) domain	4.86283	10.8432	-1.0701	0.35532
hsa_circ_0007088	chr15	68141945	68173892	+	31947	700	ENSG00000033800;	exon:68141946-68142030,exon:68164731-68164804,exon:68173732-68173892	5,5	255298	PIAS1	PINIT domain||Zinc finger, MIZ-type||PINIT domain superfamily||SAP domain||SAP domain superfamily||-||Zinc finger, RING/FYVE/PHD-type	0	3.12448	-3.3305	0.12128
hsa_circ_0007096	chr4	75790149	75790797	+	648	244	ENSG00000138768;	exon:75790150-75790238	25,22	6201262	USO1	Uso1/p115-like vesicle tethering protein, C-terminal||Armadillo-like helical||Vesicle tethering protein Uso1/P115-like , head domain||Armadillo||Armadillo-type fold	8.68214	5.38908	0.39499	0.85514
hsa_circ_0007099	chr15	89113724	89116521	+	2797	300	ENSG00000140526;	exon:89113725-89113824,exon:89116322-89116521	20,24,24,41,49,50	2.16258e+19	ABHD2	Alpha/beta hydrolase fold-1||AB hydrolase 4 family||-||AB hydrolase 4, conserved site||Alpha/Beta hydrolase fold	24.7754	40.1431	-0.68788	0.090636
hsa_circ_0007108	chrX	24172714	24179770	+	7056	674	ENSG00000005889;	exon:24172715-24172800,exon:24173607-24173723	7,15,14,15	198187230263	ZFX	Zinc finger C2H2 superfamily||Zinc finger C2H2-type||Transcriptional activator, Zfx / Zfy domain||-	8.04163	7.65468	0.054582	0.97397
hsa_circ_0007113	chr10	68025545	68044563	-	19018	682	ENSG00000148634;	exon:68025546-68025676,exon:68032778-68032869,exon:68044404-68044563	4,25,8,5,11	563782576744582	HERC4	HECT domain||-||Regulator of chromosome condensation 1/beta-lactamase-inhibitor protein II||HECT, E3 ligase catalytic domain||Regulator of chromosome condensation, RCC1	13.0793	4.11608	1.5275	0.1745
hsa_circ_0007117	chr18	26032398	26057742	-	25344	999	ENSG00000141380;	exon:26057589-26057742	9	338	SS18	-||SS18 family	3.11926	0	3.1915	0.14154
hsa_circ_0007127	chr12	70278131	70311017	+	32886	490	ENSG00000111596;	exon:70278132-70278274,exon:70310895-70311017	3,5,4	358217339	CNOT2	CCR4-NOT complex subunit 2/3/5, N-terminal domain superfamily||NOT2/NOT3/NOT5||-	1.04186	2.40137	-0.81347	0.6906
hsa_circ_0007130	chr20	35842572	35858381	+	15809	337	ENSG00000025293;	exon:35842573-35842744,exon:35847350-35847434,exon:35858302-35858381	6,3,5	159213238	PHF20	PHD finger protein 20||Zinc finger C2H2-type||Zinc finger, PHD-type||-||Zinc finger, RING/FYVE/PHD-type||Domain of unknown function DUF3776||Tudor domain||Zinc finger, PHD-type, conserved site||Zinc finger, FYVE/PHD-type	2.08371	2.44331	-0.15337	0.93871
hsa_circ_0007137	chr4	139060323	139073567	-	13244	919	ENSG00000109381;	exon:139073454-139073567	20,7,6,7	132150131195	ELF2	Ets domain||Winged helix DNA-binding domain superfamily||Transcription factor Elf, N-terminal||Winged helix-like DNA-binding domain superfamily||-	10.5486	3.75824	1.2176	0.46996
hsa_circ_0007138	chr6	128304667	128322310	-	17643	17643	ENSG00000152894;	intron:128304668-128304828	8	180	PTPRK	Immunoglobulin-like domain||Tyrosine specific protein phosphatases domain||Immunoglobulin-like domain superfamily||Immunoglobulin I-set||Immunoglobulin-like fold||-||Fibronectin type III||Immunoglobulin subtype||PTP type protein phosphatase||Protein-tyrosine phosphatase, catalytic||Fibronectin type III superfamily||Protein-tyrosine phosphatase-like||Protein-tyrosine phosphatase, active site||MAM …	0	1.95967	-2.5922	0.23619
hsa_circ_0007147	chr3	33411580	33425741	-	14161	442	ENSG00000153560;	exon:33411581-33411687,exon:33412722-33412798,exon:33425590-33425741	5,3	720751	UBP1	Sterile alpha motif/pointed domain superfamily||-||Upstream-binding protein 1, SAM domain||CP2 transcription factor	1.73292	0.734875	0.73013	0.73351
hsa_circ_0007149	chr4	1228198	1241519	-	13321	495	ENSG00000159692;	exon:1228199-1228343,exon:1238183-1238337,exon:1241325-1241519	5	550	CTBP1	-||NAD(P)-binding domain superfamily||D-isomer specific 2-hydroxyacid dehydrogenase, catalytic domain||D-isomer specific 2-hydroxyacid dehydrogenase, NAD-binding domain conserved site 1||D-isomer specific 2-hydroxyacid dehydrogenase, NAD-binding domain conserved site||D-isomer specific 2-hydroxyacid dehydrogenase, NAD-binding domain	0	1.42154	-2.3882	0.27538
hsa_circ_0007159	chr2	241654545	241668685	+	14140	674	ENSG00000168397;	exon:241654546-241654647,exon:241655271-241655343,exon:241659108-241659187	7	345	ATG4B	Peptidase C54||Papain-like cysteine peptidase superfamily||-||Cysteine protease ATG4B, metazoa	0	2.38412	-2.748	0.20856
hsa_circ_0007162	chr9	85596361	85633374	-	37013	1121	ENSG00000135049;	exon:85596362-85596449,exon:85633137-85633374	13,21,9	165183317	AGTPBP1	Armadillo-like helical||Peptidase M14, carboxypeptidase A||Cytosolic aminopeptidase 1||Armadillo-type fold	0	12.6027	-5.7619	0.0017808
hsa_circ_0007163	chr14	65721774	65724323	+	2549	424	ENSG00000033170;	exon:65721775-65722021,exon:65724147-65724323	4	199	FUT8	-||Glycosyltransferase family 23 (GT23) domain||SH3 domain||Alpha-(1,6)-fucosyltransferase||Alpha-(1,6)-fucosyltransferase, SH3 domain||SH3-like domain superfamily	0	1.36236	-2.355	0.28211
hsa_circ_0007168	chr10	91425280	91462184	+	36904	462	ENSG00000165338;	exon:91425281-91425410,exon:91460427-91460565,exon:91461254-91461356,exon:91462095-91462184	25,11,18,15,17	110190154213136	HECTD2	HECT, E3 ligase catalytic domain||HECT domain||-	13.9655	14.5595	-0.058477	0.96208
hsa_circ_0007173	chr2	113731583	113735858	-	4275	235	ENSG00000115084;	exon:113735777-113735858	5	985	SLC35F5	EamA domain||-	0	1.42154	-2.3882	0.27538
hsa_circ_0007174	chr5	72855773	72865729	+	9956	391	ENSG00000083312;	exon:72855774-72855923,exon:72861808-72861914,exon:72865596-72865729	7,2,12	299189526	TNPO1	-||Armadillo-like helical||Importin-beta, N-terminal domain||Armadillo-type fold	2.431	3.62068	-0.42535	0.8248
hsa_circ_0007178	chr7	140776911	140808995	-	32084	1190	ENSG00000157764;	exon:140808237-140808316,exon:140808892-140808995	12,11,3	52115132	BRAF	Protein kinase-like domain superfamily||Protein kinase C-like, phorbol ester/diacylglycerol-binding domain||Serine/threonine-protein kinase, active site||Protein kinase, ATP binding site||Ubiquitin-like domain superfamily||Protein kinase domain||Serine-threonine/tyrosine-protein kinase, catalytic domain||Raf-like Ras-binding||Diacylglycerol/phorbol-ester binding||-	4.87349	3.86226	0.21785	0.91614
hsa_circ_0007183	chrX	155506897	155524632	-	17735	814	ENSG00000185973;	exon:155506898-155507134,exon:155524456-155524632	4,5	40,78	TMLHE	TauD/TfdA-like domain||Gamma-butyrobetaine hydroxylase-like, N-terminal||GBBH-like, N-terminal domain superfamily||Trimethyllysine dioxygenase	0	2.36202	-3.0408	0.16063
hsa_circ_0007184	chr4	109530288	109531522	+	1234	314	ENSG00000138802;	exon:109530289-109530464	6	256	SEC24B	Sec23/Sec24, trunk domain||Zinc finger, Sec23/Sec24-type superfamily||von Willebrand factor A-like domain superfamily||Zinc finger, Sec23/Sec24-type||Gelsolin-like domain||Sec23/Sec24 helical domain superfamily||ADF-H/Gelsolin-like domain superfamily||Sec23/Sec24 beta-sandwich||Sec23/Sec24, helical domain||Gelsolin-like domain superfamily	2.43674	0	2.9123	0.18207
hsa_circ_0007192	chr11	12138389	12162419	+	24030	416	ENSG00000133816;	exon:12138390-12138460,exon:12162079-12162419	4	661	MICAL2	CH domain superfamily||Zinc finger, LIM-type||MICAL2||Calponin homology domain||ProQ/FinO domain||bMERB domain||FAD/NAD(P)-binding domain superfamily||-||FAD-binding domain	0	0.979833	-2.1934	0.31616
hsa_circ_0007205	chr1	43920403	43921638	+	1235	1004	ENSG00000126091;	exon:43921512-43921638	9	20	ST3GAL3	GT29-like superfamiliy||Glycosyl transferase family 29||-||Sialyltransferase	0	2.20462	-2.6957	0.2176
hsa_circ_0007209	chr8	134600435	134610655	-	10220	2027	ENSG00000066827;	exon:134600436-134600668,exon:134610470-134610655	17,10	41,45	ZFAT	-||Zinc finger C2H2 superfamily||Zinc finger C2H2-type	0	7.28282	-4.5932	0.02323
hsa_circ_0007218	chr6	13579450	13584225	+	4775	309	ENSG00000124523;	exon:13584076-13584225	2	38	SIRT5	Sirtuin, class III||Sirtuin family, catalytic core domain||Sirtuin, catalytic core small domain superfamily||DHS-like NAD/FAD-binding domain superfamily||-||Sirtuin family	0	0.568616	-1.8387	0.39955
hsa_circ_0007225	chr2	210015972	210021064	+	5092	1812	ENSG00000197713;	exon:210020967-210021064	5,10,2,9	204309280404	RPE	Ribulose-phosphate 3-epimerase||Ribulose-phosphate 3-epimerase-like||Ribulose-phosphate binding barrel||-||Aldolase-type TIM barrel	5.20227	2.8858	0.68877	0.68564
hsa_circ_0007229	chr10	87767672	87776427	-	8755	248	ENSG00000138138;	exon:87767673-87767723,exon:87776321-87776427	6	182	ATAD1	P-loop containing nucleoside triphosphate hydrolase||AAA+ ATPase domain||ATPase, AAA-type, core||ATPase, AAA-type, conserved site	0	1.70585	-2.4864	0.25608
hsa_circ_0007235	chr5	138006989	138021197	-	14208	1050	ENSG00000031003;	exon:138021031-138021197	3,7,3	308148232	FAM13B	Protein FAM13||Rho GTPase activation protein||Rho GTPase-activating protein domain	1.03975	3.23705	-1.1259	0.57484
hsa_circ_0007238	chr18	2951054	2960849	-	9795	599	ENSG00000101577;	exon:2960649-2960849	3	150	LPIN2	Lipin/Ned1/Smp2 (LNS2)||LNS2/PITP||HAD-like superfamily||Lipin, N-terminal||Lipin, middle domain	0	0.734875	-2.026	0.35392
hsa_circ_0007247	chr1	235419472	235430804	+	11332	289	ENSG00000284770;ENSG00000285053;	exon:235419473-235419561,exon:235427140-235427239,exon:235430705-235430804	3	251	TBCE;TBCE	-	0	1.02177	-2.194	0.31604
hsa_circ_0007265	chr4	147939824	147966839	+	27015	488	ENSG00000071205;	exon:147946617-147946704,exon:147955316-147955374,exon:147965024-147965129,exon:147966680-147966839	12,19,8,12,14,5	3.53413e+17	ARHGAP10	GRAF2, SH3 domain||Rho GTPase activation protein||SH3-like domain superfamily||Pleckstrin homology domain||SH3 domain||Rho GTPase-activating protein 10||AH/BAR domain superfamily||Rho GTPase-activating protein domain||PH-like domain superfamily	14.2446	9.29217	0.60671	0.45162
hsa_circ_0007266	chr15	72007825	72027793	-	19968	445	ENSG00000066933;	exon:72007826-72007952,exon:72020918-72021017,exon:72027731-72027793	3,7,4	124,80,149	MYO9A	Rho GTPase activation protein||IQ motif, EF-hand binding site||Kinesin motor domain superfamily||Class IX myosin, motor domain||Ubiquitin-like domain superfamily||Unconventional myosin-IXa||-||Rho GTPase-activating protein domain||Myosin head, motor domain||Ras-associating (RA) domain||Protein kinase C-like, phorbol ester/diacylglycerol-binding domain||P-loop containing nucleoside triphosphate hy…	1.03975	3.36396	-1.1754	0.55617
hsa_circ_0007268	chr6	17665238	17669546	-	4308	363	ENSG00000124789;	exon:17669293-17669337,exon:17669430-17669546	7	138	NUP153	Nucleoporin Nup153, N-terminal||Nuclear pore complex protein||Nuclear pore complex protein Nup153||Retro-transposon transporting motif||Zinc finger, RanBP2-type||Zinc finger, RanBP2-type superfamily	0	1.71471	-2.4948	0.25447
hsa_circ_0007271	chr9	107300140	107325004	+	24864	1050	ENSG00000119318;	exon:107300141-107300222	8,9,14,20	83,88,79,62	RAD23B	Ubiquitin-associated domain||XPC-binding domain superfamily||UV excision repair protein Rad23||Ubiquitin domain||Ubiquitin-like domain superfamily||Heat shock chaperonin-binding||XPC-binding domain||UBA-like superfamily	2.77267	11.9448	-1.8873	0.14547
hsa_circ_0007281	chr7	6469595	6474284	-	4689	260	ENSG00000136240;	exon:6469596-6469754,exon:6474184-6474284	6	3495	KDELR2	-||ER lumen protein retaining receptor	0	1.70585	-2.4864	0.25608
hsa_circ_0007282	chr13	95206531	95234834	-	28303	855	ENSG00000125257;	exon:95206532-95206781	6	33	ABCC4	AAA+ ATPase domain||Multidrug resistance-associated protein 4||-||ABC transporter type 1, transmembrane domain||ABC transporter-like||ABC transporter type 1, transmembrane domain superfamily||P-loop containing nucleoside triphosphate hydrolase||ABC transporter, conserved site	2.43674	0	2.9123	0.18207
hsa_circ_0007291	chr3	47425484	47428670	-	3186	785	ENSG00000114650;	exon:47425485-47425611,exon:47428513-47428670	5,5,2,7	89,42,70,78	SCAP	WD40 repeat||WD40-repeat-containing domain||WD40-repeat-containing domain superfamily||Sterol-sensing domain||WD40/YVTN repeat-like-containing domain superfamily||Sterol regulatory element-binding protein cleavage-activating protein||WD40 repeat, conserved site||-	3.76354	2.67133	0.38849	0.8288
hsa_circ_0007292	chr10	7797046	7802854	+	5808	799	ENSG00000165629;	exon:7797047-7797178,exon:7802270-7802425,exon:7802758-7802854	52,66,51,50,24,41	2.20364e+17	ATP5F1C	ATP synthase, F1 complex, gamma subunit superfamily||ATP synthase, F1 complex, gamma subunit||ATP synthase, F1 complex, gamma subunit conserved site	61.7151	33.8961	0.87093	0.018911
hsa_circ_0007302	chr1	40190771	40202614	+	11843	418	ENSG00000117000;	exon:40190772-40190853,exon:40195632-40195764,exon:40202412-40202614	54,14,22,43,35,40	9.98118e+21	RLF	Zinc finger C2H2-type||Zinc finger C2H2 superfamily	34.4176	34.3944	-0.0032781	0.99592
hsa_circ_0007308	chr4	39913610	39925933	-	12323	563	ENSG00000121892;	exon:39913611-39913726,exon:39917048-39917188,exon:39922622-39922748,exon:39925836-39925933	12,24,13,14,12,33	5.68566e+19	PDS5A	Armadillo-type fold||-||Armadillo-like helical	17.7139	16.2636	0.11554	0.85549
hsa_circ_0007313	chr8	140585118	140605914	-	20796	20796	ENSG00000123908;	intron:140585119-140585311,intron:140605797-140605914	5	118	AGO2	-||Protein argonaute, N-terminal||Argonaute linker 2 domain||Protein argonaute-2||Argonaute, linker 1 domain||Ribonuclease H-like superfamily||Protein argonaute, Mid domain||PAZ domain superfamily||PAZ domain||Piwi domain||Ribonuclease H superfamily	1.73643	0	2.6158	0.23207
hsa_circ_0007330	chr1	51461090	51465326	-	4236	252	ENSG00000085832;	exon:51461091-51461150,exon:51463673-51463798,exon:51465261-51465326	3	392	EPS15	EF-hand domain pair||EF-Hand 1, calcium-binding site||EH domain||EF-hand domain||-||Ubiquitin interacting motif	1.21837	0	2.4143	0.27015
hsa_circ_0007332	chr14	80497468	80530886	-	33419	415	ENSG00000100629;	exon:80497469-80497582,exon:80530809-80530886	4,7,7,4	4,0,13,21	CEP128	-	4.05059	2.96999	0.3514	0.84084
[truncated: 2,338 more rows]
