# Supplementary material for: Identification and characterization of non-coding RNA networks in infected macrophages revealing the pathogenesis of F. nucleatum-associated diseases
Source: BMC Genomics. 2022 Dec 13;23:826. doi: 10.1186/s12864-022-09052-z (PMC9749367; doi:10.1186/s12864-022-09052-z)
Supplement: Supplementary file 10 — Additional file 10: Supplementary Table 10. Differentially expressed lncRNAs screened by RNA-Seq. [file 12864_2022_9052_MOESM10_ESM.xlsx]

## Sheet: Supplementary Table 10
lncRNA_ID	lncRNA_Gene_ID	lncRNA_Gene_Name	Gene_description	Gene_Type	Status	Chromosome	Start	End	Strand	Exon_number	Length	ORF	F.nucleatum_FPKM	Control_FPKM	log2FoldChange	padj
ENST00000495849	ENSG00000138378	STAT4	Signal transducer and activator of transcription 4||STAT transcription factor, protein interaction||STAT transcription factor, DNA-binding, N-terminal||-||STAT transcription factor, coiled coil||STAT4, SH2 domain||SH2 domain superfamily||SH2 domain||STAT transcription factor, all-alpha domain||Transcription factor STAT||p53-like transcription factor, DNA-binding||PLAA family ubiquitin binding dom…	protein_coding	Annotated_lncRNA	chr2	191032862	191151013	-	21	2208	686	7.05111	0	18.7602	3.4e-05
TCONS_00089684	XLOC_047777	XLOC_047777	-	novel	Novel_lncRNA	chr12	36259431	36544793	+	2	316	58	0	1.73796	-18.0714	0.000219761
TCONS_00474177	XLOC_264336	XLOC_264336	-	novel	Novel_lncRNA	chrX	142502623	142742367	+	3	3734	104	0.643433	0	16.3319	0.000480844
ENST00000618522	ENSG00000150764	DIXDC1	Calponin homology domain||DIX domain||Ubiquitin-like domain superfamily||CH domain superfamily||DIX domain superfamily||Dishevelled-related protein	protein_coding	Annotated_lncRNA	chr11	111982217	112021055	+	14	3424	455	0	3.08871	-16.0245	0.00062665
ENST00000332587	ENSG00000185433	LINC00158	-	lincRNA	Annotated_lncRNA	chr21	25385820	25431701	-	5	1476	90	2.45627	0	15.8906	0.000752997
TCONS_00266806	XLOC_135625	XLOC_135625	-	novel	Novel_lncRNA	chr20	40466707	40583780	-	3	520	79	0.760694	0	15.5785	0.0014803
TCONS_00118350	XLOC_063977	XLOC_063977	-	novel	Novel_lncRNA	chr13	17917344	17948664	-	2	388	73	0	2.23149	-15.2329	0.00179188
TCONS_00094346	ENSG00000165899	OTOGL	VWFC domain||-||Otogelin-like protein||Alpha-L-arabinofuranosidase B, arabinose-binding domain superfamily||Serine protease inhibitor-like superfamily||Alpha-L-arabinofuranosidase B, arabinose-binding domain||von Willebrand factor, type D domain||Trypsin Inhibitor-like, cysteine rich domain||Cystine knot, C-terminal||Uncharacterised domain, cysteine-rich	protein_coding	Novel_lncRNA	chr12	80040720	80172833	+	5	908	103	0	0.499942	-15.1471	0.00211009
ENST00000558942	ENSG00000172183	ISG20	Exonuclease, RNase T/DNA polymerase III||Ribonuclease H superfamily||Ribonuclease H-like superfamily	protein_coding	Annotated_lncRNA	chr15	88638963	88655616	+	4	2644	189	3.7593	0	15.0413	0.00225228
ENST00000485300	ENSG00000136244	IL6	Interleukin-6/GCSF/MGF, conserved site||Four-helical cytokine-like, core||Interleukin-6||Interleukin-6/GCSF/MGF	protein_coding	Annotated_lncRNA	chr7	22727200	22731694	+	4	985	287	14.7308	0	15.1039	0.00237987
TCONS_00245285	XLOC_122705	XLOC_122705	-	novel	Novel_lncRNA	chr2	92690614	92843036	-	3	687	79	0	0.384737	-14.9806	0.00254495
TCONS_00245467	XLOC_122834	XLOC_122834	-	novel	Novel_lncRNA	chr2	93385243	93483029	-	2	537	85	0	0.585386	-14.9733	0.00411139
TCONS_00447536	XLOC_246928	XLOC_246928	-	novel	Novel_lncRNA	chr9	31848678	31959602	+	2	795	104	0.455602	0	14.7392	0.00449983
TCONS_00331306	ENSG00000072201	LNX1	PDZ superfamily||Zinc finger, RING-type, conserved site||PDZ domain||Zinc finger, C3HC4 RING-type||Zinc finger, RING/FYVE/PHD-type||Zinc finger, RING-type||-	protein_coding	Novel_lncRNA	chr4	53622491	53701420	-	4	1123	120	0.607602	0	14.6433	0.00589712
TCONS_00089578	XLOC_047727	XLOC_047727	-	novel	Novel_lncRNA	chr12	35641248	35730927	+	3	374	57	0	0.487642	-14.5549	0.00669958
TCONS_00431970	XLOC_237387	XLOC_237387	-	novel	Novel_lncRNA	chr8	115073228	115205051	+	5	1655	177	0	0.460351	-15.0627	0.00941114
TCONS_00082981	ENSG00000149972	CNTN5	Contactin-5||Fibronectin type III superfamily||Immunoglobulin subtype 2||Immunoglobulin subtype||Fibronectin type III||Immunoglobulin-like fold||Immunoglobulin I-set||Immunoglobulin-like domain superfamily||Immunoglobulin-like domain	protein_coding	Novel_lncRNA	chr11	100141530	100303496	-	3	220	38	0.286507	0	14.6124	0.00941114
ENST00000521636	ENSG00000131203	IDO1	-||Tryptophan/Indoleamine 2,3-dioxygenase-like||Indoleamine 2,3-dioxygenase	protein_coding	Annotated_lncRNA	chr8	39917885	39922911	+	5	700	168	7.65388	0	14.3322	0.00993387
ENST00000420141	ENSG00000132182	NUP210	Invasin/intimin cell-adhesion fragments||Bacterial Ig-like, group 2	protein_coding	Annotated_lncRNA	chr3	13351663	13420309	-	20	3134	971	0	0.520964	-14.2848	0.0118915
TCONS_00282748	ENSG00000144619	CNTN4	Fibronectin type III superfamily||Contactin-4||Immunoglobulin-like domain superfamily||Immunoglobulin I-set||Immunoglobulin-like domain||Immunoglobulin subtype 2||Immunoglobulin subtype||Immunoglobulin-like fold||Fibronectin type III||-	protein_coding	Novel_lncRNA	chr3	2098813	2235224	+	2	344	66	0.252117	0	14.1863	0.0130416
TCONS_00249118	XLOC_125046	XLOC_125046	-	novel	Novel_lncRNA	chr2	145451822	145526861	-	2	1877	74	0	0.588531	-14.5516	0.0131799
TCONS_00482342	ENSG00000147246	HTR2C	GPCR, rhodopsin-like, 7TM||G protein-coupled receptor, rhodopsin-like||5-hydroxytryptamine receptor family||5-Hydroxytryptamine 2C receptor	protein_coding	Novel_lncRNA	chrX	114901127	114980273	-	5	685	75	0.453635	0	14.215	0.01394
TCONS_00331814	XLOC_173447	XLOC_173447	-	novel	Novel_lncRNA	chr4	62361993	62439201	-	2	600	149	0.515103	0	14.406	0.0143004
ENST00000481641	ENSG00000013441	CLK1	-||Serine/threonine-protein kinase, active site||Protein kinase-like domain superfamily||Protein kinase, ATP binding site||Protein kinase domain	protein_coding	Annotated_lncRNA	chr2	200861090	200864252	-	3	690	181	10.4859	0	14.1433	0.0143878
ENST00000506480	ENSG00000249001	AC093895.1	-	antisense	Annotated_lncRNA	chr4	87568035	87732370	-	4	821	124	0	0.188988	-14.0707	0.0144393
TCONS_00008377	ENSG00000137959	IFI44L	P-loop containing nucleoside triphosphate hydrolase||Interferon-induced protein 44 family||GTP binding domain	protein_coding	Novel_lncRNA	chr1	78619922	78631647	+	7	845	137	3.74096	0.000346333	12.7126	0.0144393
ENST00000510005	ENSG00000249378	LINC01060	-	lincRNA	Annotated_lncRNA	chr4	188455593	188601908	+	5	468	76	0	0.222173	-14.1562	0.0148285
ENST00000470179	ENSG00000197121	PGAP1	Alpha/Beta hydrolase fold||GPI inositol-deacylase PGAP1-like||-	protein_coding	Annotated_lncRNA	chr2	196841339	196926740	-	22	2874	472	0	0.663033	-14.9084	0.01501
TCONS_00245567	XLOC_122900	XLOC_122900	-	novel	Novel_lncRNA	chr2	93804188	93883906	-	2	220	43	0	0.552684	-14.5987	0.0159222
TCONS_00245170	XLOC_122708	XLOC_122708	-	novel	Novel_lncRNA	chr2	92305208	92560416	-	2	332	70	0	0.188239	-14.6763	0.0159526
ENST00000527853	ENSG00000118181	RPS25	Winged helix-like DNA-binding domain superfamily||-||Ribosomal protein S25	protein_coding	Annotated_lncRNA	chr11	119015726	119018691	-	3	1462	146	12.5618	0	14.3338	0.0163292
TCONS_00089693	XLOC_047750	XLOC_047750	-	novel	Novel_lncRNA	chr12	36280932	36296529	+	2	317	67	0	1.88775	-13.9868	0.0163726
TCONS_00197785	ENSG00000184828	ZBTB7C	Armadillo-type fold||Zinc finger C2H2 superfamily||Zinc finger C2H2-type||BTB/POZ domain||-||SKP1/BTB/POZ domain superfamily	protein_coding	Novel_lncRNA	chr18	48091735	48375625	-	5	756	131	0.108743	0	14.0436	0.0182053
TCONS_00075987	XLOC_040289	XLOC_040289	-	novel	Novel_lncRNA	chr11	39489333	39688453	-	3	270	52	0	0.190377	-14.3944	0.018515
TCONS_00116930	XLOC_063121	XLOC_063121	-	novel	Novel_lncRNA	chr13	89035792	89123301	+	10	3864	116	0.346167	0	13.984	0.0187203
ENST00000638782	ENSG00000113327	GABRG2	Gamma-aminobutyric-acid A receptor, alpha subunit||Neurotransmitter-gated ion-channel, conserved site||Neurotransmitter-gated ion-channel transmembrane domain superfamily||Neurotransmitter-gated ion-channel||Gamma-aminobutyric-acid A receptor, gamma 2 subunit||-||Neurotransmitter-gated ion-channel ligand-binding domain superfamily||Neurotransmitter-gated ion-channel ligand-binding domain||Gamma-a…	protein_coding	Annotated_lncRNA	chr5	162067938	162142913	+	7	1581	345	0	0.393048	-14.02	0.0197419
TCONS_00344503	ENSG00000164182	NDUFAF2	-||NADH dehydrogenase [ubiquinone] 1 alpha subcomplex subunit 12	protein_coding	Novel_lncRNA	chr5	61045557	61153116	+	5	1053	108	0.276222	0	13.9438	0.0210527
TCONS_00474173	XLOC_264336	XLOC_264336	-	novel	Novel_lncRNA	chrX	142502601	142742367	+	6	4068	104	1.09713	0	17.1614	0.0238364
ENST00000561210	ENSG00000137766	UNC13C	Munc13 homology 1||-||Mammalian uncoordinated homology 13, domain 2||C2 domain superfamily||Mammalian uncoordinated homology 13, subgroup, domain 2||Protein kinase C-like, phorbol ester/diacylglycerol-binding domain||Protein Unc-13 homologue C||Protein Unc-13||Calcium-dependent secretion activator domain||Protein Unc-13, C2B domain||C2 domain	protein_coding	Annotated_lncRNA	chr15	54264145	54417070	+	12	1693	550	0	0.197681	-14.0673	0.0238364
TCONS_00431957	XLOC_237387	XLOC_237387	-	novel	Novel_lncRNA	chr8	115073171	115205051	+	3	2206	177	0	0.190078	-13.773	0.0246572
ENST00000637901	ENSG00000283480	AL512380.2	-	antisense	Annotated_lncRNA	chr6	21528739	21595593	-	3	1780	145	0	0.474515	-14.1082	0.0259176
TCONS_00083883	ENSG00000137710	RDX	FERM central domain||FERM, N-terminal||PH-like domain superfamily||Band 4.1 domain||FERM superfamily, second domain||Moesin tail domain superfamily||FERM/acyl-CoA-binding protein superfamily||Ezrin/radixin/moesin-like||-||Ezrin/radixin/moesin||Ubiquitin-like domain superfamily||Ezrin/radixin/moesin, C-terminal||FERM, C-terminal PH-like domain||FERM conserved site||FERM domain	protein_coding	Novel_lncRNA	chr11	109862637	110088162	-	2	2392	110	0	0.797775	-16.6179	0.0288995
TCONS_00343881	XLOC_181764	XLOC_181764	-	novel	Novel_lncRNA	chr5	48302765	48376448	+	2	269	62	0.314451	0	13.6078	0.0288995
TCONS_00134677	ENSG00000165379	LRFN5	Immunoglobulin-like domain superfamily||Immunoglobulin I-set||Immunoglobulin-like domain||Immunoglobulin subtype 2||Immunoglobulin subtype||Immunoglobulin-like fold||Leucine rich repeat 5||Leucine-rich repeat and fibronectin type-III domain-containing protein 5||Leucine-rich repeat, typical subtype||Fibronectin type III superfamily||Leucine-rich repeat||Leucine-rich repeat domain superfamily	protein_coding	Novel_lncRNA	chr14	41760226	41874875	-	5	563	131	0	0.22765	-13.8551	0.0321243
TCONS_00244414	XLOC_122167	XLOC_122167	-	novel	Novel_lncRNA	chr2	83135682	83205391	-	2	493	55	0.321858	0	13.5806	0.0321966
TCONS_00427240	ENSG00000147481	SNTG1	Pleckstrin homology domain||Syntrophin||PH-like domain superfamily||PDZ superfamily||Gamma 1 syntrophin||PDZ domain||-	protein_coding	Novel_lncRNA	chr8	49909789	50288809	+	6	3476	104	0.0577663	0	13.5472	0.0323498
TCONS_00463420	ENSG00000173077	2021-12-01	Deleted in esophageal cancer 1	protein_coding	Novel_lncRNA	chr9	114953094	115000225	-	2	703	116	0.473741	0	13.5452	0.0323498
TCONS_00331294	ENSG00000072201	LNX1	PDZ superfamily||Zinc finger, RING-type, conserved site||PDZ domain||Zinc finger, C3HC4 RING-type||Zinc finger, RING/FYVE/PHD-type||Zinc finger, RING-type||-	protein_coding	Novel_lncRNA	chr4	53602398	53701405	-	5	914	104	0.224755	0	13.5424	0.0331827
ENST00000511703	ENSG00000251230	MIR3945HG	-	lincRNA	Annotated_lncRNA	chr4	184844585	184855751	-	3	729	88	1.90394	0	13.4793	0.0338219
TCONS_00089520	XLOC_047688	XLOC_047688	-	novel	Novel_lncRNA	chr12	35311041	35439884	+	3	456	62	1.16355	0	16.2702	0.0354528
TCONS_00384095	ENSG00000124788	ATXN1	-||Capicua transcriptional repressor modulator, Ataxin-1||Ataxin, AXH domain superfamily||Ataxin, AXH domain	protein_coding	Novel_lncRNA	chr6	16736851	16760177	-	3	3304	129	0	0.90677	-13.522	0.0355715
ENST00000592750	ENSG00000237298	TTN-AS1	-	antisense	Annotated_lncRNA	chr2	178523292	178619888	+	4	619	94	0	0.213177	-13.4798	0.0357557
ENST00000522718	ENSG00000253161	LINC01605	-	lincRNA	Annotated_lncRNA	chr8	37421341	37493913	-	6	1093	139	0	0.27217	-13.4274	0.0364897
TCONS_00245427	XLOC_122834	XLOC_122834	-	novel	Novel_lncRNA	chr2	93218286	93437887	-	4	1173	85	0	0.849877	-16.6322	0.0383109
TCONS_00000071	XLOC_000032	XLOC_000032	-	novel	Novel_lncRNA	GL000009.2	81502	124825	-	4	1953	108	0.433925	0	13.3137	0.0398232
ENST00000522590	ENSG00000074706	IPCEF1	PH-like domain superfamily||Pleckstrin homology domain	protein_coding	Annotated_lncRNA	chr6	154158924	154213330	-	4	2245	316	0	0.383553	-13.4751	0.0410312
ENST00000626114	ENSG00000182621	PLCB1	Phospholipase C-beta, conserved site||PLC-beta, PH domain||1-phosphatidylinositol 4,5-bisphosphate phosphodiesterase beta-1||C2 domain superfamily||Phosphatidylinositol-4, 5-bisphosphate phosphodiesterase beta||-||Phospholipase C, phosphatidylinositol-specific, Y domain||Phosphatidylinositol-specific phospholipase C, X domain||PLC-like phosphodiesterase, TIM beta/alpha-barrel domain superfamily||…	protein_coding	Annotated_lncRNA	chr20	8371080	8647908	+	4	598	106	0	0.070657	-13.4182	0.0418519
TCONS_00423541	XLOC_232225	XLOC_232225	-	novel	Novel_lncRNA	chr7	155971648	156034577	-	3	701	105	0	0.305856	-13.3935	0.0418519
TCONS_00075453	ENSG00000148950	IMMP1L	Mitochondrial inner membrane protease subunit 1||Peptidase S24/S26A/S26B/S26C||-||LexA/Signal peptidase-like superfamily||Peptidase S26A, signal peptidase I	protein_coding	Novel_lncRNA	chr11	31432401	31509632	-	6	648	139	0	0.238996	-13.3063	0.0418519
TCONS_00244261	XLOC_122167	XLOC_122167	-	novel	Novel_lncRNA	chr2	82963011	83205343	-	3	309	46	0.594479	0	16.19	0.0421352
ENST00000538895	ENSG00000150967	ABCB9	-||AAA+ ATPase domain||ATP-binding cassette subfamily B member 9||ABC transporter, conserved site||P-loop containing nucleoside triphosphate hydrolase||ABC transporter-like||ABC transporter type 1, transmembrane domain superfamily||ABC transporter type 1, transmembrane domain	protein_coding	Annotated_lncRNA	chr12	122939449	122960260	-	8	2430	604	0	0.809128	-13.1955	0.0447004
TCONS_00336828	XLOC_176782	XLOC_176782	-	novel	Novel_lncRNA	chr4	123563336	123613008	-	2	814	197	0.387764	0	13.3268	0.0456597
TCONS_00101225	ENSG00000134532	SOX5	High mobility group box domain||High mobility group box domain superfamily||-	protein_coding	Novel_lncRNA	chr12	23925744	23951032	-	2	24009	116	0.856214	0	13.5191	0.0494331
TCONS_00224798	ENSG00000196975	ANXA4	Annexin A5||Annexin A4||Annexin repeat, conserved site||Annexin||Annexin repeat||-||Annexin superfamily	protein_coding	Novel_lncRNA	chr2	69544436	69654857	+	4	2667	279	0	0.159002	-13.2347	0.0495956
