# Supplementary material for: Identification and characterization of non-coding RNA networks in infected macrophages revealing the pathogenesis of F. nucleatum-associated diseases
Source: BMC Genomics. 2022 Dec 13;23:826. doi: 10.1186/s12864-022-09052-z (PMC9749367; doi:10.1186/s12864-022-09052-z)
Supplement: Supplementary file 11 — Additional file 11: Supplementary Table 11. Differentially expressed circRNAs screened by RNA-Seq. [file 12864_2022_9052_MOESM11_ESM.xlsx]

## Sheet: Sheet1
ID	Fn_readcount	Control_readcount	log2FoldChange	Padj
hsa_circ_0000033	0	7.45102	-4.5787	0.023964
hsa_circ_0000133	0	5.89177	-4.1873	0.043465
hsa_circ_0000209	0	5.23606	-4.3016	0.035157
hsa_circ_0000264	0	8.60841	-5.1065	0.0084158
hsa_circ_0000417	0	5.61632	-4.1722	0.044082
hsa_circ_0000418	32.634	11.3133	1.5315	0.0092549
hsa_circ_0000467	0	6.58956	-4.4088	0.031182
hsa_circ_0000478	0	10.5394	-5.4481	0.0039448
hsa_circ_0000650	6.60417	0	4.6349	0.022626
hsa_circ_0000672	0	7.70469	-4.8905	0.013052
hsa_circ_0000829	8.67092	0	5.125	0.0093634
hsa_circ_0000914	2.43674	18.242	-2.6459	0.043192
hsa_circ_0001083	22.5769	6.37071	1.7575	0.016627
hsa_circ_0001118	0	12.1133	-5.6597	0.0023755
hsa_circ_0001165	0	5.86128	-4.2413	0.039949
hsa_circ_0001206	6.42779	23.0889	-1.7889	0.027783
hsa_circ_0001246	9.78227	25.0934	-1.3236	0.030402
hsa_circ_0001294	7.42217	0	4.8195	0.016589
hsa_circ_0001320	11.5953	0	4.9558	0.014698
hsa_circ_0001696	7.12096	0	4.7695	0.018031
hsa_circ_0001788	7.47526	0	4.8541	0.015551
hsa_circ_0001801	42.5389	21.0008	1.0112	0.016652
hsa_circ_0001821	0	13.3549	-5.8561	0.0013884
hsa_circ_0001833	27.9131	4.99917	2.3688	0.016598
hsa_circ_0001906	0	5.47295	-4.1199	0.047452
hsa_circ_0001971	7.97775	0	4.9787	0.01239
hsa_circ_0002005	0	5.28718	-4.296	0.035644
hsa_circ_0002103	0	8.79708	-5.141	0.0078401
hsa_circ_0002138	23.5003	59.1287	-1.3191	0.00059147
hsa_circ_0002153	28.0752	11.0124	1.3314	0.029709
hsa_circ_0002343	6.59282	0	4.6471	0.022145
hsa_circ_0002510	0	5.23606	-4.3016	0.035157
hsa_circ_0002528	5.96844	0	4.4669	0.029504
hsa_circ_0002906	0	5.41071	-4.1083	0.048192
hsa_circ_0002915	5.79416	0	4.4061	0.032391
hsa_circ_0003018	5.0308	0	4.172	0.045384
hsa_circ_0003047	0	5.73954	-4.1836	0.043453
hsa_circ_0003074	0	7.89853	-4.7114	0.019072
hsa_circ_0003090	0	4.74905	-4.1348	0.04504
hsa_circ_0003149	0	5.79582	-4.2016	0.042346
hsa_circ_0003400	0	8.38666	-5.0605	0.0092742
hsa_circ_0003428	0	5.15736	-4.2566	0.037761
hsa_circ_0003571	0	5.68035	-4.168	0.044392
hsa_circ_0003572	0	7.76097	-4.9108	0.012523
hsa_circ_0003854	0	6.54841	-4.4081	0.031216
hsa_circ_0003885	0	8.35538	-5.0647	0.0091498
hsa_circ_0004089	13.3176	29.2967	-1.1205	0.046444
hsa_circ_0004099	5.89754	0	4.4592	0.029838
hsa_circ_0004243	0	7.18138	-4.8057	0.015143
hsa_circ_0004317	0	6.64874	-4.4215	0.030606
hsa_circ_0004338	0	5.14302	-4.2548	0.037813
hsa_circ_0004366	0	5.37395	-4.3297	0.033786
hsa_circ_0004383	0	5.40781	-4.3596	0.032135
hsa_circ_0004431	7.35912	0	4.8129	0.016757
hsa_circ_0004592	33.6234	14.4326	1.2193	0.021991
hsa_circ_0004630	0	5.16285	-4.2869	0.035913
hsa_circ_0004662	5.20942	0	4.2432	0.041012
hsa_circ_0004684	5.21222	0	4.5031	0.026718
hsa_circ_0004836	0	5.44974	-4.3468	0.032896
hsa_circ_0004985	6.78503	0	4.6233	0.023249
hsa_circ_0005046	25.3168	8.18105	1.5663	0.027895
hsa_circ_0005210	0	7.20122	-4.8168	0.014825
hsa_circ_0005251	32.6398	6.42071	2.2129	0.035575
hsa_circ_0005272	0	6.63228	-4.4233	0.030486
hsa_circ_0005331	0	5.41957	-4.1158	0.047689
hsa_circ_0005646	0	7.2825	-4.8333	0.014365
hsa_circ_0005667	0	9.96011	-5.3604	0.0048305
hsa_circ_0005694	19.0033	45.3487	-1.2576	0.0088118
hsa_circ_0005715	0	7.49069	-4.8697	0.013447
hsa_circ_0006545	5.20437	0	4.2534	0.040407
hsa_circ_0006588	1.03975	10.5287	-2.8772	0.049267
hsa_circ_0006693	5.89965	0	4.4547	0.030064
hsa_circ_0006768	0	5.08415	-4.2637	0.037187
hsa_circ_0006856	32.1423	12.7388	1.2875	0.026588
hsa_circ_0006916	0	7.42038	-4.8318	0.014553
hsa_circ_0006936	0	5.65825	-4.4059	0.030049
hsa_circ_0006993	5.45038	0	4.2994	0.037914
hsa_circ_0006999	0	13.4031	-5.8699	0.0013302
hsa_circ_0007162	0	12.6027	-5.7619	0.0017808
hsa_circ_0007209	0	7.28282	-4.5932	0.02323
hsa_circ_0007375	0	5.97352	-4.4879	0.026345
hsa_circ_0007418	11.6392	1.02177	3.1499	0.027072
hsa_circ_0007621	14.7778	0	4.9956	0.0145
hsa_circ_0007807	0	8.87948	-4.9378	0.012642
hsa_circ_0007813	0	9.40842	-5.2602	0.0060577
hsa_circ_0007904	7.0103	0	4.74	0.018977
hsa_circ_0007931	8.97717	0	5.4151	0.0046697
hsa_circ_0007982	0	6.26073	-4.5869	0.022266
hsa_circ_0007996	0	9.64452	-5.3065	0.0054511
hsa_circ_0008060	6.70418	0	4.6164	0.023505
hsa_circ_0008083	0	8.49585	-5.0741	0.0090345
hsa_circ_0008328	0	8.34699	-4.8178	0.015785
hsa_circ_0008360	0	7.35571	-4.8473	0.013998
hsa_circ_0008460	0	8.17187	-5.0079	0.010302
hsa_circ_0008585	0	8.01737	-4.9978	0.010452
hsa_circ_0008587	21.3947	2.83211	2.689	0.022256
hsa_circ_0008777	0	5.68326	-4.1638	0.044707
hsa_circ_0008903	0	7.52778	-4.6511	0.021086
hsa_circ_0008951	34.3846	11.5361	1.5606	0.0028181
hsa_circ_0009063	0	10.0164	-5.3719	0.0046998
hsa_circ_0011957	6.60417	0	4.6349	0.022626
hsa_circ_0015024	0	5.65567	-4.1804	0.04359
hsa_circ_0015107	5.21503	0	4.2448	0.040921
hsa_circ_0015263	0	8.59148	-5.0935	0.0086768
hsa_circ_0017636	11.4047	40.6531	-1.8093	0.00055347
hsa_circ_0025128	4.85498	0	4.132	0.047866
hsa_circ_0025765	0	39.868	-7.4898	4.5317e-06
hsa_circ_0026228	0	10.9134	-4.5038	0.029811
hsa_circ_0029853	0	4.87596	-4.1834	0.041981
hsa_circ_0030801	5.61554	0	4.3656	0.034367
hsa_circ_0031482	0	6.19559	-4.2921	0.037264
hsa_circ_0032029	0	12.5642	-5.7679	0.0017442
hsa_circ_0035575	0	4.65052	-4.1248	0.045501
hsa_circ_0035901	5.27387	0	4.2623	0.039915
hsa_circ_0036069	0	6.59615	-4.4352	0.029887
hsa_circ_0039353	0	20.9662	-6.5904	0.00013877
hsa_circ_0046909	0	11.4199	-4.683	0.022382
hsa_circ_0053442	0	9.10977	-5.2091	0.0067534
hsa_circ_0054622	0	5.69212	-4.4388	0.028382
hsa_circ_0057523	0	5.79582	-4.2016	0.042346
hsa_circ_0061853	10.4833	0	5.6881	0.0024261
hsa_circ_0067716	30.0387	11.8462	1.3144	0.024415
hsa_circ_0069227	0	7.60067	-4.903	0.012593
hsa_circ_0070036	0	4.95724	-4.2162	0.039934
hsa_circ_0070190	21.8241	45.7613	-1.0533	0.013935
hsa_circ_0074372	0	9.47826	-5.2698	0.0059315
hsa_circ_0078029	6.14075	0	4.5074	0.027727
hsa_circ_0081028	0	10.61	-5.4721	0.0037055
hsa_circ_0082689	11.107	0	5.7924	0.0018583
hsa_circ_0083458	0	8.44842	-5.0711	0.0090798
hsa_circ_0083619	16.3957	0	6.447	0.00027091
hsa_circ_0084089	0	5.73954	-4.1836	0.043453
hsa_circ_0084868	8.39887	0	5.0548	0.010742
hsa_circ_0085054	0	6.03271	-4.531	0.024423
hsa_circ_0085125	0	5.88338	-4.484	0.026411
hsa_circ_0085362	5.20437	19.633	-1.8179	0.034083
hsa_circ_0087243	15.0575	1.46975	2.9999	0.01373
hsa_circ_0089254	0	5.93966	-4.497	0.025864
novel_circ_0000083	0	6.66905	-4.649	0.020206
novel_circ_0000214	7.30168	0	5.022	0.010794
novel_circ_0000217	0	6.52262	-4.6583	0.019674
novel_circ_0000237	6.37456	0	4.5781	0.02478
novel_circ_0000656	0	5.37395	-4.3297	0.033786
novel_circ_0000692	0	5.29525	-4.3171	0.034384
novel_circ_0000698	4.92658	0	4.1522	0.046531
novel_circ_0000922	0	6.78451	-4.7194	0.017681
novel_circ_0001016	0	9.74532	-5.2922	0.0056907
novel_circ_0001107	0	6.35715	-4.3516	0.034069
novel_circ_0001117	2.08371	24.6856	-3.223	0.0096419
novel_circ_0001508	8.04584	29.2922	-1.8107	0.0070082
novel_circ_0001623	0	6.77016	-4.7118	0.017924
novel_circ_0001641	1.04186	11.2662	-2.9893	0.034899
novel_circ_0001644	12.1135	0	4.8876	0.016826
novel_circ_0001800	6.24693	0	4.5495	0.025945
novel_circ_0001961	0	7.77242	-4.9451	0.011597
novel_circ_0002022	7.0103	0	4.74	0.018977
novel_circ_0002034	0	9.48633	-5.2216	0.0067208
novel_circ_0002171	52.4772	117.237	-1.1504	3.5784e-05
novel_circ_0002474	0	6.68598	-4.443	0.029553
novel_circ_0003324	0	7.21815	-4.8207	0.014715
novel_circ_0003359	7.63187	0	4.9033	0.014222
novel_circ_0003369	0	22.2421	-6.6856	9.906e-05
novel_circ_0003405	0	10.407	-5.4215	0.0042071
novel_circ_0003413	0	5.04222	-4.2267	0.039479
novel_circ_0003418	0	6.7613	-4.453	0.029124
novel_circ_0003453	5.50922	0	4.3043	0.037694
novel_circ_0003686	0	6.08303	-4.234	0.040696
novel_circ_0003822	0	7.80918	-4.9482	0.011559
novel_circ_0003912	4.85498	0	4.132	0.047866
novel_circ_0003944	5.61554	0	4.3656	0.034367
novel_circ_0003975	0	6.50569	-4.6502	0.019975
novel_circ_0004056	0	5.2022	-4.2944	0.035532
novel_circ_0004344	9.95317	0	5.3631	0.0057361
novel_circ_0004353	0	6.477	-4.3826	0.032457
novel_circ_0004404	5.21503	0	4.2448	0.040921
novel_circ_0004842	0	4.94031	-4.1962	0.041219
novel_circ_0004897	0	4.85354	-4.1803	0.042145
novel_circ_0005001	7.93321	0	4.9579	0.012883
novel_circ_0005044	0	7.3362	-4.8497	0.013926
novel_circ_0005316	0	4.98852	-4.2329	0.038948
